# Supplementary material for: Uncovering the Key Circuit FOSL2/FOS/EGR3/EGR1, Contributing to the Hyperexcitability of Excitatory Neurons in the Epileptic Temporal Cortex and Hippocampus
Source: Int J Mol Sci. 2026 May 16;27(10):4466. doi: 10.3390/ijms27104466 (PMC13206787; doi:10.3390/ijms27104466)
Supplement: Supplementary file 1 [file ijms-27-04466-s001.zip]

Archive with 10 entries (9 files):
- Supplementary Figures.pdf
- Supplementary Tables/
- Supplementary Tables/Table S1.xlsx
- Supplementary Tables/Table S2.xlsx
- Supplementary Tables/Table S3.xlsx
- Supplementary Tables/Table S4.xlsx
- Supplementary Tables/Table S5.xlsx
- Supplementary Tables/Table S6.xlsx
- Supplementary Tables/~$Table S1.xlsx
- Supplementary Tables/~$Table S3.xlsx
