# Supplementary material for: Uncovering the Key Circuit FOSL2/FOS/EGR3/EGR1, Contributing to the Hyperexcitability of Excitatory Neurons in the Epileptic Temporal Cortex and Hippocampus
Source: Int J Mol Sci. 2026 May 16;27(10):4466. doi: 10.3390/ijms27104466 (PMC13206787; doi:10.3390/ijms27104466)
Supplement: Supplementary file 1 [file ijms-27-04466-s001.zip › Supplementary Tables/Table S1.xlsx]

## Sheet: Sheet1
supplementary table 1. Patient data
Sample ID	sex	age*	time from resection to freezing	Post mortem intervall (PMI)	Tissue	Epilepsy/Normal	Source
TLE1	female	18-55	<1h	na	temporal cortex	Epilepsy	DOI: 10.1038/s41467-020-18752-7
TLE2	male	18-55	<1h	na	temporal cortex	Epilepsy	DOI: 10.1038/s41467-020-18752-7
TLE3	male	18-55	<1h	na	temporal cortex	Epilepsy	DOI: 10.1038/s41467-020-18752-7
TLE4	female	18-55	<1h	na	temporal cortex	Epilepsy	DOI: 10.1038/s41467-020-18752-7
TLE5	female	18-55	<1h	na	temporal cortex	Epilepsy	DOI: 10.1038/s41467-020-18752-7
TLE6	male	18-55	<1h	na	temporal cortex	Epilepsy	DOI: 10.1038/s41467-020-18752-7
TLE7	female	18-55	<1h	na	temporal cortex	Epilepsy	DOI: 10.1038/s41467-020-18752-7
TLE8	female	18-55	<1h	na	temporal cortex	Epilepsy	DOI: 10.1038/s41467-020-18752-7
TLE9	male	18-55	<1h	na	temporal cortex	Epilepsy	DOI: 10.1038/s41467-020-18752-7
CNT01	male	64	na	na	temporal cortex	Normal	DOI: 10.1038/s41467-020-18752-7
CNT02	male	53	na	2	temporal cortex	Normal	DOI: 10.1038/s41467-020-18752-7
CNT03	male	47	na	1	temporal cortex	Normal	DOI: 10.1038/s41467-020-18752-7
CNT04	female	56	na	5	temporal cortex	Normal	DOI: 10.1038/s41467-020-18752-7
CNT05	female	56	na	6	temporal cortex	Normal	DOI: 10.1038/s41467-020-18752-7
CNT06	male	60	na	5	temporal cortex	Normal	DOI: 10.1038/s41467-020-18752-7
CNT07	male	67	na	5	temporal cortex	Normal	DOI: 10.1038/s41467-020-18752-7
CNT08	male	54	na	2	temporal cortex	Normal	DOI: 10.1038/s41467-020-18752-7
CNT09	female	44	na	5	temporal cortex	Normal	DOI: 10.1038/s41467-020-18752-7
CNT10	female	26	na	6	temporal cortex	Normal	DOI: 10.1038/s41467-020-18752-7
A56	Female	26	na	0.2 hours	Anterior hippocampus	Epilepsy	DOI: 10.1016/j.neuron.2021.05.003
A57	Female	60	na	0.2 hours	Anterior hippocampus	Epilepsy	DOI: 10.1016/j.neuron.2021.05.003
A67	Male	44	na	0.2 hours	Anterior hippocampus	Epilepsy	DOI: 10.1016/j.neuron.2021.05.003
A76	Male	24	na	0.2 hours	Anterior hippocampus	Epilepsy	DOI: 10.1016/j.neuron.2021.05.003
A82	Female	37	na	0.2 hours	Anterior hippocampus	Epilepsy	DOI: 10.1016/j.neuron.2021.05.003
P56	Female	26	na	0.2 hours	Posterior hippocampus	Epilepsy	DOI: 10.1016/j.neuron.2021.05.003
P57	Female	60	na	0.2 hours	Posterior hippocampus	Epilepsy	DOI: 10.1016/j.neuron.2021.05.003
P67	Male	44	na	0.2 hours	Posterior hippocampus	Epilepsy	DOI: 10.1016/j.neuron.2021.05.003
P76	Male	24	na	0.2 hours	Posterior hippocampus	Epilepsy	DOI: 10.1016/j.neuron.2021.05.003
P82	Female	37	na	0.2 hours	Posterior hippocampus	Epilepsy	DOI: 10.1016/j.neuron.2021.05.003
*age are given as periods due to regulations for personal data protection

## Sheet: Sheet2
A57	A67	A76	A82	P56	P57	P67	P76	P82
