# Supplementary material for: Uncovering the Key Circuit FOSL2/FOS/EGR3/EGR1, Contributing to the Hyperexcitability of Excitatory Neurons in the Epileptic Temporal Cortex and Hippocampus
Source: Int J Mol Sci. 2026 May 16;27(10):4466. doi: 10.3390/ijms27104466 (PMC13206787; doi:10.3390/ijms27104466)
Supplement: Supplementary file 1 [file ijms-27-04466-s001.zip › Supplementary Tables/Table S2.xlsx]

## Sheet: scCODA result of Group
scCODA results for cell‑type proportions with Group as a covariate in temporal cortex
		Final Parameter	HDI 3%	HDI 97%	SD	Inclusion probability	Expected Sample	log2-fold change
Covariate	Cell Type
Group[T.Nor]	Excitatory neuron	0.059318	-0.225	0.403	0.11	0.3874	3426.36	0.011595
	Inhibitory neuron	0.07203	-0.269	0.457	0.122	0.4048	2046.67	0.029935
	Oligodendrocyte	-0.179939	-0.928	0.261	0.24	0.5054	88.5881	-0.33358
	Astrocyte	0.000375	-0.493	0.482	0.164	0.447933	99.8144	-0.073441
	Microglial	-0.291292	-1.09	0.25	0.322	0.578067	44.507	-0.494227
	Oligodendrocyte precursor cell	-0.30905	-1.087	0.226	0.316	0.5532	47.555	-0.519847
	Endothelial	0	0	0	0	0	45.3739	-0.073982
scCODA results for cell‑type proportions with Group as a covariate in hippocampus
		Final Parameter	HDI 3%	HDI 97%	SD	Inclusion probability	Expected Sample	log2-fold change
Covariate	Cell Type
Group[T.P]	Excitatory neuron	0.431755	-0.147	1.104	0.368	0.679533	2439.81	0.538798
	Inhibitory neuron	-0.0745	-0.654	0.449	0.196	0.456333	835.827	-0.191573
	Astrocyte	-0.002757	-0.51	0.47	0.164	0.433667	1432.48	-0.088071
	Microglial	-0.116219	-0.68	0.386	0.197	0.4708	1446.21	-0.251761
	Oligodendrocyte	0.025225	-0.378	0.448	0.137	0.431933	5219.44	-0.047701
	Oligodendrocyte progenitor cell	0	0	0	0	0	1432.13	-0.084093
	Endothelial	0.01208	-0.616	0.659	0.209	0.4422	303.688	-0.066665

## Sheet: scCODA result of Age
scCODA results for cell‑type proportions with Age as a covariate in temporal cortex
		Final Parameter	HDI 3%	HDI 97%	SD	Inclusion probability	Expected Sample	log2-fold change
Covariate	Cell Type
Age[T.Old]	Excitatory neuron	0	-0.357	0.523	0.158	0.4416	3438.94	0
	Inhibitory neuron	0	-0.174	0.659	0.208	0.517533	1980.13	0
	Oligodendrocyte	0	-0.413	0.641	0.187	0.464067	105.839	0
	Astrocyte	0	-0.343	0.899	0.258	0.505533	104.472	0
	Microglial	0	-0.762	0.329	0.201	0.474667	57.7381	0
	Oligodendrocyte precursor cell	0	-0.644	0.369	0.2	0.470533	63.4288	0
	Endothelial	0	0	0	0	0	48.3235	0
scCODA results for cell‑type proportions with Age as a covariate in hippocampus
		Final Parameter	HDI 3%	HDI 97%	SD	Inclusion probability	Expected Sample	log2-fold change
Covariate	Cell Type
Age[T.Old]	Excitatory neuron	0	-0.311	1.168	0.336	0.570867	1843.88	0
	Inhibitory neuron	0	-0.804	0.641	0.263	0.4744	947.309	0
	Astrocyte	0	-1.14	0.332	0.337	0.5422	1568.11	0
	Microglial	0	-0.425	0.918	0.285	0.525133	1622.34	0
	Oligodendrocyte	0	-0.29	0.802	0.236	0.5058	5306.17	0
	Oligodendrocyte progenitor cell	0	0	0	0	0	1503.61	0
	Endothelial	0	-0.762	0.657	0.245	0.4746	318.183	0

## Sheet: scCODA result of Sex
scCODA results for cell‑type proportions with Sex as a covariate in temporal cortex
		Final Parameter	HDI 3%	HDI 97%	SD	Inclusion probability	Expected Sample	log2-fold change
Covariate	Cell Type
Sex[T.Male]	Excitatory neuron	0	-0.252	0.285	0.094	0.464667	3422.1	0
	Inhibitory neuron	0	-0.217	0.32	0.096	0.415067	1994.22	0
	Oligodendrocyte	0	-0.446	0.399	0.156	0.510467	107.233	0
	Astrocyte	0	-0.532	0.358	0.168	0.5052	107.879	0
	Microglial	0	-0.416	0.458	0.149	0.4438	57.1117	0
	Oligodendrocyte precursor cell	0	-0.415	0.415	0.14	0.473333	61.8065	0
	Endothelial	0	0	0	0	0	48.5216	0
		Final Parameter	HDI 3%	HDI 97%	SD	Inclusion probability	Expected Sample	log2-fold change
Covariate	Cell Type
Sex[T.Male]	Excitatory neuron	0	-0.812	0.265	0.238	0.541733	1976.13	0
	Inhibitory neuron	0	-0.607	0.435	0.185	0.491133	940.013	0
	Astrocyte	0	-0.467	0.53	0.173	0.4504	1495.02	0
	Microglial	0	-0.476	0.489	0.162	0.459267	1667.19	0
	Oligodendrocyte	0	-0.194	0.669	0.193	0.5246	5207.7	0
	Oligodendrocyte progenitor cell	0	0	0	0	0	1499.51	0
	Endothelial	0	-0.794	0.462	0.235	0.4768	324.049	0
