# Supplementary material for: Uncovering the Key Circuit FOSL2/FOS/EGR3/EGR1, Contributing to the Hyperexcitability of Excitatory Neurons in the Epileptic Temporal Cortex and Hippocampus
Source: Int J Mol Sci. 2026 May 16;27(10):4466. doi: 10.3390/ijms27104466 (PMC13206787; doi:10.3390/ijms27104466)
Supplement: Supplementary file 1 [file ijms-27-04466-s001.zip › Supplementary Tables/Table S3.xlsx]

## Sheet: case-control-Excitatory_neuron-
gene_id	pvalue	avglog2FoldChange	pct.1	pct.2	padj
CAMTA1	0	-0.322282	0.68	0.8	0
CLSTN1	0	-0.469428	0.497	0.688	0
PRDM2	0	-0.313006	0.357	0.523	0
RP1-37C10.3	0	0.430571	0.246	0.136	0
CAMK2N1	0	-1.23772	0.227	0.555	0
HP1BP3	0	-0.330311	0.289	0.442	0
RAP1GAP	0	0.538204	0.43	0.319	0
TCEB3-AS1	0	0.35393	0.201	0.101	0
ADGRB2	0	-0.438788	0.119	0.282	0
RP11-415J8.3	0	0.31538	0.152	0.065	0
SFPQ	0	-0.596702	0.171	0.427	0
GRIK3	0	0.495347	0.252	0.133	0
HPCAL4	0	-0.373342	0.096	0.24	0
SMAP2	0	-0.359376	0.197	0.37	0
RP11-656D10.3	0	0.428033	0.209	0.077	0
RIMS3	0	-0.308075	0.138	0.269	0
HIVEP3	0	0.732969	0.726	0.607	0
CCDC24	0	0.590145	0.292	0.109	0
PTCH2	0	0.755035	0.386	0.175	0
SPATA6	0	0.736588	0.413	0.209	0
RP11-141A19.1	0	-0.413361	0.039	0.197	0
ELAVL4	0	-0.544246	0.305	0.521	0
RNF11	0	-0.448542	0.161	0.324	0
EPS15	0	-0.325887	0.202	0.353	0
ZYG11B	0	-0.385308	0.253	0.417	0
USP24	0	-0.278921	0.216	0.365	0
MYSM1	0	-0.439346	0.228	0.424	0
HOOK1	0	-0.352928	0.095	0.245	0
DNAJC6	0	-0.305161	0.515	0.67	0
ZRANB2-AS1	0	-0.393503	0.012	0.175	0
NEGR1	0	-0.543007	0.91	0.97	0
PRKACB	0	-0.877753	0.502	0.801	0
SSX2IP	0	-0.481321	0.273	0.484	0
DDAH1	0	-0.391095	0.258	0.433	0
LMO4	0	-0.991727	0.336	0.641	0
LRRC8B	0	-0.433414	0.368	0.559	0
ZNF644	0	-0.29155	0.264	0.422	0
KIAA1107	0	-0.738316	0.225	0.507	0
DPYD	0	0.478317	0.737	0.673	0
EXTL2	0	-0.300722	0.077	0.2	0
OLFM3	0	-0.333519	0.635	0.776	0
CELSR2	0	-0.443239	0.063	0.225	0
SORT1	0	-0.46283	0.295	0.503	0
KCNA2	0	-0.505984	0.041	0.219	0
SLC16A1-AS1	0	0.64156	0.539	0.393	0
HIPK1	0	-0.289629	0.072	0.188	0
CSDE1	0	-0.397435	0.208	0.388	0
ATP1A1	0	-0.63657	0.272	0.534	0
MAN1A2	0	-0.383678	0.435	0.624	0
PDE4DIP	0	0.416582	0.843	0.836	0
FALEC	0	0.269144	0.119	0.039	0
HAX1	0	0.420283	0.251	0.121	0
SYT11	0	-0.56189	0.268	0.508	0
SEMA4A	0	0.417096	0.182	0.063	0
MEF2D	0	-0.30244	0.159	0.288	0
CADM3	0	-0.401068	0.195	0.353	0
RGS4	0	-0.95533	0.132	0.445	0
PBX1	0	-0.371768	0.63	0.782	0
ILDR2	0	-0.290546	0.14	0.272	0
RCSD1	0	0.315237	0.114	0.036	0
DCAF6	0	-0.391643	0.43	0.604	0
LINC00626	0	0.294354	0.123	0.044	0
ATP1B1	0	-0.613917	0.549	0.724	0
VAMP4	0	-0.257694	0.053	0.152	0
ASTN1	0	-0.391171	0.531	0.706	0
ANGPTL1	0	0.803525	0.327	0.095	0
XPR1	0	-0.287789	0.276	0.435	0
DHX9	0	-0.299739	0.136	0.278	0
SMG7	0	-0.357922	0.177	0.335	0
ZBTB41	0	-0.362997	0.064	0.205	0
IPO9-AS1	0	0.54301	0.351	0.23	0
ATP2B4	0	0.554143	0.553	0.431	0
ZC3H11A	0	-0.28731	0.166	0.313	0
NUCKS1	0	-0.647397	0.318	0.564	0
KCNH1	0	-0.290285	0.729	0.838	0
RCOR3	0	-0.359831	0.287	0.472	0
RPS6KC1	0	-0.332122	0.538	0.696	0
ESRRG	0	-0.421692	0.434	0.592	0
RAB3GAP2	0	-0.306282	0.255	0.423	0
C1orf115	0	-0.377275	0.078	0.188	0
CDC42BPA	0	-0.291277	0.698	0.823	0
ARF1	0	-0.435446	0.164	0.319	0
CCSAP	0	-0.446138	0.115	0.288	0
TOMM20	0	-1.04322	0.125	0.486	0
OPN3	0	-0.351348	0.087	0.222	0
PLD5	0	0.384475	0.189	0.093	0
AKT3	0	-0.394016	0.809	0.907	0
ZBTB18	0	-0.646142	0.113	0.314	0
LINC01250	0	-0.431617	0.537	0.691	0
KIDINS220	0	-0.332243	0.314	0.491	0
HPCAL1	0	-0.613738	0.112	0.263	0
ROCK2	0	-0.539508	0.492	0.716	0
NBAS	0	-0.342066	0.482	0.653	0
VSNL1	0	-0.681785	0.639	0.85	0
AGBL5	0	0.551922	0.262	0.1	0
YPEL5	0	-0.310205	0.071	0.192	0
BIRC6-AS2	0	1.03468	0.512	0.227	0
LINC00486	0	0.912145	0.999	0.993	0
SLC8A1	0	-0.553509	0.812	0.93	0
PREPL	0	-0.732348	0.494	0.752	0
SOCS5	0	-0.339072	0.086	0.222	0
NRXN1	0	-0.306171	0.964	0.986	0
PSME4	0	-0.357732	0.168	0.331	0
EML6	0	-0.342548	0.63	0.767	0
RTN4	0	-0.685419	0.687	0.856	0
PPP4R3B	0	-0.279975	0.174	0.313	0
CCDC85A	0	-0.385182	0.362	0.517	0
FANCL	0	-0.421552	0.138	0.294	0
AC007386.4	0	0.345042	0.159	0.053	0
ACTR2	0	-0.371202	0.371	0.543	0
SPRED2	0	-0.326408	0.212	0.371	0
AAK1	0	0.418073	0.737	0.718	0
WDR54	0	0.337508	0.157	0.052	0
LRRTM4	0	-0.815092	0.944	0.962	0
AC079117.1	0	-0.474329	0.04	0.214	0
AC016716.2	0	0.841263	0.355	0.12	0
TGOLN2	0	-0.283298	0.117	0.237	0
MAT2A	0	-0.271954	0.106	0.228	0
USP39	0	0.566563	0.298	0.158	0
KDM3A	0	-0.261019	0.047	0.157	0
RMND5A	0	-0.291941	0.121	0.249	0
ANKRD36C	0	-0.285159	0.465	0.648	0
CIAO1	0	0.582262	0.33	0.15	0
ANKRD36	0	-0.436601	0.422	0.665	0
COX5B	0	0.397434	0.276	0.149	0
MGAT4A	0	-0.325777	0.169	0.324	0
LONRF2	0	-0.547684	0.374	0.608	0
CREG2	0	-0.789258	0.292	0.576	0
LINC01102	0	-0.322045	0.071	0.193	0
MIR4435-2HG	0	0.930895	0.556	0.328	0
RP11-68E19.2	0	0.325777	0.127	0.031	0
FBLN7	0	-0.264993	0.046	0.144	0
SLC35F5	0	-0.27988	0.143	0.276	0
CLASP1	0	-0.366918	0.555	0.724	0
CNTNAP5	0	-0.460445	0.705	0.841	0
FAM168B	0	-0.380011	0.16	0.322	0
LRP1B	0	0.528609	0.942	0.903	0
GTDC1	0	-0.409457	0.547	0.726	0
EPC2	0	-0.39739	0.186	0.371	0
KIF5C	0	-0.556034	0.503	0.725	0
GALNT13	0	-0.367029	0.411	0.565	0
KCNJ3	0	-0.593125	0.506	0.736	0
UPP2	0	0.680796	0.533	0.396	0
BAZ2B	0	-0.351357	0.328	0.509	0
RBMS1	0	-0.443301	0.113	0.306	0
PSMD14	0	-0.324737	0.178	0.337	0
SLC4A10	0	-0.470247	0.801	0.916	0
SLC38A11	0	-0.608001	0.092	0.324	0
AC013463.2	0	-0.492975	0.167	0.372	0
SCN2A	0	-0.542833	0.691	0.863	0
CSRNP3	0	-0.277291	0.624	0.766	0
TTC21B	0	-0.312095	0.251	0.423	0
SCN1A	0	-0.739425	0.46	0.734	0
AC074363.1	0	-0.376617	0.464	0.643	0
UBR3	0	-0.276777	0.601	0.749	0
CHN1	0	-0.778194	0.853	0.954	0
ATF2	0	-0.4135	0.213	0.402	0
HNRNPA3	0	-0.594897	0.132	0.361	0
OSBPL6	0	-0.274376	0.587	0.732	0
SESTD1	0	-0.278426	0.271	0.427	0
ZNF385B	0	-0.485834	0.585	0.803	0
UBE2E3	0	-0.609804	0.294	0.526	0
SSFA2	0	-0.258376	0.102	0.223	0
NCKAP1	0	-0.611395	0.392	0.651	0
ZNF804A	0	-0.623888	0.233	0.417	0
GLS	0	-0.882558	0.541	0.811	0
STAT4	0	-0.54393	0.138	0.374	0
MYO1B	0	-0.277229	0.058	0.156	0
TMEFF2	0	0.537533	0.665	0.554	0
PLCL1	0	-0.458651	0.408	0.596	0
SATB2	0	-0.468048	0.59	0.784	0
STRADB	0	-0.375023	0.119	0.292	0
ADAM23	0	-0.378814	0.605	0.759	0
PTH2R	0	-0.480591	0.111	0.286	0
MAP2	0	-0.28246	0.832	0.916	0
UNC80	0	-0.362554	0.679	0.816	0
RPE	0	-0.468593	0.073	0.276	0
SPAG16	0	-0.421518	0.37	0.539	0
RPL37A	0	-0.562992	0.248	0.388	0
FAM134A	0	-0.385463	0.083	0.214	0
PTPRN	0	-0.407253	0.156	0.33	0
EPHA4	0	-0.28662	0.571	0.733	0
ACSL3	0	-0.476575	0.292	0.501	0
SERPINE2	0	-0.668286	0.125	0.283	0
AGFG1	0	-0.308325	0.288	0.452	0
PID1	0	0.740191	0.544	0.357	0
ITM2C	0	-0.353648	0.141	0.273	0
PTMA	0	-0.487674	0.171	0.327	0
NGEF	0	-0.330036	0.334	0.492	0
ARL4C	0	-0.299877	0.045	0.146	0
NDUFA10	0	-0.384503	0.257	0.454	0
KIF1A	0	-0.530185	0.225	0.433	0
CHL1	0	-0.371926	0.642	0.787	0
ITPR1	0	-0.609377	0.496	0.731	0
BHLHE40	0	-0.267969	0.064	0.164	0
ARL8B	0	-0.427373	0.148	0.314	0
THUMPD3-AS1	0	0.703737	0.524	0.317	0
ATP2B2	0	-0.566498	0.6	0.819	0
ANKRD28	0	-0.30269	0.391	0.549	0
RFTN1	0	-0.394452	0.304	0.491	0
UBE2E2	0	-0.313169	0.775	0.882	0
NR1D2	0	-0.303828	0.187	0.334	0
TOP2B	0	-0.279179	0.238	0.387	0
STT3B	0	-0.260965	0.137	0.264	0
ARPP21	0	-0.420862	0.782	0.897	0
LRRFIP2	0	-0.300054	0.38	0.54	0
EIF1B	0	-0.414476	0.134	0.311	0
RPL14	0	-0.352609	0.191	0.331	0
CCDC12	0	0.358427	0.24	0.133	0
KIF9-AS1	0	0.480956	0.511	0.406	0
WDR82	0	-0.441898	0.08	0.222	0
CACNA2D3	0	-0.564944	0.723	0.861	0
ERC2	0	0.460173	0.905	0.896	0
FAM208A	0	-0.369232	0.14	0.303	0
PPP4R2	0	-0.339882	0.163	0.32	0
CADM2	0	-0.333956	0.97	0.988	0
SENP7	0	-0.348633	0.185	0.356	0
LINC00882	0	-0.479378	0.493	0.685	0
BBX	0	-0.439293	0.183	0.373	0
CD47	0	-0.391895	0.412	0.583	0
PVRL3	0	-0.566774	0.263	0.474	0
SIDT1-AS1	0	0.413467	0.161	0.038	0
GAP43	0	-0.331304	0.445	0.603	0
LSAMP-AS1	0	0.686619	0.235	0.11	0
GSK3B	0	-0.385123	0.442	0.63	0
STXBP5L	0	-0.297374	0.904	0.955	0
HACD2	0	-0.296719	0.141	0.271	0
ZNF148	0	-0.361101	0.414	0.601	0
RAB6B	0	-0.573552	0.217	0.454	0
RYK	0	-0.330357	0.238	0.408	0
CLSTN2	0	0.672902	0.695	0.547	0
SLC25A36	0	-0.393651	0.2	0.376	0
HLTF	0	-0.326414	0.168	0.33	0
TSC22D2	0	-0.308106	0.189	0.34	0
SELT	0	-0.299998	0.099	0.225	0
MED12L	0	-0.509862	0.494	0.692	0
MBNL1	0	-0.392046	0.475	0.654	0
PPM1L	0	-0.505629	0.552	0.761	0
PDCD10	0	-0.26721	0.124	0.256	0
SERPINI1	0	-0.481484	0.439	0.65	0
TBL1XR1	0	-0.521436	0.473	0.684	0
ZMAT3	0	-0.371444	0.101	0.234	0
PIK3CA	0	-0.357023	0.262	0.435	0
PEX5L	0	-0.305956	0.679	0.79	0
FXR1	0	-0.355898	0.197	0.366	0
ETV5	0	-0.513612	0.07	0.252	0
EIF4A2	0	-0.558502	0.339	0.562	0
SST	0	0.503294	0.159	0.04	0
FGF12	0	-0.332538	0.886	0.948	0
NAT8L	0	-0.551227	0.042	0.192	0
ABLIM2	0	0.502595	0.599	0.51	0
CPEB2	0	-0.334699	0.104	0.241	0
LDB2	0	-0.404682	0.832	0.932	0
SLIT2	0	-0.697163	0.3	0.532	0
KCNIP4	0	-0.369053	0.984	0.978	0
RP11-556G22.3	0	-0.53835	0.129	0.337	0
RP11-556G22.2	0	-1.16994	0.092	0.462	0
TBC1D19	0	0.667208	0.56	0.44	0
PCDH7	0	-0.370119	0.84	0.908	0
ARAP2	0	-0.809306	0.304	0.628	0
KCTD8	0	-0.428093	0.37	0.57	0
GNPDA2	0	-0.25863	0.074	0.188	0
GABRA4	0	-0.632103	0.221	0.483	0
OCIAD1	0	-0.416316	0.363	0.561	0
USP46	0	-0.268404	0.106	0.221	0
RP11-231C18.3	0	-0.459439	0.223	0.42	0
LNX1	0	-0.287774	0.366	0.524	0
HOPX	0	-0.365416	0.215	0.371	0
YTHDC1	0	-0.265011	0.116	0.236	0
ANKRD17	0	-0.361204	0.615	0.778	0
G3BP2	0	-0.46162	0.239	0.423	0
ART3	0	-0.360601	0.054	0.185	0
SCARB2	0	-0.303472	0.158	0.304	0
CNOT6L	0	-0.307489	0.193	0.35	0
PAQR3	0	-0.264092	0.107	0.227	0
C4orf22	0	-0.28937	0.11	0.223	0
RASGEF1B	0	-0.742899	0.853	0.694	0
HNRNPDL	0	-0.442969	0.33	0.569	0
WDFY3	0	-0.402578	0.495	0.692	0
MAPK10	0	-0.341341	0.853	0.923	0
SPARCL1	0	-0.410287	0.63	0.762	0
PPM1K	0	-0.486308	0.234	0.446	0
CCSER1	0	-0.768108	0.836	0.945	0
BMPR1B	0	-0.32431	0.048	0.144	0
DNAJB14	0	-0.358506	0.323	0.492	0
PPP3CA	0	-0.744109	0.845	0.967	0
RP11-498M5.2	0	-0.416478	0.03	0.192	0
UBE2D3	0	-0.413194	0.353	0.547	0
PPA2	0	-0.294275	0.296	0.459	0
RP11-650J17.1	0	-0.400619	0.243	0.407	0
LINC01378	0	-0.866254	0.226	0.475	0
NDST3	0	-0.315462	0.462	0.629	0
PDE5A	0	0.536292	0.671	0.582	0
KIAA1109	0	-0.512658	0.396	0.629	0
HSPA4L	0	-0.400957	0.129	0.303	0
RP11-9G1.3	0	-0.260839	0.075	0.189	0
PCDH10	0	-0.536524	0.125	0.326	0
SCOC	0	-0.452645	0.105	0.269	0
GAB1	0	-0.653976	0.209	0.466	0
SMARCA5	0	-0.299626	0.116	0.249	0
RP13-578N3.3	0	-0.384801	0.239	0.395	0
PRMT9	0	0.494217	0.337	0.195	0
NR3C2	0	-0.583826	0.404	0.634	0
FBXW7	0	-0.590698	0.669	0.851	0
MAP9	0	-0.413615	0.153	0.336	0
GUCY1B3	0	-0.464547	0.167	0.352	0
GLRB	0	-0.515219	0.279	0.514	0
GRIA2	0	-0.624915	0.878	0.958	0
RAPGEF2	0	-0.616771	0.66	0.859	0
KLHL2	0	-0.373312	0.317	0.504	0
CLCN3	0	-0.417421	0.223	0.414	0
RP11-806K15.1	0	-0.334552	0.018	0.158	0
SPCS3	0	-0.471725	0.07	0.232	0
TENM3	0	0.633431	0.542	0.416	0
RP11-18D7.3	0	0.47056	0.171	0.036	0
C4orf47	0	0.498491	0.299	0.16	0
TPPP	0	-0.52941	0.086	0.267	0
ZDHHC11B	0	-0.307657	0.152	0.291	0
UBE2QL1	0	-0.327675	0.104	0.236	0
2023-03-06	0	-0.409488	0.387	0.58	0
CDH18	0	-0.293497	0.802	0.894	0
CDH12	0	-0.362424	0.741	0.868	0
RP11-116O11.1	0	0.957585	0.467	0.305	0
SUB1	0	-0.382162	0.232	0.394	0
LMBRD2	0	-0.38999	0.225	0.389	0
NIPBL	0	-0.298214	0.419	0.592	0
RICTOR	0	-0.296471	0.354	0.516	0
RPL37	0	-0.353269	0.133	0.274	0
NNT	0	-0.414809	0.259	0.468	0
RP11-53O19.1	0	-0.531826	0.186	0.417	0
HCN1	0	-0.349013	0.678	0.814	0
PARP8	0	-0.307605	0.345	0.505	0
IL6ST	0	-0.30872	0.053	0.173	0
PDE4D	0	-0.328719	0.94	0.971	0
TRIM23	0	-0.514715	0.126	0.339	0
SREK1	0	-0.309576	0.16	0.318	0
MAST4	0	-0.732547	0.427	0.669	0
PIK3R1	0	-0.840129	0.442	0.738	0
MAP1B	0	-0.594385	0.725	0.869	0
FCHO2	0	-0.29774	0.187	0.343	0
ARHGEF28	0	0.630641	0.378	0.215	0
ENC1	0	-1.19641	0.435	0.727	0
HMGCR	0	-0.354419	0.121	0.26	0
PDE8B	0	-0.381463	0.398	0.584	0
SCAMP1	0	-0.446581	0.173	0.365	0
HOMER1	0	-0.425349	0.494	0.66	0
PAPD4	0	-0.35543	0.365	0.547	0
DHFR	0	-0.273292	0.097	0.214	0
CTC-467M3.1	0	-0.276088	0.054	0.173	0
RP11-133F8.2	0	-0.300161	0.121	0.246	0
NR2F1-AS1	0	-0.419147	0.601	0.746	0
FAM172A	0	-0.285852	0.577	0.724	0
PCSK1	0	-0.354964	0.04	0.175	0
LNPEP	0	-0.386836	0.179	0.348	0
PAM	0	-0.422014	0.463	0.65	0
PPIP5K2	0	-0.378226	0.283	0.473	0
C5orf30	0	-0.332903	0.067	0.194	0
EFNA5	0	-0.79908	0.571	0.833	0
FBXL17	0	-0.474617	0.704	0.857	0
PJA2	0	-0.598932	0.394	0.622	0
MAN2A1	0	-0.354118	0.295	0.449	0
TMEM232	0	-0.369136	0.531	0.69	0
CAMK4	0	-0.477038	0.464	0.668	0
NREP	0	-0.315968	0.209	0.357	0
YTHDC2	0	-0.361898	0.315	0.502	0
KCNN2	0	-0.322174	0.166	0.318	0
DTWD2	0	-0.298256	0.161	0.299	0
HSD17B4	0	-0.308798	0.244	0.404	0
CSNK1G3	0	-0.274657	0.163	0.296	0
SLC12A2	0	-0.308021	0.282	0.438	0
AC004237.1	0	-0.280849	0.163	0.308	0
KIF3A	0	-0.482919	0.398	0.614	0
C5orf24	0	-0.311799	0.053	0.161	0
EGR1	0	-0.385748	0.028	0.144	0
CXXC5	0	-0.344878	0.093	0.205	0
IGIP	0	-0.271232	0.045	0.147	0
ARHGAP26	0	-0.393278	0.709	0.827	0
NR3C1	0	-0.42931	0.465	0.65	0
CTD-2050E21.1	0	-0.330884	0.02	0.155	0
KCTD16	0	-0.307289	0.744	0.849	0
JAKMIP2-AS1	0	0.607419	0.35	0.209	0
CAMK2A	0	-0.870331	0.583	0.848	0
GRIA1	0	0.509174	0.789	0.731	0
CYFIP2	0	-0.321641	0.372	0.534	0
GABRB2	0	-0.789082	0.654	0.871	0
GABRA1	0	-0.827649	0.314	0.607	0
GABRG2	0	-0.504175	0.444	0.652	0
MAT2B	0	-0.256482	0.029	0.116	0
PANK3	0	-0.348329	0.124	0.275	0
SLIT3	0	0.723983	0.572	0.495	0
DOCK2	0	0.432056	0.193	0.096	0
CREBRF	0	-0.438661	0.162	0.349	0
HRH2	0	0.691424	0.351	0.173	0
CPLX2	0	-0.470637	0.185	0.367	0
FAM153B	0	0.684102	0.723	0.614	0
FAM153A	0	0.527075	0.456	0.336	0
FAM153C	0	0.958427	0.6	0.371	0
PHYKPL	0	0.419974	0.241	0.116	0
RP11-1379J22.2	0	0.729892	0.304	0.066	0
RASGEF1C	0	0.385607	0.187	0.089	0
MAPK9	0	-0.357595	0.184	0.341	0
NRN1	0	-0.504287	0.158	0.361	0
SMIM13	0	-0.342603	0.062	0.182	0
TMEM170B	0	-0.32288	0.104	0.244	0
ATXN1	0	-0.290448	0.707	0.834	0
FAM65B	0	0.603153	0.325	0.164	0
NUDT3	0	-0.499537	0.192	0.382	0
SCUBE3	0	0.275008	0.115	0.035	0
FKBP5	0	-0.355691	0.081	0.204	0
HSP90AB1	0	-0.58585	0.374	0.614	0
ENPP4	0	-0.286757	0.032	0.139	0
RCAN2	0	-0.595189	0.442	0.673	0
MLIP	0	-0.740483	0.504	0.757	0
RP11-472M19.2	0	0.39173	0.197	0.093	0
ZNF451	0	-0.341163	0.246	0.422	0
KHDRBS2	0	-0.400883	0.842	0.93	0
PHF3	0	-0.392856	0.225	0.422	0
ADGRB3	0	-0.299571	0.962	0.979	0
B3GAT2	0	0.624889	0.297	0.12	0
OGFRL1	0	-0.388314	0.056	0.193	0
RIMS1	0	-0.294113	0.728	0.85	0
KCNQ5	0	-0.51496	0.91	0.965	0
TMEM30A	0	-0.609869	0.084	0.29	0
PHIP	0	-0.336686	0.424	0.595	0
SH3BGRL2	0	-0.336509	0.254	0.428	0
DOPEY1	0	-0.35751	0.404	0.591	0
RNGTT	0	-0.313077	0.275	0.441	0
EPHA7	0	-0.292926	0.215	0.357	0
RP11-436D23.1	0	-0.635946	0.217	0.436	0
HACE1	0	-0.359685	0.235	0.413	0
WASF1	0	-0.440685	0.482	0.68	0
CDC40	0	-0.32799	0.254	0.426	0
CDK19	0	-0.410998	0.317	0.498	0
MARCKS	0	-0.593965	0.083	0.244	0
NT5DC1	0	-0.319401	0.134	0.281	0
TSPYL4	0	-0.535536	0.047	0.205	0
TSPYL1	0	-0.805995	0.163	0.423	0
SERINC1	0	-0.589954	0.252	0.481	0
CLVS2	0	-0.291124	0.272	0.428	0
RP11-103C16.2	0	-0.272231	0.031	0.143	0
EPB41L2	0	-0.448635	0.582	0.759	0
AHI1	0	-0.29334	0.81	0.888	0
PDE7B	0	-0.820674	0.191	0.469	0
BCLAF1	0	-0.483882	0.193	0.411	0
HIVEP2	0	-0.998618	0.341	0.707	0
STXBP5-AS1	0	-0.598406	0.269	0.521	0
STXBP5	0	-0.302273	0.654	0.794	0
SYNE1	0	-0.345969	0.751	0.867	0
OPRM1	0	-0.332447	0.153	0.295	0
IPCEF1	0	-0.565209	0.066	0.244	0
DYNLT1	0	0.294781	0.174	0.08	0
PDE10A	0	-0.531947	0.488	0.744	0
AC073957.15	0	0.481759	0.176	0.027	0
GLCCI1	0	-0.356758	0.304	0.478	0
TMEM106B	0	-0.40073	0.154	0.314	0
DGKB	0	-0.414062	0.729	0.824	0
ISPD	0	-0.296047	0.286	0.444	0
SNX13	0	-0.475478	0.179	0.396	0
HDAC9	0	-0.654527	0.43	0.668	0
DNAH11	0	0.597273	0.231	0.046	0
RAPGEF5	0	-0.325197	0.671	0.807	0
MPP6	0	-0.363259	0.283	0.443	0
OSBPL3	0	-0.261989	0.144	0.275	0
HNRNPA2B1	0	-0.544708	0.247	0.501	0
TAX1BP1	0	-0.321807	0.335	0.505	0
CREB5	0	0.448052	0.26	0.138	0
MTURN	0	-0.544537	0.207	0.412	0
SEPT7	0	-0.677276	0.459	0.71	0
URGCP	0	0.470748	0.296	0.166	0
SPDYE1	0	0.619449	0.293	0.099	0
NUDCD3	0	-0.399737	0.226	0.399	0
H2AFV	0	-0.352455	0.07	0.194	0
PURB	0	-0.36695	0.052	0.187	0
VWC2	0	-0.326959	0.071	0.196	0
VSTM2A	0	-0.516542	0.146	0.336	0
KCTD7	0	0.472194	0.389	0.266	0
CALN1	0	1.09994	0.711	0.512	0
SPDYE5	0	1.2304	0.567	0.213	0
SRRM3	0	0.466276	0.591	0.481	0
YWHAG	0	-0.940285	0.283	0.594	0
SPDYE16	0	0.771664	0.314	0.075	0
PTPN12	0	-0.320005	0.189	0.356	0
MAGI2	0	-0.551528	0.917	0.963	0
GNAI1	0	-0.324044	0.162	0.306	0
CACNA2D1	0	-0.400211	0.73	0.873	0
SEMA3D	0	0.397669	0.138	0.038	0
KIAA1324L	0	-0.32375	0.135	0.282	0
DMTF1	0	-0.408837	0.15	0.334	0
ADAM22	0	-0.50549	0.517	0.732	0
ZNF804B	0	-1.0004	0.177	0.454	0
CDK14	0	-0.450879	0.618	0.764	0
VPS50	0	-0.309736	0.265	0.432	0
SGCE	0	-0.267536	0.184	0.322	0
PEG10	0	-0.298252	0.063	0.167	0
SPDYE3	0	1.50766	0.64	0.325	0
VGF	0	-0.418862	0.04	0.129	0
SPDYE2	0	0.904372	0.417	0.205	0
RP11-577H5.5	0	0.404964	0.259	0.146	0
PRKAR2B	0	-0.439375	0.343	0.551	0
HBP1	0	-0.261679	0.044	0.162	0
BCAP29	0	-0.441928	0.205	0.402	0
IMMP2L	0	-0.374144	0.585	0.728	0
DOCK4	0	-0.511914	0.594	0.792	0
IFRD1	0	-0.263357	0.089	0.206	0
KCND2	0	-1.08952	0.57	0.854	0
FAM3C	0	-0.544945	0.138	0.331	0
CADPS2	0	-1.10236	0.449	0.789	0
RP5-1101C3.1	0	-0.675291	0.161	0.397	0
WASL	0	-0.420759	0.128	0.301	0
RP5-921G16.1	0	-0.544714	0.292	0.504	0
LRRC4	0	-0.268752	0.055	0.161	0
AC016831.7	0	0.631884	0.717	0.612	0
LINC-PINT	0	-0.282065	0.772	0.853	0
MTPN	0	-0.41657	0.117	0.26	0
DGKI	0	-0.506026	0.684	0.866	0
TMEM178B	0	-0.475061	0.732	0.855	0
EPHB6	0	-0.360436	0.129	0.268	0
FAM131B	0	-0.264813	0.042	0.131	0
TCAF1	0	-0.351945	0.235	0.403	0
PRKAG2	0	0.532944	0.681	0.602	0
RBM33	0	-0.30721	0.215	0.38	0
DNAJB6	0	-0.330943	0.182	0.329	0
WDR60	0	0.453414	0.556	0.455	0
LINC00685	0	0.480349	0.278	0.145	0
CLCN4	0	-0.307818	0.162	0.302	0
ARHGAP6	0	0.396755	0.179	0.078	0
REPS2	0	-0.37319	0.295	0.482	0
CDKL5	0	-0.319	0.497	0.667	0
EIF1AX	0	-0.45886	0.172	0.311	0
CNKSR2	0	-0.508397	0.683	0.866	0
IL1RAPL1	0	-0.450122	0.86	0.939	0
DYNLT3	0	-0.26501	0.057	0.156	0
TSPAN7	0	-0.52602	0.288	0.495	0
DDX3X	0	-0.344374	0.099	0.229	0
HUWE1	0	-0.343072	0.278	0.458	0
OGT	0	-0.449196	0.259	0.472	0
NAP1L2	0	-0.587315	0.061	0.242	0
CHIC1	0	-0.272181	0.183	0.319	0
JPX	0	-0.405554	0.482	0.65	0
ATRX	0	-0.303324	0.548	0.717	0
RPS6KA6	0	-0.306106	0.172	0.31	0
NAP1L3	0	-0.52174	0.08	0.233	0
DIAPH2	0	-0.295514	0.465	0.63	0
RP4-769N13.7	0	-0.43309	0.038	0.21	0
GPRASP1	0	-0.378531	0.14	0.295	0
BEX4	0	-0.442492	0.2	0.382	0
ACSL4	0	-0.323726	0.184	0.335	0
ALG13	0	-0.403773	0.137	0.325	0
GRIA3	0	-0.268245	0.649	0.78	0
LINC00632	0	0.385495	0.818	0.794	0
CDR1-AS	0	-0.257435	0.012	0.101	0
SLITRK4	0	-0.587243	0.11	0.307	0
IDS	0	-1.14052	0.259	0.632	0
VMA21	0	-0.264962	0.029	0.111	0
ERICH1-AS1	0	-0.306298	0.714	0.842	0
LINC00599	0	-0.340347	0.376	0.562	0
PRSS51	0	-0.279259	0.087	0.216	0
CTSB	0	-0.357967	0.131	0.268	0
LONRF1	0	-0.262712	0.127	0.251	0
TUSC3	0	-0.299211	0.289	0.449	0
MICU3	0	-0.544933	0.317	0.555	0
PSD3	0	-0.556389	0.611	0.798	0
ATP6V1B2	0	-0.51494	0.184	0.377	0
LGI3	0	-0.260358	0.042	0.134	0
PHYHIP	0	-1.01594	0.108	0.411	0
EGR3	0	-0.349477	0.027	0.138	0
RP11-624C23.1	0	-0.347154	0.183	0.311	0
NEFL	0	-0.476377	0.194	0.36	0
PPP2R2A	0	-0.321966	0.227	0.393	0
PNMA2	0	-0.564481	0.23	0.411	0
PTK2B	0	-0.546497	0.309	0.53	0
FZD3	0	-0.543469	0.306	0.524	0
PURG	0	-0.328994	0.124	0.261	0
UNC5D	0	-0.416488	0.694	0.825	0
UBE2V2	0	-0.364253	0.156	0.317	0
RB1CC1	0	-0.319678	0.32	0.491	0
IMPAD1	0	-0.348719	0.042	0.172	0
ASPH	0	-0.334874	0.239	0.408	0
NKAIN3	0	0.797546	0.285	0.099	0
RP11-32K4.1	0	-0.464697	0.278	0.454	0
MIR124-2HG	0	-0.488114	0.329	0.549	0
C8orf46	0	-0.342693	0.137	0.269	0
NCOA2	0	-0.289732	0.353	0.511	0
STAU2	0	-0.363584	0.367	0.548	0
PKIA	0	-0.334084	0.232	0.377	0
IL7	0	-0.29775	0.134	0.267	0
RP11-586K2.1	0	0.717174	0.679	0.584	0
RP11-37B2.1	0	-0.303274	0.211	0.354	0
NECAB1	0	-0.710663	0.495	0.767	0
TMEM55A	0	-0.337803	0.066	0.201	0
PDP1	0	-0.82721	0.112	0.412	0
UQCRB	0	-0.386639	0.184	0.332	0
NIPAL2	0	-0.417133	0.334	0.512	0
YWHAZ	0	-0.602805	0.408	0.646	0
NCALD	0	-0.4558	0.51	0.696	0
UBR5	0	-0.434992	0.455	0.656	0
ATP6V1C1	0	-0.365532	0.204	0.372	0
BAALC	0	-0.322832	0.304	0.456	0
RIMS2	0	-0.293368	0.908	0.958	0
LRP12	0	-0.319515	0.173	0.322	0
ZFPM2	0	-0.441781	0.597	0.758	0
KCNV1	0	-0.361961	0.066	0.194	0
CSMD3	0	-0.270299	0.84	0.934	0
RAD21	0	-0.354191	0.105	0.246	0
SAMD12	0	-0.28455	0.739	0.846	0
MAL2	0	-0.463957	0.161	0.337	0
EFR3A	0	-0.448354	0.248	0.443	0
PHF20L1	0	-0.391135	0.251	0.441	0
KHDRBS3	0	-0.344471	0.75	0.833	0
LYNX1	0	-0.406886	0.065	0.207	0
CYHR1	0	0.453601	0.289	0.141	0
KCNV2	0	0.466952	0.203	0.061	0
RFX3	0	-0.560726	0.493	0.72	0
GLIS3	0	-0.520351	0.117	0.227	0
RP11-75C9.2	0	0.817261	0.462	0.311	0
MPDZ	0	-0.33585	0.426	0.594	0
ZDHHC21	0	-0.739694	0.272	0.575	0
TTC39B	0	-0.348993	0.141	0.297	0
PSIP1	0	-0.407116	0.214	0.401	0
SLC24A2	0	-0.319115	0.582	0.728	0
FOCAD	0	-0.337304	0.678	0.802	0
LINGO2	0	-0.294421	0.812	0.888	0
VCP	0	0.353993	0.249	0.142	0
RP11-318K12.2	0	0.537791	0.323	0.188	0
CNTNAP3B	0	0.483175	0.298	0.171	0
PIP5K1B	0	-0.359419	0.158	0.31	0
KLF9	0	-0.475895	0.058	0.234	0
TRPM3	0	-0.563748	0.277	0.489	0
ZFAND5	0	-0.580479	0.109	0.304	0
VPS13A	0	-0.338868	0.485	0.657	0
HNRNPK	0	-0.430126	0.146	0.302	0
NTRK2	0	-0.753689	0.624	0.857	0
DAPK1	0	-0.404702	0.407	0.571	0
SHC3	0	-0.36498	0.358	0.545	0
DIRAS2	0	-0.687729	0.136	0.382	0
HABP4	0	-0.283184	0.164	0.305	0
GRIN3A	0	0.473385	0.17	0.08	0
MUSK	0	0.3062	0.117	0.025	0
ZNF483	0	-0.436844	0.432	0.613	0
HDHD3	0	0.377205	0.158	0.042	0
ATP6V1G1	0	-0.351864	0.125	0.272	0
PSMD5-AS1	0	0.53269	0.308	0.167	0
RAB14	0	-0.402372	0.108	0.268	0
STRBP	0	-0.366188	0.581	0.736	0
STXBP1	0	-0.604078	0.587	0.806	0
RP11-56D16.8	0	-0.285752	0.009	0.127	0
ZER1	0	0.427228	0.504	0.405	0
RP11-544A12.8	0	0.374921	0.19	0.081	0
OLFM1	0	-0.877248	0.393	0.672	0
KCNT1	0	-0.302289	0.196	0.336	0
GRIN1	0	-0.843255	0.219	0.448	0
RNH1	0	0.450064	0.21	0.06	0
MUC6	0	0.623972	0.227	0.046	0
TOLLIP	0	-0.509689	0.135	0.297	0
CD81	0	-0.266593	0.038	0.121	0
KCNQ1	0	0.587861	0.271	0.112	0
KCNQ1OT1	0	0.588078	0.404	0.298	0
ST5	0	0.527189	0.301	0.184	0
IPO7	0	-0.279809	0.15	0.279	0
RP11-1H15.2	0	0.479043	0.262	0.143	0
EIF4G2	0	-0.45538	0.096	0.268	0
ARNTL	0	-0.439062	0.121	0.315	0
FAR1	0	-0.353919	0.302	0.484	0
NELL1	0	-0.362394	0.567	0.755	0
ANO5	0	-0.564993	0.303	0.552	0
ANO3	0	0.553707	0.567	0.467	0
LIN7C	0	-0.307433	0.031	0.141	0
ARL14EP	0	-0.259461	0.102	0.222	0
MPPED2	0	-0.366502	0.281	0.462	0
KIAA1549L	0	-0.376609	0.454	0.643	0
LRRC4C	0	0.604308	0.818	0.749	0
SYT13	0	-0.459357	0.096	0.271	0
LRP4	0	0.415277	0.287	0.161	0
MADD	0	-0.312055	0.171	0.321	0
FADS3	0	0.424132	0.274	0.147	0
TMEM179B	0	0.434626	0.19	0.052	0
SLC22A25	0	-0.313591	0.066	0.168	0
RTN3	0	-0.371494	0.749	0.87	0
MALAT1	0	1.02519	1	0.996	0
AP000769.1	0	-0.443448	0.11	0.3	0
RP11-770G2.2	0	0.469151	0.278	0.158	0
NDUFV1	0	0.845878	0.417	0.136	0
AP000487.6	0	0.82824	0.459	0.255	0
SHANK2	0	0.560219	0.704	0.634	0
RP11-160H12.2	0	1.15858	0.623	0.417	0
CTD-2537O9.1	0	0.67608	0.639	0.527	0
RP11-317J19.1	0	0.506684	0.403	0.295	0
GRM5-AS1	0	-0.542142	0.029	0.241	0
CHORDC1	0	-0.266352	0.071	0.189	0
FAT3	0	-0.567647	0.513	0.731	0
SESN3	0	-0.804109	0.238	0.548	0
DYNC2H1	0	-0.377675	0.36	0.552	0
GRIA4	0	-0.469953	0.735	0.844	0
AASDHPPT	0	-0.518514	0.095	0.284	0
GUCY1A2	0	-0.323361	0.56	0.704	0
C11orf87	0	-0.423512	0.115	0.267	0
ZBTB16	0	-0.431103	0.386	0.569	0
RP11-64D24.2	0	-0.450236	0.026	0.205	0
CADM1	0	0.593754	0.781	0.726	0
AP000462.2	0	0.843679	0.382	0.199	0
SIK3	0	-0.339429	0.66	0.791	0
SCN2B	0	-0.289109	0.066	0.166	0
AP002954.4	0	-0.335667	0.048	0.171	0
THY1	0	-0.932174	0.276	0.583	0
ARHGEF12	0	-0.300665	0.549	0.708	0
GRIK4	0	0.648214	0.443	0.295	0
RP11-640N11.2	0	0.78093	0.254	0.029	0
SORL1	0	-0.51349	0.428	0.653	0
GRAMD1B	0	-0.339081	0.258	0.433	0
TBRG1	0	0.744463	0.561	0.361	0
NRGN	0	-1.30708	0.298	0.624	0
RP11-115C10.1	0	0.411455	0.184	0.071	0
ARHGAP32	0	-0.435715	0.699	0.85	0
NTM	0	-0.467478	0.658	0.816	0
AKR1E2	0	0.306601	0.126	0.03	0
SFMBT2	0	0.533276	0.327	0.186	0
FRMD4A	0	0.489769	0.959	0.956	0
RP11-142M10.2	0	0.452774	0.235	0.121	0
CACNB2	0	0.447909	0.834	0.825	0
NEBL	0	-0.256447	0.612	0.76	0
ARHGAP21	0	-0.489149	0.49	0.709	0
GPR158	0	-0.416821	0.474	0.664	0
ABI1	0	-0.357566	0.244	0.413	0
PARD3	0	0.653854	0.202	0.089	0
ZNF25	0	-0.318491	0.141	0.286	0
PCDH15	0	0.987852	0.362	0.152	0
PHYHIPL	0	-0.432383	0.292	0.473	0
ZNF365	0	-0.65327	0.273	0.544	0
LRRTM3	0	-0.503969	0.662	0.836	0
HNRNPH3	0	-0.343343	0.09	0.239	0
PSAP	0	-0.626175	0.348	0.538	0
KCNMA1-AS1	0	-0.304459	0.118	0.253	0
FAM213A	0	-0.461436	0.128	0.313	0
GRID1	0	-0.281269	0.502	0.649	0
ATAD1	0	-0.270187	0.195	0.337	0
STAMBPL1	0	-0.440201	0.177	0.376	0
PCGF5	0	-0.380316	0.217	0.396	0
LCOR	0	-0.293009	0.359	0.52	0
SLIT1	0	0.52835	0.575	0.45	0
INA	0	-0.387113	0.077	0.195	0
ATRNL1	0	-0.953833	0.863	0.964	0
RAB11FIP2	0	-0.391922	0.122	0.284	0
FAM204A	0	-0.294269	0.125	0.269	0
INPP5F	0	-0.501355	0.177	0.368	0
PLEKHA1	0	-0.573293	0.27	0.521	0
WNK1	0	-0.324219	0.44	0.608	0
CCND2	0	-0.331874	0.154	0.306	0
KCNA1	0	-0.393847	0.061	0.215	0
PIANP	0	-0.293331	0.049	0.148	0
PTMS	0	-0.377992	0.043	0.15	0
ENO2	0	-0.708075	0.296	0.526	0
RP3-461F17.3	0	0.354729	0.157	0.056	0
LINC00937	0	0.463243	0.435	0.331	0
GABARAPL1	0	-0.310561	0.155	0.298	0
RP11-180M15.3	0	0.443605	0.212	0.091	0
LMO3	0	-0.631912	0.376	0.613	0
ST8SIA1	0	-0.375721	0.232	0.413	0
C2CD5	0	-0.676691	0.402	0.685	0
ETNK1	0	-0.486617	0.206	0.417	0
ITPR2	0	-0.539779	0.131	0.327	0
FGFR1OP2	0	-0.552694	0.207	0.433	0
CPNE8	0	-0.4992	0.238	0.444	0
KIF21A	0	-0.380189	0.399	0.581	0
LRRK2	0	-0.370567	0.183	0.351	0
CNTN1	0	-0.465502	0.81	0.925	0
NELL2	0	-0.366457	0.796	0.894	0
SLC38A1	0	-0.387433	0.203	0.376	0
SLC38A2	0	-0.44343	0.042	0.207	0
CCDC65	0	0.535957	0.41	0.291	0
TUBA1B	0	-0.423678	0.488	0.621	0
FAIM2	0	-0.695339	0.25	0.476	0
RP4-605O3.4	0	0.484579	0.439	0.334	0
SCN8A	0	-0.35346	0.599	0.756	0
RP11-983P16.4	0	0.543645	0.284	0.136	0
SPRYD3	0	-0.329597	0.066	0.174	0
CSAD	0	0.582808	0.407	0.241	0
CBX5	0	-0.419089	0.101	0.271	0
TESPA1	0	-0.814436	0.195	0.471	0
KIF5A	0	-0.395381	0.25	0.423	0
SLC16A7	0	-0.433303	0.289	0.495	0
FAM19A2	0	-0.405598	0.755	0.845	0
LEMD3	0	-0.324304	0.091	0.232	0
MSRB3	0	-0.26891	0.09	0.215	0
CNOT2	0	-0.283767	0.267	0.423	0
ZFC3H1	0	-0.263258	0.188	0.332	0
ATXN7L3B	0	-0.531797	0.069	0.256	0
KCNC2	0	-0.57342	0.477	0.678	0
CAPS2	0	-0.392746	0.214	0.381	0
NAP1L1	0	-0.582496	0.348	0.602	0
OSBPL8	0	-0.297489	0.452	0.611	0
ZDHHC17	0	-0.309739	0.272	0.429	0
NAV3	0	-0.388727	0.668	0.819	0
PPFIA2	0	-0.297418	0.87	0.936	0
RP11-121G22.3	0	-0.39499	0.125	0.28	0
MGAT4C	0	-0.514057	0.432	0.586	0
KITLG	0	-0.324803	0.065	0.194	0
RP11-981P6.1	0	-0.299252	0.04	0.167	0
ATP2B1	0	-0.816214	0.75	0.927	0
ANKS1B	0	-0.394946	0.955	0.975	0
TDG	0	0.603323	0.361	0.213	0
NUAK1	0	-0.548405	0.309	0.538	0
RFX4	0	0.685884	0.302	0.144	0
ATP2A2	0	-0.681947	0.292	0.567	0
RPH3A	0	-0.375501	0.244	0.406	0
SLC8B1	0	0.431342	0.192	0.085	0
MED13L	0	-0.278913	0.564	0.708	0
WSB2	0	-0.333048	0.125	0.25	0
RP11-768F21.1	0	0.447644	0.211	0.106	0
TMEM233	0	0.316243	0.113	0.033	0
CIT	0	-0.46841	0.505	0.679	0
CAMKK2	0	-0.313273	0.253	0.412	0
TMEM132B	0	-0.392883	0.708	0.825	0
LINC00507	0	-0.595698	0.096	0.272	0
GALNT9	0	-0.317706	0.093	0.23	0
PSPC1	0	-0.438598	0.365	0.573	0
MTUS2	0	-0.404305	0.698	0.843	0
UBL3	0	-0.608608	0.098	0.327	0
HSPH1	0	-0.658738	0.199	0.456	0
PDS5B	0	-0.516648	0.406	0.634	0
NBEA	0	-0.264279	0.846	0.924	0
SPG20	0	-0.282306	0.155	0.292	0
NAA16	0	-0.261688	0.119	0.249	0
VWA8	0	-0.290951	0.403	0.568	0
AKAP11	0	-0.822625	0.185	0.497	0
TSC22D1	0	-0.634536	0.604	0.813	0
TPT1	0	-0.339854	0.155	0.293	0
HTR2A	0	-0.375923	0.217	0.364	0
SUGT1	0	-0.301144	0.097	0.223	0
PCDH8	0	-0.361743	0.025	0.129	0
PCDH9-AS4	0	-0.399161	0.036	0.189	0
KLHL1	0	0.458597	0.179	0.077	0
KLF12	0	-0.661489	0.278	0.542	0
MYCBP2	0	-0.499527	0.72	0.875	0
MYCBP2-AS1	0	-0.469765	0.084	0.278	0
RBM26	0	-0.343028	0.527	0.693	0
NDFIP2	0	-0.597308	0.269	0.522	0
SLITRK5	0	-0.418327	0.21	0.383	0
UGGT2	0	-0.496574	0.418	0.647	0
HS6ST3	0	-0.72837	0.702	0.831	0
RAP2A	0	-0.550962	0.133	0.346	0
IPO5	0	-0.402884	0.162	0.328	0
FGF14	0	-0.615285	0.936	0.974	0
TPP2	0	-0.359777	0.135	0.307	0
MYO16	0	0.519072	0.252	0.135	0
ARHGEF7	0	-0.296944	0.557	0.705	0
MCF2L	0	-0.25222	0.19	0.333	0
RNASE10	0	0.527764	0.175	0.019	0
RP11-314P15.2	0	-1.24614	0.048	0.327	0
NOVA1	0	-0.359847	0.654	0.802	0
FOXG1	0	-0.33164	0.08	0.201	0
PRKD1	0	-0.403563	0.186	0.366	0
STRN3	0	-0.319487	0.304	0.472	0
AKAP6	0	-0.272904	0.731	0.844	0
NPAS3	0	-0.506132	0.495	0.64	0
LRFN5	0	-0.482637	0.787	0.919	0
MDGA2	0	-0.309933	0.847	0.926	0
ATL1	0	-0.326575	0.388	0.555	0
KTN1	0	0.477833	0.505	0.398	0
AP5M1	0	-0.271162	0.094	0.21	0
PPM1A	0	-0.480738	0.159	0.362	0
SYT16	0	-0.493065	0.282	0.504	0
RP11-840I19.3	0	0.548711	0.227	0.061	0
PCNX	0	-0.317557	0.426	0.594	0
SIPA1L1	0	-0.485007	0.775	0.899	0
RPS6KL1	0	0.586693	0.358	0.18	0
NRXN3	0	-0.271011	0.961	0.974	0
FLRT2	0	-0.58477	0.635	0.826	0
RP11-594C13.1	0	-0.604316	0.121	0.279	0
CALM1	0	-0.875677	0.622	0.811	0
CHGA	0	-0.374731	0.083	0.215	0
DICER1	0	-0.417356	0.191	0.383	0
ATG2B	0	-0.404332	0.177	0.375	0
PAPOLA	0	-0.434685	0.145	0.335	0
MEG3	0	1.04676	0.997	0.975	0
RP11-123M6.2	0	-0.478291	0.455	0.593	0
SNHG24	0	-0.399961	0.093	0.264	0
BAG5	0	-0.283758	0.043	0.151	0
KLC1	0	-0.651488	0.222	0.451	0
RP11-701H24.9	0	-1.24503	0.528	0.858	0
RP11-701H24.3	0	-0.673554	0.011	0.263	0
PWAR6	0	-0.862093	0.36	0.665	0
UBE3A	0	-0.518403	0.541	0.715	0
RP11-1084I9.1	0	0.343574	0.137	0.039	0
KLF13	0	-0.252713	0.07	0.176	0
RP11-1000B6.3	0	0.746283	0.404	0.207	0
FMN1	0	-0.814488	0.435	0.695	0
ZNF770	0	-0.320384	0.053	0.165	0
SPRED1	0	-0.826341	0.165	0.466	0
RP11-540O11.6	0	0.385661	0.174	0.055	0
TTBK2	0	-0.352892	0.366	0.532	0
CATSPER2	0	0.45766	0.591	0.501	0
RP11-516C1.1	0	0.629229	0.332	0.149	0
DUOX1	0	0.60396	0.265	0.095	0
SEMA6D	0	-0.806553	0.219	0.493	0
MYEF2	0	-0.400144	0.247	0.438	0
FBN1	0	-0.360802	0.216	0.404	0
COPS2	0	-0.311294	0.104	0.242	0
GABPB1-AS1	0	0.451608	0.393	0.277	0
DMXL2	0	-0.424827	0.352	0.557	0
TMOD2	0	-0.325015	0.393	0.554	0
ARPP19	0	-0.738665	0.387	0.634	0
FAM214A	0	-0.380054	0.177	0.355	0
UNC13C	0	-0.528035	0.231	0.429	0
ZNF280D	0	-0.404826	0.359	0.554	0
TCF12	0	-0.302259	0.277	0.431	0
FAM81A	0	-0.391923	0.269	0.454	0
VPS13C	0	-0.403877	0.382	0.585	0
FEM1B	0	-0.483614	0.061	0.232	0
NPTN	0	-0.87927	0.353	0.662	0
TSPAN3	0	-0.332668	0.148	0.298	0
LINGO1	0	-1.5238	0.866	0.714	0
SV2B	0	-0.378659	0.649	0.816	0
RP11-437B10.1	0	-0.281493	0.102	0.223	0
RP11-266O8.1	0	-0.356396	0.147	0.271	0
RP11-739G5.1	0	-0.661458	0.173	0.354	0
RP11-759A24.3	0	0.405088	0.125	0.015	0
NR2F2-AS1	0	0.664767	0.196	0.023	0
LINC00923	0	-0.500748	0.116	0.26	0
IGF1R	0	-0.359836	0.45	0.633	0
SYNM	0	-0.250248	0.044	0.138	0
LRRC28	0	-0.299573	0.365	0.527	0
MEF2A	0	-0.425632	0.517	0.711	0
FBXL16	0	-0.344656	0.104	0.229	0
SRRM2	0	-0.327035	0.198	0.361	0
MMP25-AS1	0	0.268817	0.121	0.041	0
DNASE1	0	0.602695	0.367	0.202	0
RP11-420N3.2	0	0.676607	0.367	0.202	0
RBFOX1	0	0.298422	0.993	0.989	0
C16orf72	0	-0.370581	0.07	0.207	0
RP11-895K13.2	0	0.509129	0.212	0.068	0
SNN	0	-0.336755	0.046	0.158	0
SHISA9	0	0.509336	0.796	0.759	0
U91319.1	0	0.588342	0.434	0.289	0
CTA-276F8.2	0	0.985023	0.465	0.216	0
PDXDC1	0	0.64291	0.736	0.646	0
XYLT1	0	0.755371	0.586	0.476	0
SYT17	0	0.741025	0.348	0.123	0
DCTN5	0	-0.262312	0.146	0.274	0
PRKCB	0	-0.380219	0.811	0.93	0
TNRC6A	0	-0.358292	0.562	0.719	0
SULT1A1	0	0.605568	0.414	0.234	0
YPEL3	0	-0.4983	0.103	0.253	0
CYLD	0	-0.358985	0.131	0.288	0
TOX3	0	0.340471	0.123	0.026	0
NUDT21	0	-0.271186	0.079	0.186	0
CNGB1	0	0.44819	0.173	0.052	0
NDRG4	0	-0.501544	0.294	0.473	0
CES4A	0	0.91489	0.412	0.233	0
EXOSC6	0	-0.351442	0.071	0.179	0
IL34	0	0.37624	0.208	0.095	0
CDYL2	0	-0.356359	0.191	0.36	0
ATMIN	0	-0.25082	0.033	0.125	0
BCO1	0	0.756516	0.281	0.067	0
PLCG2	0	-0.32144	0.038	0.147	0
SNAI3	0	0.515851	0.257	0.112	0
CTD-2555A7.2	0	0.682367	0.282	0.09	0
SPATA33	0	0.31333	0.164	0.069	0
DPH1	0	0.318712	0.155	0.065	0
SAT2	0	0.594264	0.421	0.29	0
GAS7	0	-0.350838	0.473	0.655	0
MAP2K4	0	-0.398593	0.416	0.614	0
UBB	0	0.672712	0.368	0.236	0
RP11-219A15.1	0	-0.610652	0.32	0.568	0
SMCR5	0	0.518281	0.266	0.127	0
SPECC1	0	-0.32337	0.289	0.444	0
USP22	0	-0.55816	0.174	0.373	0
RP11-138P22.1	0	0.352323	0.136	0.03	0
NLK	0	-0.623904	0.562	0.79	0
RP11-192H23.6	0	0.656289	0.286	0.087	0
NUFIP2	0	-0.326535	0.151	0.297	0
CRLF3	0	0.904651	0.71	0.541	0
RHBDL3	0	-0.317509	0.123	0.277	0
RP11-227G15.12	0	0.296686	0.136	0.049	0
CDK5R1	0	-0.606286	0.104	0.305	0
RP11-466A19.3	0	0.372101	0.153	0.043	0
AC015849.19	0	0.41258	0.214	0.101	0
PIP4K2B	0	-0.370804	0.144	0.288	0
MSL1	0	-0.295041	0.124	0.249	0
ATXN7L3	0	-0.27656	0.03	0.116	0
MAPT	0	0.55249	0.796	0.74	0
NFE2L1	0	-0.374941	0.079	0.212	0
SPAG9	0	-0.319321	0.323	0.486	0
HLF	0	-0.417085	0.218	0.397	0
RP11-159D12.5	0	-0.25679	0.029	0.137	0
DYNLL2	0	-0.610651	0.061	0.233	0
TRIM37	0	-0.313643	0.291	0.444	0
CLTC	0	-0.40207	0.352	0.548	0
CA4	0	0.46371	0.194	0.065	0
DDX5	0	-0.428395	0.359	0.601	0
PRKCA	0	-0.459674	0.408	0.588	0
ABCA10	0	-0.513853	0.165	0.39	0
ABCA5	0	-0.318406	0.396	0.575	0
RP11-16C1.3	0	0.415916	0.2	0.094	0
WBP2	0	-0.355322	0.109	0.226	0
FBF1	0	0.45201	0.181	0.032	0
ENDOV	0	0.377838	0.194	0.076	0
USP14	0	-0.282907	0.21	0.353	0
EPB41L3	0	-0.349579	0.501	0.674	0
MTCL1	0	-0.29679	0.217	0.373	0
VAPA	0	-0.363356	0.25	0.414	0
KCTD1	0	-0.38131	0.525	0.694	0
CDH2	0	-0.342296	0.502	0.665	0
B4GALT6	0	-0.317929	0.149	0.289	0
TRAPPC8	0	-0.353807	0.158	0.33	0
NOL4	0	-0.375159	0.424	0.613	0
DTNA	0	-0.554001	0.621	0.805	0
CELF4	0	0.777142	0.806	0.671	0
PIK3C3	0	-0.452423	0.243	0.457	0
SYT4	0	-0.612532	0.074	0.275	0
C18orf25	0	-0.363504	0.133	0.297	0
ST8SIA5	0	-0.263402	0.295	0.453	0
MAPK4	0	-0.329648	0.192	0.359	0
TCF4	0	-0.298723	0.749	0.865	0
WDR7	0	-0.310557	0.544	0.709	0
ST8SIA3	0	-0.604309	0.185	0.42	0
CCBE1	0	0.771663	0.31	0.134	0
BCL2	0	-0.312604	0.251	0.403	0
TMX3	0	-0.426317	0.154	0.344	0
CBLN2	0	-1.25342	0.297	0.566	0
NETO1	0	-0.55579	0.476	0.674	0
ZNF407	0	-0.40495	0.228	0.422	0
SIRPA	0	-0.511535	0.234	0.447	0
RP5-1187M17.10	0	-0.393015	0.145	0.318	0
CDC25B	0	0.457643	0.325	0.203	0
PRNP	0	-1.18204	0.232	0.601	0
GPCPD1	0	-0.257307	0.077	0.192	0
TMX4	0	-0.451554	0.147	0.326	0
PLCB1	0	-1.02196	0.821	0.964	0
PLCB4	0	-0.304367	0.176	0.309	0
SNAP25-AS1	0	0.841382	0.739	0.662	0
SNAP25	0	-0.607122	0.88	0.955	0
ESF1	0	0.488247	0.474	0.345	0
MACROD2	0	0.4534	0.896	0.878	0
ZNF133	0	-0.299299	0.136	0.288	0
XRN2	0	-0.276722	0.114	0.249	0
NAPB	0	-0.514298	0.206	0.394	0
CST3	0	0.345344	0.118	0.026	0
GGT7	0	0.518951	0.446	0.327	0
LINC00657	0	-1.01663	0.18	0.514	0
NNAT	0	0.591033	0.321	0.155	0
SERINC3	0	-0.635076	0.183	0.425	0
YWHAB	0	-0.323359	0.316	0.48	0
SLC12A5	0	-0.712497	0.206	0.47	0
KCNB1	0	-0.332268	0.48	0.657	0
TSHZ2	0	0.84135	0.52	0.362	0
RP4-678D15.1	0	1.51907	0.391	0.181	0
GNAS	0	-0.552417	0.4	0.615	0
SYCP2	0	-0.331198	0.066	0.206	0
FAM217B	0	-0.517873	0.097	0.278	0
STMN3	0	-0.393779	0.176	0.33	0
DIRAS1	0	-0.366632	0.026	0.132	0
AES	0	-0.540294	0.093	0.274	0
CELF5	0	0.737937	0.697	0.541	0
EEF2	0	-0.32216	0.085	0.197	0
ZBTB7A	0	-0.358629	0.089	0.203	0
PTPRS	0	0.484012	0.578	0.492	0
ELAVL1	0	0.593728	0.515	0.376	0
CERS4	0	0.609093	0.436	0.282	0
HOOK2	0	0.66039	0.49	0.333	0
CACNA1A	0	0.465713	0.807	0.775	0
CC2D1A	0	0.639829	0.353	0.179	0
EPS15L1	0	0.481763	0.418	0.304	0
JUND	0	-0.68767	0.056	0.204	0
ZNF98	0	0.259833	0.112	0.038	0
UQCRFS1	0	0.325418	0.181	0.078	0
ZNF302	0	0.76583	0.428	0.175	0
SCN1B	0	-0.382464	0.041	0.152	0
ZNF565	0	0.685145	0.446	0.27	0
SPTBN4	0	0.396872	0.748	0.7	0
LIPE-AS1	0	0.494194	0.399	0.282	0
LIPE	0	0.476398	0.202	0.064	0
NKPD1	0	0.306737	0.105	0.016	0
PNMAL1	0	-0.375235	0.06	0.19	0
CALM3	0	-0.728269	0.337	0.6	0
SEPW1	0	-0.499054	0.341	0.53	0
SPHK2	0	0.331707	0.191	0.093	0
PIH1D1	0	0.381108	0.207	0.087	0
PNKP	0	0.369485	0.175	0.062	0
PPP2R1A	0	-0.467717	0.14	0.267	0
CTC-444N24.11	0	-0.314567	0.074	0.202	0
UBE2M	0	-0.330683	0.021	0.104	0
MAPK1	0	-0.523905	0.366	0.577	0
EWSR1	0	-0.275555	0.154	0.29	0
YWHAH	0	-0.471009	0.341	0.511	0
TIMP3	0	1.04615	0.507	0.328	0
LARGE	0	0.915322	0.832	0.739	0
RBFOX2	0	-0.333957	0.705	0.824	0
BAIAP2L2	0	1.60728	0.594	0.226	0
DDX17	0	-0.613181	0.391	0.659	0
CBX6	0	-0.343754	0.158	0.296	0
SERHL2	0	0.427	0.195	0.078	0
SULT4A1	0	-0.514542	0.171	0.359	0
RP11-191L9.4	0	-0.622668	0.363	0.637	0
DENND6B	0	0.453186	0.28	0.147	0
MAPK8IP2	0	-0.385785	0.051	0.181	0
HSPA13	0	-0.281199	0.059	0.156	0
LTN1	0	-0.322016	0.1	0.248	0
SYNJ1	0	-0.353018	0.286	0.463	0
DYRK1A	0	-0.460029	0.312	0.53	0
ETS2	0	-0.390588	0.073	0.216	0
BRWD1	0	-0.465839	0.472	0.685	0
PCP4	0	-0.459194	0.084	0.197	0
C6orf62	5.63594e-308	-0.294602	0.132	0.253	1.59531e-303
SV2A	2.69813e-307	-0.36208	0.25	0.395	7.63733e-303
ATP8A1	3.59232e-307	-0.273949	0.613	0.756	1.01684e-302
LINC01122	8.23342e-307	-0.360179	0.581	0.719	2.33055e-302
ADCY1	3.45789e-306	-0.294079	0.43	0.585	9.7879e-302
QSER1	3.87011e-306	-0.255657	0.16	0.291	1.09547e-301
CASD1	4.48219e-306	-0.303115	0.177	0.31	1.26873e-301
TRHDE	4.95737e-306	-0.420214	0.367	0.516	1.40323e-301
ABI2	7.32237e-306	-0.288502	0.576	0.719	2.07267e-301
SVIP	9.22493e-306	-0.260352	0.059	0.152	2.61121e-301
PCNP	4.6645e-305	-0.26777	0.142	0.266	1.32033e-300
CAMSAP2	5.86517e-305	-0.296812	0.482	0.639	1.66019e-300
ZSWIM6	1.14034e-304	-0.266086	0.504	0.66	3.22786e-300
UCHL5	1.22729e-304	-0.257604	0.099	0.209	3.47397e-300
SLC38A6	2.58433e-304	-0.264656	0.258	0.407	7.31519e-300
MTX2	2.85668e-304	-0.288649	0.246	0.393	8.08612e-300
STXBP6	4.25722e-304	-0.353486	0.172	0.299	1.20505e-299
NCAM2	4.59485e-304	0.41678	0.871	0.853	1.30062e-299
ANKS3	1.01409e-303	0.398298	0.321	0.213	2.87048e-299
SMCHD1	1.09611e-303	-0.275027	0.285	0.439	3.10265e-299
BICC1	1.14566e-303	-0.318139	0.218	0.354	3.24291e-299
KCNJ9	2.62659e-303	-0.253274	0.067	0.164	7.43484e-299
WDR33	3.38423e-303	-0.281033	0.249	0.395	9.57941e-299
NCEH1	3.66949e-303	-0.301621	0.288	0.439	1.03868e-298
ATXN7	7.68321e-303	-0.26303	0.217	0.359	2.17481e-298
TRIP12	8.72783e-303	-0.282819	0.4	0.559	2.4705e-298
FAM73A	1.83333e-302	-0.276005	0.271	0.421	5.18943e-298
PUM2	4.61693e-302	-0.286934	0.371	0.53	1.30687e-297
SLC4A4	9.88253e-302	-0.276054	0.119	0.234	2.79735e-297
MARK4	1.15806e-300	0.436254	0.318	0.212	3.27801e-296
CCNT2	2.89945e-300	-0.262139	0.197	0.335	8.20719e-296
DDHD1	3.01852e-300	-0.27602	0.334	0.49	8.54421e-296
YTHDF3	4.50801e-300	-0.256504	0.126	0.245	1.27604e-295
ZNF638	5.86453e-300	-0.276693	0.602	0.738	1.66001e-295
LPGAT1	1.18122e-299	-0.280327	0.242	0.387	3.34357e-295
2023-03-07	4.71882e-299	-0.250542	0.206	0.346	1.33571e-294
SCPEP1	2.5838e-298	0.449246	0.312	0.208	7.3137e-294
PCSK7	2.69653e-298	0.425258	0.344	0.238	7.63281e-294
USP11	5.49254e-298	-0.357239	0.216	0.356	1.55472e-293
FGF13	7.39445e-298	-0.305542	0.142	0.262	2.09307e-293
ARHGAP5	5.26288e-297	-0.300631	0.249	0.391	1.48971e-292
RCN2	6.2435e-297	-0.309689	0.138	0.258	1.76728e-292
PPP1R26-AS1	1.1496e-296	0.28275	0.139	0.058	3.25406e-292
CABP1	1.20374e-296	-0.275189	0.51	0.667	3.4073e-292
AC004053.1	2.69555e-296	-0.25172	0.157	0.286	7.63001e-292
ZMYM2	3.5237e-296	-0.262641	0.526	0.68	9.97418e-292
MFSD6	5.72853e-296	-0.275699	0.183	0.315	1.62152e-291
CPEB4	3.51529e-295	-0.309721	0.533	0.683	9.95038e-291
DNAJA1	7.99761e-295	-0.284334	0.141	0.262	2.2638e-290
PARK2	2.90334e-294	0.397701	0.75	0.716	8.2182e-290
ARL6IP5	3.09575e-294	-0.315853	0.232	0.373	8.76282e-290
MXI1	7.76344e-294	-0.259792	0.169	0.299	2.19752e-289
DPYSL2	7.96877e-294	-0.313559	0.549	0.704	2.25564e-289
RIF1	1.04765e-293	-0.265393	0.241	0.387	2.96549e-289
TCF7	1.23414e-293	0.272393	0.13	0.053	3.49335e-289
WDR47	1.36567e-293	-0.265254	0.163	0.291	3.86567e-289
CHM	1.57706e-293	-0.267091	0.249	0.394	4.46402e-289
BLVRB	1.74098e-293	0.254342	0.119	0.045	4.92802e-289
LINC00936	2.03548e-293	0.292661	0.194	0.098	5.76163e-289
RP11-454P21.1	2.32256e-293	-0.280585	0.155	0.278	6.57423e-289
CBLN4	1.58986e-292	-0.267885	0.053	0.14	4.50026e-288
SLC4A8	1.76783e-292	-0.276871	0.351	0.503	5.00402e-288
GMFB	2.51365e-292	-0.28986	0.062	0.154	7.11514e-288
CHST12	2.68448e-292	0.311653	0.173	0.085	7.5987e-288
RP11-584P21.2	2.98303e-292	-0.258994	0.183	0.315	8.44376e-288
FAM84A	5.54056e-292	-0.296723	0.098	0.204	1.56831e-287
DHX36	9.98706e-292	-0.251564	0.208	0.349	2.82694e-287
KPNA4	1.00961e-291	-0.256764	0.138	0.258	2.85779e-287
PGP	1.4884e-291	0.33862	0.274	0.164	4.21306e-287
RILPL2	2.36232e-291	0.303814	0.152	0.069	6.68677e-287
PRKAG1	6.97131e-291	0.368502	0.256	0.155	1.9733e-286
NDUFS1	1.68414e-290	-0.304245	0.326	0.474	4.76713e-286
ATP13A3	2.43544e-290	-0.278622	0.195	0.327	6.89376e-286
SERGEF	3.5441e-290	-0.269413	0.303	0.454	1.00319e-285
SUPT3H	6.46682e-290	-0.280183	0.544	0.681	1.8305e-285
RP11-30J20.1	9.77885e-290	-0.56697	0.083	0.179	2.768e-285
DNAJC5	1.28192e-289	-0.301736	0.152	0.274	3.6286e-285
CTD-3131K8.2	1.85018e-289	0.302493	0.165	0.079	5.23711e-285
CCDC60	3.56654e-288	0.28452	0.115	0.043	1.00955e-283
GABBR1	4.05243e-288	-0.2882	0.252	0.396	1.14708e-283
CTC-459F4.5	4.51447e-288	0.331432	0.177	0.089	1.27786e-283
AC159540.1	7.06348e-288	0.446966	0.617	0.559	1.99939e-283
RP11-118M9.3	1.1986e-287	0.369057	0.204	0.111	3.39276e-283
MBTPS1	1.278e-287	-0.255834	0.197	0.332	3.61752e-283
HNRNPC	2.99291e-287	-0.265332	0.28	0.428	8.47174e-283
ARMCX3	3.0296e-287	-0.278402	0.121	0.236	8.57558e-283
LZTS1	3.71488e-287	-0.269743	0.091	0.194	1.05153e-282
MPPED1	5.77163e-287	-0.269719	0.166	0.293	1.63372e-282
UBN2	1.47593e-286	-0.270004	0.285	0.434	4.17776e-282
ORAOV1	1.93507e-286	0.306973	0.196	0.103	5.47741e-282
RNF145	2.97986e-286	-0.253829	0.229	0.371	8.4348e-282
ARNT2	3.03609e-286	-0.287671	0.508	0.658	8.59396e-282
RP1-102G20.5	3.28031e-286	0.287666	0.142	0.062	9.28524e-282
CPSF6	2.03931e-285	-0.301013	0.265	0.407	5.77248e-281
HS6ST1	4.58087e-285	-0.273472	0.149	0.27	1.29666e-280
SLC25A46	5.96293e-285	-0.292378	0.189	0.319	1.68787e-280
FAM199X	1.11446e-284	-0.26345	0.064	0.155	3.15459e-280
FLG-AS1	1.81621e-284	-0.26934	0.17	0.295	5.14096e-280
FN1	2.47957e-284	0.374007	0.19	0.1	7.01868e-280
ZMAT4	2.90843e-284	-0.250887	0.427	0.587	8.2326e-280
AC067956.1	6.16226e-284	-0.322278	0.285	0.421	1.74429e-279
LRRC16A	2.10014e-283	-0.274591	0.47	0.618	5.94466e-279
ZNF428	5.25473e-283	0.26899	0.186	0.092	1.4874e-278
UBA6-AS1	5.64993e-283	-0.33499	0.349	0.487	1.59927e-278
TRMT10B	7.89552e-283	0.395048	0.276	0.176	2.23491e-278
PRPF19	1.30766e-282	-0.267315	0.086	0.187	3.70146e-278
DAB1	1.76065e-282	0.620673	0.734	0.718	4.98369e-278
ZNF335	3.77753e-282	0.329344	0.199	0.107	1.06927e-277
CDK5RAP3	1.18762e-281	0.433114	0.225	0.131	3.36167e-277
DHCR24	1.21778e-281	-0.293134	0.056	0.143	3.44705e-277
CEP170	1.48145e-281	-0.272763	0.344	0.495	4.19338e-277
FAM169A	2.30342e-281	-0.281304	0.291	0.437	6.52007e-277
MORF4L1	2.71375e-280	-0.336526	0.271	0.415	7.68155e-276
PPP1R3E	7.64697e-280	0.285287	0.154	0.071	2.16455e-275
THRA	9.39034e-279	-0.294003	0.143	0.26	2.65803e-274
CCDC91	1.31841e-278	-0.264194	0.389	0.54	3.73189e-274
PRPF4B	1.64285e-278	-0.262232	0.236	0.374	4.65025e-274
SNCA	2.97776e-278	-0.319407	0.533	0.673	8.42884e-274
PDZD4	3.03877e-278	-0.266395	0.055	0.141	8.60154e-274
PPP3CB	3.36755e-278	-0.30712	0.395	0.548	9.53217e-274
USP25	5.60493e-278	-0.266263	0.41	0.566	1.58653e-273
TTC8	5.82125e-278	-0.268194	0.212	0.345	1.64776e-273
RP13-726E6.2	6.42477e-278	0.415281	0.248	0.15	1.81859e-273
TMEM175	8.96609e-278	0.399287	0.267	0.168	2.53794e-273
RANBP2	9.15378e-278	-0.273737	0.279	0.423	2.59107e-273
NUDT4	4.87529e-277	-0.301489	0.144	0.261	1.38e-272
MIR222HG	5.06371e-277	-0.269697	0.154	0.273	1.43333e-272
PPP1R9A	9.92214e-277	-0.263001	0.524	0.668	2.80856e-272
CDC14B	1.13697e-276	-0.255353	0.198	0.329	3.2183e-272
MTMR6	1.51141e-276	-0.270355	0.088	0.188	4.27821e-272
UQCRH	1.44208e-275	-0.34309	0.238	0.372	4.08195e-271
MAP3K7	3.8605e-275	-0.256465	0.226	0.362	1.09275e-270
CUTC	6.24253e-275	0.339433	0.217	0.123	1.76701e-270
FGD5-AS1	1.00648e-274	-0.2551	0.074	0.168	2.84895e-270
SUMF2	8.45544e-274	0.36919	0.265	0.166	2.3934e-269
ADAMTS19	5.39906e-273	0.464587	0.427	0.323	1.52826e-268
WDR17	9.17054e-273	-0.294235	0.512	0.653	2.59581e-268
P2RY14	1.93651e-272	0.537001	0.46	0.378	5.48149e-268
SSH2	3.56779e-272	0.396109	0.699	0.668	1.0099e-267
ARL17B	3.65742e-272	0.464959	0.247	0.152	1.03527e-267
AC012358.8	3.54241e-271	-0.255682	0.206	0.337	1.00272e-266
ERBB4	1.04519e-270	0.414785	0.282	0.18	2.9585e-266
APLP2	1.34103e-270	-0.312273	0.286	0.43	3.79591e-266
LINC00152	1.92705e-270	0.319327	0.195	0.104	5.45472e-266
PIAS2	5.29196e-270	-0.266829	0.359	0.509	1.49794e-265
TM9SF3	8.24824e-270	-0.25505	0.179	0.304	2.33475e-265
FOXRED1	1.38245e-269	0.40261	0.316	0.218	3.91316e-265
FLYWCH2	2.17843e-269	0.252818	0.142	0.063	6.16625e-265
ZNF611	2.32089e-269	0.342102	0.203	0.113	6.56952e-265
DLG4	1.17684e-268	-0.32557	0.104	0.205	3.33116e-264
RP11-321E2.3	4.78865e-268	-0.253702	0.137	0.25	1.35548e-263
CNTN3	5.80823e-268	0.454577	0.638	0.58	1.64408e-263
GRK4	1.04286e-267	0.420571	0.367	0.269	2.95192e-263
SAMD3	1.45453e-267	0.36746	0.155	0.073	4.1172e-263
OTOGL	1.30521e-266	-0.279293	0.074	0.167	3.69452e-262
ZNF821	4.351e-266	0.38752	0.298	0.199	1.23159e-261
RP11-78F17.1	4.48467e-266	-0.265351	0.101	0.202	1.26943e-261
SYNGR1	4.97957e-266	-0.309538	0.202	0.329	1.40952e-261
PHF21A	5.89005e-266	-0.270456	0.391	0.54	1.66724e-261
ADRBK2	7.14502e-266	-0.275244	0.339	0.481	2.02247e-261
MAP4K3	3.66593e-265	-0.265836	0.466	0.613	1.03768e-260
PCLO	5.4615e-265	-0.280321	0.756	0.842	1.54593e-260
RPS23	2.90365e-263	-0.309507	0.146	0.261	8.21908e-259
ZFR2	6.50337e-263	0.412975	0.366	0.267	1.84084e-258
LMO7	9.14688e-262	-0.263927	0.359	0.504	2.58912e-257
UNC5A	3.04408e-261	-0.256671	0.227	0.36	8.61656e-257
CENPT	3.22928e-261	0.351622	0.175	0.092	9.14081e-257
PDZD2	7.83033e-261	-0.500936	0.634	0.705	2.21645e-256
NAV1	8.3114e-261	0.446768	0.487	0.409	2.35263e-256
NAP1L5	8.94084e-261	-0.275587	0.068	0.155	2.5308e-256
ZBTB38	1.00207e-260	-0.263078	0.336	0.481	2.83647e-256
ZEB1	1.62345e-260	-0.266806	0.501	0.635	4.59533e-256
PPP1R12A	1.71811e-260	-0.250581	0.538	0.679	4.86329e-256
ADAMTS3	1.27742e-259	-0.301978	0.162	0.276	3.61586e-255
FILIP1L	3.56963e-258	0.487509	0.484	0.406	1.01042e-253
C4orf3	6.23338e-257	-0.259338	0.1	0.2	1.76442e-252
RASA1	7.80741e-257	-0.276501	0.456	0.598	2.20997e-252
SPOCK2	8.98036e-257	-0.288058	0.125	0.234	2.54198e-252
EEF1A2	1.04164e-256	-0.317471	0.043	0.118	2.94848e-252
SESN1	1.09081e-256	-0.26265	0.354	0.499	3.08765e-252
SUGP2	1.27934e-256	-0.268506	0.374	0.525	3.6213e-252
TMEM245	1.31464e-256	-0.264235	0.312	0.455	3.72122e-252
NCS1	1.33202e-256	-0.265204	0.201	0.328	3.77042e-252
ADD1	3.32603e-256	-0.274575	0.296	0.438	9.41465e-252
SNAP29	3.85194e-256	0.280054	0.16	0.079	1.09033e-251
RP11-579E24.2	8.8926e-256	-0.282128	0.113	0.215	2.51714e-251
CEP85L	1.58662e-255	-0.258557	0.315	0.456	4.49109e-251
TLL1	2.63035e-255	0.445496	0.193	0.104	7.44547e-251
CD99L2	8.33069e-255	-0.261071	0.164	0.283	2.35809e-250
RILPL1	9.33949e-255	0.396844	0.305	0.208	2.64364e-250
PRKAR1A	1.22673e-254	-0.334901	0.231	0.359	3.47239e-250
UBQLN2	1.32912e-254	-0.275595	0.049	0.127	3.76221e-250
AP4M1	6.82749e-254	0.289376	0.155	0.076	1.93259e-249
NEFM	9.26441e-254	-0.258498	0.1	0.199	2.62238e-249
CNST	1.02679e-253	-0.260666	0.244	0.376	2.90642e-249
PCDH9-AS2	1.5587e-253	0.482654	0.672	0.614	4.41205e-249
RP11-653B10.1	4.52726e-253	-0.281747	0.062	0.146	1.28149e-248
DMXL1	1.95202e-252	-0.258336	0.387	0.532	5.5254e-248
QTRT1	3.93667e-252	0.463869	0.282	0.19	1.11431e-247
CTBP1	9.9554e-252	-0.277697	0.072	0.16	2.81797e-247
RP5-1029F21.4	3.14517e-251	0.32351	0.192	0.107	8.90271e-247
SFTA1P	4.92883e-251	0.314405	0.159	0.08	1.39515e-246
AC010127.3	6.89652e-251	-0.297156	0.313	0.447	1.95213e-246
RP11-390N6.1	2.7828e-250	-0.312995	0.326	0.459	7.87699e-246
MAP1A	1.4351e-249	-0.270673	0.226	0.353	4.0622e-245
NSF	1.74934e-249	-0.316919	0.602	0.735	4.95168e-245
SLC39A10	3.08831e-249	-0.304965	0.453	0.596	8.74178e-245
ESR2	9.29215e-249	0.306425	0.19	0.104	2.63024e-244
RP11-618P17.4	1.9967e-247	-0.281831	0.071	0.157	5.65187e-243
BTBD10	2.06611e-246	-0.251613	0.311	0.45	5.84833e-242
UMAD1	4.50724e-246	-0.251488	0.299	0.438	1.27582e-241
KCNIP2	1.01613e-245	-0.254707	0.071	0.157	2.87626e-241
MPG	1.01638e-245	0.253396	0.147	0.07	2.87697e-241
CDK17	2.87498e-245	-0.2548	0.316	0.458	8.13792e-241
HMOX2	1.28328e-244	0.329174	0.243	0.151	3.63244e-240
OPA1	6.20361e-244	-0.27445	0.321	0.461	1.75599e-239
SLF1	9.62146e-244	-0.268984	0.366	0.509	2.72345e-239
NCOA7	1.77749e-243	-0.255128	0.401	0.546	5.03135e-239
AC011288.2	4.82227e-243	0.394968	0.771	0.715	1.36499e-238
AQP4-AS1	7.5505e-243	-0.279381	0.418	0.552	2.13724e-238
SPIN1	1.22915e-242	-0.265529	0.402	0.548	3.47924e-238
AGAP2	1.38645e-242	-0.260502	0.104	0.202	3.92449e-238
CRLF1	2.47834e-242	0.340885	0.311	0.214	7.01518e-238
THSD7A	3.25308e-242	-0.365645	0.223	0.339	9.20816e-238
CPNE7	8.05464e-242	0.254061	0.112	0.046	2.27994e-237
2023-03-03	7.11964e-241	0.260878	0.116	0.048	2.01529e-236
SLC9A6	1.71861e-240	-0.339565	0.165	0.276	4.86469e-236
ACTG1	5.96973e-240	-0.296886	0.241	0.375	1.68979e-235
SLC24A4	4.81967e-239	-0.270085	0.132	0.234	1.36426e-234
EPN2	4.22683e-238	0.435522	0.391	0.305	1.19645e-233
DGKG	5.10792e-238	0.472269	0.499	0.403	1.44585e-233
MRPL57	1.24615e-237	0.25996	0.174	0.091	3.52735e-233
SRSF11	1.82925e-237	-0.251346	0.525	0.67	5.17787e-233
TENM4	1.06076e-236	0.400972	0.726	0.68	3.0026e-232
KIFAP3	2.01789e-236	-0.25311	0.439	0.581	5.71184e-232
IGFBP5	8.12777e-236	0.404537	0.166	0.087	2.30065e-231
MRPS16	8.35827e-236	0.326135	0.238	0.148	2.36589e-231
SCG2	9.37233e-236	-0.302084	0.133	0.236	2.65293e-231
PNMA1	1.13225e-235	-0.269299	0.079	0.165	3.20496e-231
GRIK2	1.93462e-235	-0.258883	0.786	0.858	5.47615e-231
EPM2AIP1	2.85915e-235	-0.268365	0.134	0.237	8.09312e-231
NPRL3	3.27788e-234	0.331495	0.258	0.166	9.27837e-230
TIAM2	8.81958e-234	-0.260756	0.429	0.564	2.49647e-229
UBE2N	1.50211e-233	-0.250876	0.155	0.265	4.25187e-229
CPE	2.66366e-233	-0.264571	0.457	0.604	7.53976e-229
PAPPA2	1.26118e-231	0.309768	0.219	0.131	3.5699e-227
AKAP9	1.54618e-231	0.348106	0.661	0.616	4.37661e-227
ZHX2	3.05562e-231	0.256156	0.126	0.057	8.64925e-227
LY6H	3.4703e-231	0.257021	0.257	0.157	9.82304e-227
PLD3	7.33382e-231	0.304816	0.581	0.514	2.07591e-226
RP11-39M21.1	1.90559e-230	0.454647	0.301	0.213	5.39397e-226
C3orf67-AS1	4.06968e-230	0.349627	0.266	0.173	1.15196e-225
PLEKHB2	4.90105e-230	-0.269013	0.161	0.271	1.38729e-225
TTN-AS1	5.67855e-230	-0.264845	0.377	0.512	1.60737e-225
RP11-473C19.1	2.67559e-229	-0.290831	0.351	0.48	7.57352e-225
PTCHD4	4.57878e-229	-0.280108	0.156	0.265	1.29607e-224
CTNNB1	7.31394e-229	-0.274284	0.229	0.352	2.07028e-224
HS3ST2	1.66828e-228	0.494372	0.324	0.225	4.72223e-224
PIGZ	8.03829e-228	0.330642	0.234	0.147	2.27532e-223
KAZN	1.35881e-225	0.468703	0.657	0.576	3.84626e-221
CAMK2D	6.77051e-225	0.363699	0.584	0.501	1.91646e-220
LUZP2	8.49135e-225	0.417328	0.242	0.15	2.40356e-220
AGBL1	1.70996e-224	0.518516	0.205	0.12	4.84021e-220
RPS24	5.91751e-224	-0.282291	0.158	0.265	1.67501e-219
CLIP2	1.39168e-223	0.426434	0.413	0.331	3.93928e-219
PAMR1	1.81604e-223	0.303116	0.139	0.068	5.14047e-219
AC114765.1	5.50172e-223	-0.311882	0.348	0.466	1.55732e-218
PNCK	8.13994e-222	0.387564	0.23	0.144	2.30409e-217
FAM19A1	9.64979e-222	-0.274818	0.667	0.747	2.73147e-217
RP4-598P13.1	1.12375e-221	0.270283	0.148	0.076	3.18088e-217
AC018799.1	7.07143e-221	0.290253	0.126	0.058	2.00164e-216
IL12RB2	3.49655e-220	0.345789	0.207	0.124	9.89733e-216
ATP6V1A	1.06703e-219	-0.255317	0.381	0.518	3.02033e-215
MEIS2	1.89565e-219	-0.316736	0.252	0.368	5.36582e-215
COL5A2	2.60436e-219	-0.321252	0.117	0.21	7.3719e-215
BASP1	9.18415e-219	-0.263275	0.678	0.796	2.59967e-214
BEX1	1.39154e-218	-0.360978	0.364	0.485	3.9389e-214
PCBP1	3.21853e-218	-0.270812	0.073	0.154	9.11038e-214
CHST11	9.84196e-218	0.45286	0.285	0.198	2.78586e-213
GHR	1.0545e-217	0.433124	0.319	0.227	2.98485e-213
ZNF749	6.88802e-217	0.304674	0.167	0.091	1.94972e-212
NPTX1	1.29594e-216	-0.27689	0.241	0.363	3.6683e-212
CAMK1	1.52479e-216	0.338154	0.275	0.186	4.31607e-212
CTD-2369P2.10	1.13037e-215	0.312227	0.146	0.076	3.19963e-211
LRSAM1	2.24299e-215	0.36703	0.274	0.188	6.34902e-211
CH17-189H20.1	8.57819e-215	0.470939	0.472	0.409	2.42814e-210
PPP2CB	5.82068e-213	-0.274569	0.153	0.255	1.6476e-208
GRID2	8.97472e-212	0.434361	0.693	0.647	2.54038e-207
ARHGEF2	1.36787e-211	0.342252	0.304	0.216	3.8719e-207
BNIP3	1.66057e-210	-0.273308	0.121	0.216	4.7004e-206
MIB1	5.23159e-210	-0.289563	0.368	0.501	1.48085e-205
RP11-83A24.2	2.56682e-209	0.373568	0.309	0.223	7.26564e-205
TMSB4X	2.67525e-209	0.398356	0.57	0.483	7.57256e-205
CTC-550B14.7	2.87433e-209	0.31041	0.212	0.131	8.13609e-205
PDGFD	3.00436e-209	-0.377763	0.085	0.165	8.50414e-205
CDKN2D	3.104e-209	-0.256385	0.051	0.12	8.78619e-205
PLEKHA7	4.35182e-209	-0.361819	0.161	0.26	1.23183e-204
PHACTR1	3.03637e-208	0.350545	0.94	0.957	8.59476e-204
POLE2	6.0111e-208	0.283388	0.164	0.091	1.7015e-203
NEK5	6.4289e-207	0.256218	0.158	0.085	1.81977e-202
NR2F1	3.88149e-204	-0.287117	0.176	0.279	1.09869e-199
RTF1	1.1008e-203	0.363651	0.411	0.328	3.11594e-199
TTC1	3.7107e-203	0.37547	0.411	0.335	1.05035e-198
SNAI3-AS1	3.90223e-203	0.261658	0.167	0.093	1.10457e-198
EIF1	3.87484e-202	-0.291232	0.331	0.455	1.09681e-197
SLC24A3	1.45304e-201	0.269949	0.111	0.05	4.11298e-197
CNTN5	1.61908e-201	0.349266	0.825	0.762	4.58296e-197
ARID3A	1.8756e-201	0.280162	0.164	0.092	5.30908e-197
SNX32	3.74456e-201	0.380892	0.401	0.32	1.05993e-196
CDK18	7.57076e-201	0.282403	0.128	0.063	2.14298e-196
DOCK10	7.91685e-200	0.290988	0.139	0.071	2.24094e-195
KAT2A	2.43357e-199	0.424913	0.254	0.175	6.88845e-195
ARHGAP26-AS1	8.00345e-199	0.304403	0.179	0.105	2.26546e-194
DNAH14	6.58255e-198	0.359998	0.296	0.208	1.86326e-193
DANT2	3.65849e-196	0.399834	0.752	0.766	1.03557e-191
XKR4	1.3902e-195	0.406584	0.695	0.67	3.9351e-191
GULP1	1.95599e-195	-0.258241	0.253	0.363	5.53663e-191
HRH1	7.24541e-195	0.365344	0.247	0.166	2.05089e-190
RNF187	1.14969e-192	-0.293588	0.075	0.15	3.25432e-188
ZNF552	1.6862e-192	0.25373	0.151	0.083	4.77296e-188
VAT1L	2.95087e-191	0.265882	0.151	0.083	8.35273e-187
TMEM59L	4.36469e-191	-0.370779	0.369	0.493	1.23547e-186
LINC01322	6.31497e-191	-0.288362	0.299	0.414	1.78751e-186
MORN4	1.12745e-190	0.31172	0.246	0.166	3.19137e-186
C19orf25	2.506e-190	0.256559	0.173	0.1	7.09349e-186
ACADVL	2.98834e-190	0.382275	0.237	0.159	8.45881e-186
B4GALNT3	3.34312e-189	0.38951	0.318	0.236	9.46303e-185
NCDN	1.21785e-188	-0.380453	0.102	0.184	3.44726e-184
MIAT	1.38832e-188	0.352857	0.689	0.668	3.92979e-184
DKK3	4.67776e-188	-0.311276	0.299	0.419	1.32409e-183
SLC6A17	7.27955e-188	-0.272296	0.224	0.334	2.06055e-183
ARHGAP10	7.20648e-187	-0.252137	0.155	0.249	2.03987e-182
ABHD18	1.01603e-186	0.347771	0.488	0.423	2.87597e-182
DMTN	1.39603e-186	-0.268387	0.204	0.31	3.95161e-182
KCNT2	2.10733e-186	-0.254441	0.305	0.418	5.965e-182
CTD-2515A14.1	2.89073e-186	0.345776	0.241	0.164	8.1825e-182
SRGAP1	3.05911e-186	0.290608	0.173	0.101	8.65911e-182
CLDN11	1.294e-185	0.396593	0.292	0.214	3.66281e-181
CACHD1	5.30175e-185	0.309437	0.2	0.124	1.50071e-180
RP11-778J15.1	1.0965e-184	0.438068	0.494	0.437	3.10374e-180
SUMO3	2.03788e-184	-0.253765	0.067	0.138	5.76842e-180
MAST1	1.07024e-182	0.341244	0.383	0.304	3.02941e-178
EEF1A1	5.81879e-182	-0.299513	0.149	0.24	1.64707e-177
PURA	8.13724e-182	-0.310799	0.282	0.39	2.30333e-177
MAP1LC3A	1.19563e-181	0.266232	0.221	0.14	3.38436e-177
COL16A1	1.26814e-181	0.309084	0.162	0.093	3.58959e-177
RUNDC3A	1.26872e-181	-0.268992	0.165	0.261	3.59125e-177
OGG1	1.45867e-181	0.304044	0.207	0.133	4.1289e-177
ATP6AP2	1.61992e-181	-0.263165	0.187	0.289	4.58534e-177
VSIG10	8.42396e-181	0.297396	0.211	0.136	2.38449e-176
IQCG	5.73575e-180	0.259811	0.169	0.099	1.62356e-175
SLC22A6	3.59469e-179	0.359734	0.224	0.148	1.01751e-174
CHRM3-AS2	2.89599e-178	0.440493	0.347	0.275	8.1974e-174
RNF34	2.38331e-177	0.327887	0.313	0.235	6.74619e-173
TOM1L1	8.41705e-177	0.41696	0.417	0.353	2.38253e-172
PKM	2.78159e-176	-0.364924	0.343	0.46	7.87358e-172
NRXN2	8.03708e-176	-0.265929	0.228	0.334	2.27497e-171
RPS27A	9.88888e-175	-0.370071	0.227	0.328	2.79915e-170
RPS25	2.15807e-174	-0.311624	0.129	0.213	6.10863e-170
CACNA1B	2.03537e-173	0.340104	0.837	0.831	5.76132e-169
SIL1	4.26568e-173	0.354248	0.495	0.439	1.20744e-168
DHX34	1.161e-172	0.257867	0.172	0.103	3.28633e-168
TRA2A	2.00555e-172	0.317817	0.523	0.467	5.67692e-168
ADAMTS16	3.3383e-172	0.362733	0.257	0.179	9.4494e-168
SDK2	5.01859e-172	0.326633	0.167	0.1	1.42056e-167
TOM1L2	2.24569e-171	0.341378	0.436	0.368	6.35665e-167
KIAA2012	4.19118e-171	0.293964	0.209	0.135	1.18636e-166
COLQ	9.08259e-171	0.335045	0.273	0.198	2.57092e-166
CACNG3	5.46495e-170	0.394639	0.578	0.541	1.54691e-165
SYN1	4.36126e-169	-0.30935	0.211	0.313	1.2345e-164
TENM1	6.99435e-168	0.35318	0.232	0.158	1.97982e-163
RP11-138A9.1	2.67593e-167	0.295513	0.234	0.161	7.57449e-163
ZNF786	5.41245e-167	0.281331	0.187	0.118	1.53205e-162
KSR2	7.78127e-167	0.326857	0.736	0.721	2.20257e-162
WBSCR17	1.50392e-166	0.350094	0.796	0.791	4.25699e-162
SSTR2	1.87734e-166	0.292095	0.204	0.132	5.31401e-162
GUSB	4.90048e-166	0.263305	0.184	0.115	1.38713e-161
TMA7	4.42303e-165	-0.275445	0.22	0.32	1.25198e-160
AC026202.3	3.89162e-164	0.309731	0.206	0.136	1.10156e-159
SPOCK3	7.84301e-164	-0.27232	0.16	0.246	2.22004e-159
PEA15	1.27499e-163	-0.25431	0.159	0.251	3.60898e-159
NSUN6	6.00267e-163	0.348558	0.407	0.339	1.69912e-158
MAP2K1	2.15321e-161	0.309704	0.499	0.435	6.09487e-157
LINC00903	9.22816e-161	0.272021	0.137	0.077	2.61212e-156
ATG7	4.6055e-160	0.351153	0.621	0.591	1.30363e-155
RP11-384F7.2	1.63033e-159	-0.264815	0.619	0.714	4.61481e-155
SIMC1	1.7964e-159	0.350903	0.427	0.363	5.08489e-155
GAS8	1.07004e-158	0.295399	0.21	0.14	3.02887e-154
RP3-525N10.2	1.83215e-158	0.365599	0.427	0.362	5.18609e-154
RP1-187B23.1	4.34931e-158	0.253423	0.145	0.084	1.23111e-153
ZNF814	1.66201e-157	0.326703	0.316	0.245	4.70448e-153
UTRN	2.10253e-157	0.266922	0.272	0.191	5.95141e-153
RP1-167A14.2	4.71494e-157	0.279885	0.215	0.143	1.33461e-152
RPS29	6.05092e-157	-0.309137	0.141	0.224	1.71277e-152
THSD4	3.65892e-156	0.304057	0.227	0.155	1.0357e-151
CLIP3	5.05629e-156	-0.283282	0.155	0.241	1.43123e-151
AC005237.4	2.63762e-155	0.320616	0.215	0.146	7.46604e-151
KIAA0930	6.71622e-154	0.37363	0.502	0.451	1.90109e-149
RIC3	2.98405e-153	0.329381	0.455	0.397	8.44666e-149
NAT9	6.1215e-152	0.277656	0.168	0.105	1.73275e-147
IQCK	1.2116e-151	0.31881	0.259	0.188	3.42955e-147
RP11-619J20.1	2.76027e-150	0.30349	0.183	0.119	7.81323e-146
MEIS3	5.77269e-150	0.290176	0.31	0.232	1.63402e-145
ACTB	1.38862e-149	-0.460841	0.368	0.475	3.93064e-145
CTC-535M15.2	2.55158e-149	0.580451	0.309	0.23	7.2225e-145
GTF2IRD1	1.30983e-148	0.337487	0.262	0.192	3.70759e-144
ST6GAL1	1.69772e-148	0.343025	0.257	0.188	4.80556e-144
KCNN3	2.68838e-148	0.282406	0.239	0.166	7.60974e-144
RAPH1	3.46032e-148	0.348819	0.608	0.589	9.79477e-144
AC073343.13	1.60417e-147	0.263806	0.206	0.139	4.54076e-143
RAP1GAP2	2.52335e-147	0.349184	0.569	0.525	7.14258e-143
CAMK1D	7.27868e-147	0.30633	0.864	0.876	2.0603e-142
CNTNAP3	8.1243e-147	0.254495	0.134	0.077	2.29966e-142
RASGRF2	1.80642e-146	-0.306068	0.454	0.534	5.11326e-142
IP6K2	1.8743e-146	0.278644	0.268	0.197	5.3054e-142
C20orf194	1.99091e-146	0.309514	0.672	0.653	5.63547e-142
CEND1	8.02213e-146	-0.305855	0.105	0.178	2.27075e-141
RYR3	1.01028e-145	0.508029	0.354	0.287	2.85969e-141
SIPA1L3	1.24155e-144	0.342448	0.36	0.294	3.51432e-140
RASAL1	6.12223e-144	0.252494	0.206	0.137	1.73296e-139
HAGH	1.59908e-142	0.302434	0.308	0.24	4.52637e-138
ZFP64	4.34899e-142	0.310034	0.229	0.163	1.23102e-137
LRTM1	1.37646e-141	0.390098	0.31	0.247	3.8962e-137
ANKRD6	2.14892e-141	0.256191	0.253	0.18	6.08273e-137
ATXN7L1	1.04412e-140	0.356589	0.471	0.422	2.95548e-136
RORB	7.85864e-140	-0.397477	0.361	0.444	2.22447e-135
CHURC1-FNTB	2.00872e-139	0.274413	0.201	0.137	5.68587e-135
RPL32	4.4305e-139	-0.297615	0.228	0.321	1.2541e-134
MKL1	1.11273e-138	0.298516	0.549	0.511	3.14969e-134
SLC17A7	1.56857e-138	-0.38704	0.375	0.488	4.44001e-134
PGBD5	6.1143e-138	0.346884	0.526	0.489	1.73071e-133
TMEM192	6.21083e-138	0.301887	0.28	0.212	1.75804e-133
XXbac-BPG294E21.9	5.39186e-137	0.28212	0.196	0.134	1.52622e-132
XYLB	3.60157e-136	0.306046	0.26	0.194	1.01946e-131
EIF2B3	1.4169e-135	0.309971	0.31	0.243	4.01068e-131
SLC39A11	4.36855e-135	0.355862	0.418	0.353	1.23656e-130
LINC00511	5.74095e-135	0.331365	0.224	0.16	1.62503e-130
SNED1	2.58281e-134	0.360489	0.512	0.473	7.3109e-130
RP11-31F15.2	5.20041e-134	0.264123	0.2	0.137	1.47203e-129
PCSK5	5.97224e-134	0.282972	0.108	0.058	1.6905e-129
RBM6	8.87371e-134	0.251362	0.702	0.684	2.51179e-129
DPYD-AS1	4.4954e-133	0.311027	0.258	0.192	1.27247e-128
MICAL3	4.76997e-133	0.310642	0.684	0.661	1.35019e-128
DPP10	7.74593e-133	0.448306	0.888	0.922	2.19256e-128
CLASRP	1.04517e-132	0.277971	0.225	0.161	2.95847e-128
MKNK1	1.2625e-132	0.305496	0.31	0.244	3.57364e-128
SGCD	3.74864e-132	0.298808	0.659	0.593	1.06109e-127
CRYM	8.21087e-132	0.327903	0.348	0.283	2.32417e-127
ECE1	1.75744e-131	0.300614	0.238	0.174	4.97461e-127
IGSF10	6.66932e-131	0.286478	0.237	0.173	1.88782e-126
RP11-452H21.1	1.45717e-130	0.367799	0.252	0.19	4.12467e-126
COPS6	1.39199e-129	0.287586	0.243	0.179	3.94017e-125
ZFP90	1.14886e-128	0.290623	0.277	0.212	3.25198e-124
TUBB2A	4.32822e-128	0.251864	0.301	0.229	1.22515e-123
RP11-649G15.2	1.07156e-127	0.413037	0.502	0.457	3.03317e-123
KIF26B	5.66593e-127	0.396195	0.281	0.218	1.6038e-122
NPC1	7.70377e-127	0.30218	0.249	0.187	2.18063e-122
MCPH1-AS1	3.31337e-124	0.27803	0.234	0.172	9.37883e-120
TRNAU1AP	4.47092e-124	0.291834	0.267	0.204	1.26554e-119
SNCB	4.7205e-124	-0.337824	0.106	0.169	1.33618e-119
KIF9	1.20296e-123	0.251214	0.195	0.135	3.40511e-119
ABCA3	5.1752e-123	0.321394	0.385	0.329	1.46489e-118
ATP5G1	1.23082e-122	0.275646	0.24	0.176	3.48396e-118
PDPR	1.6194e-122	0.270295	0.227	0.166	4.58388e-118
ZFHX3	1.26729e-120	0.254226	0.114	0.065	3.5872e-116
CCDC3	1.28909e-120	0.328003	0.566	0.525	3.64889e-116
MACF1	1.91044e-120	0.256637	0.775	0.777	5.40769e-116
NMT1	3.19549e-120	0.290504	0.388	0.331	9.04514e-116
AC008067.2	1.85924e-119	0.29172	0.209	0.149	5.26276e-115
FGF1	1.23918e-118	0.284683	0.165	0.11	3.50762e-114
CLEC16A	1.36398e-114	0.307625	0.41	0.36	3.86087e-110
CDHR3	1.63416e-114	0.326064	0.249	0.188	4.62565e-110
SUSD1	1.74895e-113	0.296249	0.261	0.2	4.95058e-109
RNF130	2.42218e-113	0.313334	0.538	0.508	6.85622e-109
SHANK1	5.86861e-113	0.272998	0.213	0.154	1.66117e-108
C8orf34	2.75613e-112	0.358808	0.271	0.211	7.8015e-108
MYO1D	4.3114e-112	0.316276	0.545	0.509	1.22038e-107
SNTB2	4.34532e-112	0.372823	0.386	0.337	1.22999e-107
CTC-490G23.6	1.00658e-111	0.262161	0.188	0.131	2.84922e-107
AGAP1	9.84861e-111	0.308015	0.753	0.757	2.78775e-106
ZNF44	5.42808e-110	0.265698	0.248	0.19	1.53647e-105
DNMT3A	8.19693e-110	0.311442	0.447	0.405	2.32022e-105
ZNF83	4.38566e-109	0.271415	0.228	0.17	1.2414e-104
MGRN1	1.43865e-108	0.255084	0.276	0.217	4.07224e-104
PDZD7	2.95273e-108	0.259982	0.174	0.121	8.358e-104
RP11-398K22.12	8.54923e-108	0.286949	0.306	0.25	2.41995e-103
RP1-43E13.2	8.94192e-108	0.251322	0.208	0.152	2.5311e-103
RP11-106M3.2	1.97811e-107	0.297278	0.324	0.267	5.59924e-103
GAPDH	2.23889e-106	0.379498	0.528	0.478	6.33739e-102
CDH4	2.84899e-106	0.339605	0.306	0.25	8.06436e-102
DTNBP1	4.17324e-106	0.286935	0.238	0.18	1.18128e-101
MOXD1	8.62502e-106	0.283784	0.187	0.131	2.4414e-101
KLHDC10	3.45789e-105	0.28365	0.462	0.422	9.78789e-101
HM13	7.59972e-105	0.290178	0.298	0.241	2.15118e-100
SEPT2	4.27731e-104	0.262921	0.432	0.386	1.21073e-99
HHIP	2.34898e-103	0.281245	0.244	0.188	6.64903e-99
SLC26A3	4.83103e-103	-1.23991	0.541	0.427	1.36747e-98
GDI1	1.23886e-101	-0.310175	0.281	0.367	3.50672e-97
LAMA2	2.87795e-101	-0.320737	0.12	0.179	8.14633e-97
MSRA	4.93904e-101	0.257797	0.834	0.864	1.39804e-96
C11orf49	5.82253e-101	0.280789	0.57	0.547	1.64812e-96
STX1A	6.68971e-101	0.328932	0.35	0.301	1.89359e-96
SLC7A6	1.78765e-100	0.264411	0.268	0.214	5.06013e-96
FRMD3	1.38824e-99	0.268846	0.22	0.165	3.92957e-95
GPI	1.98449e-98	0.293969	0.382	0.337	5.6173e-94
CKMT2-AS1	2.49249e-98	0.306904	0.316	0.265	7.05523e-94
WDFY2	4.34411e-98	0.278392	0.315	0.261	1.22964e-93
AC092839.3	8.56604e-98	0.255318	0.201	0.149	2.4247e-93
TMSB10	1.35985e-97	0.409926	0.5	0.449	3.8492e-93
ARHGEF3	2.4777e-97	0.290327	0.515	0.483	7.01338e-93
LINC00969	3.20911e-97	0.270542	0.508	0.472	9.08371e-93
NEIL1	3.40002e-97	0.284489	0.199	0.148	9.6241e-93
DGCR5	4.67008e-97	0.254697	0.647	0.633	1.32191e-92
RAB11A	9.22522e-97	0.306782	0.642	0.641	2.61129e-92
DNM2	1.50036e-96	0.277806	0.264	0.21	4.24691e-92
DTNB	3.21111e-94	0.280095	0.642	0.64	9.08938e-90
PLXNA4	2.58469e-93	0.340675	0.646	0.645	7.31621e-89
PLCXD3	4.971e-93	0.253106	0.256	0.194	1.40709e-88
FOXN3	2.05967e-92	0.31308	0.476	0.442	5.83011e-88
MMP24	2.14699e-92	0.260796	0.239	0.187	6.07726e-88
RP11-144F15.1	6.96892e-92	0.306676	0.275	0.222	1.97262e-87
DAP3	8.76708e-92	0.261922	0.332	0.282	2.48161e-87
FNBP4	7.25664e-90	0.263548	0.413	0.371	2.05406e-85
RP11-479O9.4	1.22019e-89	0.263068	0.514	0.482	3.45388e-85
CCDC57	1.51939e-89	0.284912	0.48	0.444	4.30079e-85
FBXO16	1.64193e-89	0.290613	0.371	0.325	4.64765e-85
RPL31	3.06579e-89	-0.596745	0.232	0.296	8.67803e-85
SRRM4	1.98694e-88	0.289916	0.657	0.645	5.62424e-84
KIRREL3	3.3777e-88	0.322822	0.748	0.761	9.56093e-84
MAK	5.11022e-88	0.30011	0.346	0.302	1.4465e-83
CTC-552D5.1	2.54973e-87	0.347944	0.293	0.24	7.21727e-83
MFSD11	8.55081e-87	0.271875	0.269	0.221	2.42039e-82
AC007563.5	8.55372e-87	0.418374	0.497	0.48	2.42122e-82
CTC-340A15.2	1.55628e-86	0.44069	0.369	0.304	4.4052e-82
ANGPT2	2.69747e-85	0.253725	0.202	0.154	7.63546e-81
RAD9A	3.3205e-84	0.265895	0.428	0.389	9.39901e-80
DDX50	1.4662e-83	0.263969	0.322	0.275	4.15022e-79
ULK3	1.89003e-83	0.358756	0.215	0.171	5.34991e-79
RAPGEFL1	2.74815e-83	0.26099	0.383	0.34	7.77892e-79
ZNF586	3.55044e-83	0.260911	0.312	0.265	1.00499e-78
NAIP	6.33459e-83	0.275869	0.363	0.321	1.79307e-78
WWOX	1.25348e-82	0.306394	0.602	0.578	3.54809e-78
ARHGAP22	4.82091e-82	0.250488	0.201	0.153	1.36461e-77
FAM135B	7.19798e-82	0.358765	0.454	0.426	2.03746e-77
RP11-138A9.2	9.93484e-81	0.299166	0.253	0.21	2.81216e-76
CACNA1C	5.26759e-80	0.262079	0.875	0.879	1.49104e-75
CKB	4.40289e-78	-0.297881	0.406	0.489	1.24628e-73
RPS18	4.81605e-78	-0.274794	0.107	0.157	1.36323e-73
RP11-315E17.1	3.58221e-77	0.391312	0.528	0.519	1.01398e-72
P2RX7	3.99283e-76	0.289835	0.334	0.29	1.13021e-71
AK5	1.51446e-75	0.271618	0.727	0.73	4.28682e-71
INSR	8.59929e-75	0.270586	0.43	0.397	2.43412e-70
SPG11	1.14933e-74	0.270075	0.38	0.343	3.25328e-70
RPL13A	1.98449e-73	-0.29488	0.152	0.206	5.61731e-69
RP11-499P20.2	2.53567e-73	0.263003	0.355	0.315	7.17747e-69
TIAM1	3.56821e-73	0.297194	0.421	0.389	1.01002e-68
NMNAT2	4.54167e-73	0.255831	0.628	0.63	1.28557e-68
TTC7B	8.498e-73	0.280027	0.498	0.478	2.40544e-68
TUBA1A	3.89949e-72	0.373574	0.39	0.357	1.10379e-67
C10orf11	4.55604e-72	0.291631	0.173	0.127	1.28963e-67
ZNF544	5.64634e-72	0.263767	0.368	0.331	1.59825e-67
ATF6B	4.24938e-71	0.29302	0.271	0.231	1.20283e-66
GPR75-ASB3	4.5811e-71	0.261976	0.357	0.319	1.29673e-66
USP43	3.24243e-70	0.252238	0.274	0.23	9.17803e-66
ITGA9	4.70223e-70	0.265272	0.416	0.376	1.33101e-65
ARL15	2.54076e-69	0.266115	0.666	0.658	7.19188e-65
SNX29	1.23331e-67	0.25049	0.362	0.324	3.49101e-63
RP11-242P2.1	2.54025e-67	0.288784	0.361	0.322	7.19044e-63
PACRG	3.53522e-67	0.250554	0.521	0.496	1.00068e-62
ATP8A2	2.4774e-66	0.276398	0.813	0.845	7.01253e-62
DCC	2.8407e-65	-0.43715	0.493	0.514	8.04089e-61
AC007740.1	6.79171e-62	0.270046	0.208	0.169	1.92246e-57
EXT1	1.93472e-61	0.261858	0.659	0.672	5.47641e-57
DLGAP4	3.67139e-61	0.26408	0.453	0.43	1.03922e-56
HSPA8	1.95282e-60	0.348015	0.236	0.199	5.52766e-56
PPP1R16B	5.7097e-60	0.253627	0.492	0.473	1.61619e-55
ANKRD34C-AS1	1.09821e-59	0.278828	0.331	0.297	3.10859e-55
GMDS-AS1	1.73917e-59	0.271256	0.407	0.379	4.92291e-55
TOX	4.77474e-58	-0.260285	0.313	0.373	1.35154e-53
LDLRAD3	1.03374e-56	0.260378	0.242	0.204	2.92612e-52
AC074391.1	1.15191e-56	0.252501	0.329	0.29	3.2606e-52
GSG1L	2.00164e-55	0.270772	0.252	0.213	5.66585e-51
KCNMB4	4.12585e-55	0.255004	0.419	0.392	1.16786e-50
TMTC2	1.05562e-54	0.296527	0.342	0.304	2.98805e-50
KIF13A	7.91267e-54	0.253588	0.463	0.436	2.23976e-49
SH3D19	4.4552e-51	0.255873	0.396	0.37	1.26109e-46
KCNMB2-AS1	6.01209e-37	0.326164	0.397	0.375	1.70178e-32
CCK	4.23378e-36	-0.279434	0.429	0.467	1.19841e-31
GNAL	1.01679e-32	0.323269	0.325	0.302	2.87813e-28
TTTY14	1.80746e-25	0.335566	0.457	0.471	5.11621e-21
CDH13	3.13862e-24	0.394677	0.536	0.541	8.88419e-20
BCOR	0.000769677	-0.988903	0.257	0.233	1

## Sheet: case-control-Inhibitory_neuron-
gene_id	pvalue	avglog2FoldChange	pct.1	pct.2	padj
CLSTN1	0	-0.585992	0.337	0.521	0
CAMK2N1	0	-1.07207	0.14	0.391	0
SFPQ	0	-0.627533	0.162	0.361	0
PTCH2	0	0.613053	0.275	0.124	0
SPATA6	0	0.700334	0.31	0.137	0
RNF11	0	-0.600463	0.135	0.294	0
PRKACB	0	-0.803028	0.474	0.71	0
KIAA1107	0	-0.793422	0.189	0.41	0
KCNA2	0	-0.515915	0.043	0.18	0
SV2A	0	-0.688888	0.249	0.445	0
SYT11	0	-0.6413	0.224	0.426	0
ANGPTL1	0	0.800167	0.267	0.08	0
IPO9-AS1	0	0.720876	0.337	0.189	0
NUCKS1	0	-0.755202	0.277	0.497	0
TOMM20	0	-0.872982	0.097	0.323	0
CHRM3-AS2	0	0.81387	0.274	0.117	0
AGBL5	0	0.613521	0.215	0.078	0
BIRC6-AS2	0	1.07883	0.449	0.168	0
LINC00486	0	0.54995	0.998	0.978	0
PREPL	0	-0.738594	0.421	0.645	0
AC016716.2	0	0.842792	0.231	0.054	0
USP39	0	0.800256	0.39	0.189	0
CIAO1	0	0.562496	0.222	0.082	0
KIF5C	0	-0.549228	0.406	0.589	0
KCNJ3	0	-0.557391	0.502	0.668	0
GAD1	0	-0.574387	0.528	0.684	0
HNRNPA3	0	-0.705371	0.142	0.348	0
GLS	0	-0.646299	0.346	0.55	0
MAP2	0	-0.484171	0.763	0.864	0
DNER	0	-0.654654	0.44	0.609	0
ARL4C	0	-1.11343	0.187	0.475	0
KIF1A	0	-0.743229	0.183	0.4	0
THUMPD3-AS1	0	0.62719	0.378	0.217	0
SLC6A1	0	-0.806663	0.421	0.627	0
SLC6A1-AS1	0	1.35826	0.536	0.325	0
ZNF385D	0	-0.565669	0.728	0.842	0
CADM2	0	-0.619637	0.938	0.97	0
FILIP1L	0	0.711131	0.358	0.206	0
LSAMP	0	-0.374929	0.953	0.969	0
LSAMP-AS1	0	1.14094	0.328	0.123	0
RAB6B	0	-0.599548	0.141	0.317	0
KCNMB2-AS1	0	1.07662	0.604	0.392	0
CAMK2N2	0	-0.582759	0.028	0.149	0
CPEB2	0	-0.602316	0.096	0.256	0
TBC1D19	0	0.649478	0.409	0.258	0
GABRA4	0	-0.72879	0.173	0.389	0
RP11-778J15.1	0	0.770925	0.364	0.202	0
CCSER1	0	-0.543682	0.882	0.934	0
PDE5A	0	0.991814	0.593	0.346	0
KIAA1109	0	-0.666235	0.33	0.533	0
HSPA4L	0	-0.561495	0.169	0.347	0
CLCN3	0	-0.559566	0.214	0.389	0
RP11-18D7.3	0	0.585444	0.162	0.04	0
RP11-116O11.1	0	1.03262	0.337	0.141	0
IL6ST	0	-0.64392	0.107	0.273	0
MAP1B	0	-0.774381	0.535	0.739	0
DHFR	0	-0.597414	0.083	0.23	0
PJA2	0	-0.649962	0.281	0.478	0
RP11-43D2.2	0	0.687541	0.204	0.052	0
JAKMIP2-AS1	0	0.696338	0.258	0.112	0
GABRB2	0	-0.867613	0.62	0.798	0
GABRA1	0	-0.899486	0.293	0.539	0
FAM153C	0	0.632535	0.334	0.176	0
RP11-1379J22.2	0	0.608079	0.188	0.043	0
NUDT3	0	-0.599443	0.126	0.294	0
HSP90AB1	0	-0.861995	0.357	0.615	0
TSPYL4	0	-0.694719	0.04	0.182	0
TSPYL1	0	-0.726283	0.136	0.315	0
SERINC1	0	-0.792556	0.25	0.485	0
HIVEP2	0	-0.651923	0.291	0.496	0
DNAH11	0	0.490942	0.146	0.038	0
SEPT7	0	-0.655107	0.411	0.602	0
SPDYE1	0	0.578906	0.192	0.057	0
RP11-479O9.4	0	0.583211	0.53	0.38	0
SPDYE5	0	1.11268	0.421	0.134	0
YWHAG	0	-0.932665	0.207	0.464	0
SPDYE16	0	0.717197	0.224	0.054	0
SPDYE3	0	1.43768	0.518	0.201	0
SPDYE2	0	0.874593	0.314	0.128	0
RP5-921G16.1	0	-0.615368	0.37	0.54	0
AC016831.7	0	0.897241	0.566	0.356	0
NAP1L2	0	-0.63991	0.057	0.208	0
NAP1L3	0	-0.92543	0.12	0.326	0
LINC00632	0	0.544952	0.754	0.635	0
CDR1-AS	0	-0.48373	0.014	0.122	0
SLITRK4	0	-0.600126	0.095	0.238	0
IDS	0	-1.46026	0.195	0.591	0
PNMA2	0	-0.808474	0.221	0.428	0
NCALD	0	-0.594715	0.409	0.577	0
RP11-649G15.2	0	0.849549	0.5	0.317	0
EFR3A	0	-0.600332	0.207	0.388	0
ZDHHC21	0	-0.66901	0.218	0.424	0
ZFAND5	0	-0.556587	0.075	0.208	0
NTRK2	0	-0.604253	0.73	0.859	0
GABBR2	0	-0.514142	0.565	0.716	0
HDHD3	0	0.623387	0.177	0.043	0
PSMD5-AS1	0	0.708862	0.252	0.095	0
STXBP1	0	-0.556732	0.341	0.528	0
GRIN1	0	-0.895265	0.177	0.363	0
EIF4G2	0	-0.557968	0.096	0.249	0
NEAT1	0	-0.964508	0.162	0.316	0
MALAT1	0	1.22114	1	1	0
NDUFV1	0	0.870658	0.343	0.111	0
AP000487.6	0	0.869568	0.333	0.134	0
RP11-452H21.1	0	0.71937	0.338	0.184	0
RP11-160H12.2	0	1.20824	0.479	0.21	0
CTD-2537O9.1	0	0.945457	0.511	0.275	0
RP11-317J19.1	0	0.750263	0.373	0.208	0
AP000462.2	0	0.898021	0.288	0.103	0
TBRG1	0	0.609568	0.336	0.174	0
INPP5F	0	-0.648733	0.239	0.435	0
ENO2	0	-0.723637	0.235	0.438	0
GRIN2B	0	-0.474562	0.75	0.847	0
C2CD5	0	-0.584503	0.334	0.533	0
CNTN1	0	-0.441798	0.709	0.815	0
SLC38A1	0	-0.677594	0.207	0.414	0
FAIM2	0	-0.839728	0.219	0.446	0
RP4-605O3.4	0	0.731653	0.42	0.239	0
RP11-983P16.4	0	0.62841	0.221	0.084	0
CBX5	0	-0.557939	0.111	0.267	0
ATXN7L3B	0	-0.580591	0.067	0.211	0
RP11-315E17.1	0	0.747568	0.351	0.204	0
TDG	0	0.858133	0.346	0.152	0
RFX4	0	0.754444	0.223	0.074	0
ATP2A2	0	-0.653017	0.231	0.434	0
UBL3	0	-0.628609	0.13	0.312	0
AKAP11	0	-0.834078	0.136	0.376	0
PCDH9-AS2	0	0.82265	0.389	0.225	0
MYCBP2	0	-0.545235	0.619	0.769	0
FGF14	0	-0.605657	0.965	0.984	0
FAM155A	0	-0.360261	0.943	0.96	0
RNASE10	0	0.505338	0.141	0.023	0
RP11-840I19.3	0	0.564876	0.157	0.031	0
RPS6KL1	0	0.597487	0.256	0.111	0
CALM1	0	-0.804292	0.529	0.727	0
MEG3	0	1.16234	0.994	0.937	0
KLC1	0	-0.699019	0.183	0.375	0
RP11-701H24.9	0	-1.0822	0.574	0.806	0
RP11-701H24.3	0	-0.572625	0.016	0.168	0
PWAR6	0	-0.776902	0.367	0.601	0
RP11-1000B6.3	0	0.724151	0.338	0.161	0
SPRED1	0	-0.603879	0.116	0.285	0
RP11-516C1.1	0	0.72846	0.278	0.104	0
RP11-39M21.1	0	0.814132	0.342	0.174	0
VPS13C	0	-0.604081	0.366	0.563	0
FEM1B	0	-0.53992	0.047	0.181	0
NPTN	0	-0.756654	0.226	0.448	0
DNASE1	0	0.605866	0.295	0.149	0
CTA-276F8.2	0	0.472188	0.123	0.027	0
PDXDC1	0	0.624614	0.61	0.455	0
YPEL3	0	-0.646343	0.084	0.231	0
NDRG4	0	-0.737444	0.206	0.412	0
CES4A	0	0.760068	0.271	0.118	0
CTD-2555A7.2	0	0.685982	0.236	0.084	0
SAT2	0	0.710117	0.338	0.181	0
SMCR5	0	0.611373	0.214	0.079	0
USP22	0	-0.762714	0.143	0.354	0
RP11-192H23.6	0	0.811599	0.271	0.083	0
CRLF3	0	1.07842	0.654	0.387	0
CDK5R1	0	-0.567497	0.061	0.194	0
CDK5RAP3	0	0.655304	0.237	0.102	0
TOM1L1	0	0.758219	0.32	0.166	0
DYNLL2	0	-0.845284	0.055	0.253	0
FBF1	0	0.398134	0.117	0.021	0
TIMP2	0	-0.675825	0.195	0.376	0
SYT4	0	-0.543544	0.053	0.178	0
TCF4	0	-0.580907	0.883	0.949	0
PRNP	0	-1.12074	0.26	0.562	0
SNAP25-AS1	0	1.02485	0.623	0.393	0
SNAP25	0	-0.567737	0.705	0.825	0
LINC00657	0	-1.13581	0.145	0.445	0
SLC12A5	0	-0.715234	0.159	0.36	0
GNAS	0	-0.891335	0.463	0.704	0
FAM217B	0	-0.600832	0.076	0.22	0
DIRAS1	0	-0.480745	0.031	0.141	0
AES	0	-0.779482	0.098	0.294	0
HOOK2	0	0.90171	0.472	0.256	0
CC2D1A	0	0.653942	0.292	0.14	0
CRLF1	0	0.60858	0.277	0.13	0
ZNF302	0	0.771473	0.359	0.143	0
ZNF565	0	0.793843	0.403	0.209	0
PNMAL1	0	-0.537231	0.062	0.194	0
CALM3	0	-0.704422	0.284	0.484	0
PPP2R1A	0	-0.674514	0.122	0.284	0
TIMP3	0	1.03828	0.329	0.109	0
BAIAP2L2	0	0.873807	0.273	0.09	0
DDX17	0	-0.592176	0.375	0.576	0
SULT4A1	0	-0.632057	0.137	0.311	0
CH507-513H4.1	0	-1.11633	0.005	0.134	0
SERINC3	1.09933e-307	-0.551639	0.13	0.285	3.11176e-303
ATP6V1B2	2.55166e-307	-0.570005	0.152	0.313	7.22273e-303
NFE2L1	5.48171e-307	-0.535871	0.077	0.21	1.55165e-302
SLC38A2	1.06811e-306	-0.459742	0.051	0.171	3.0234e-302
KCNQ1	1.2994e-306	0.621548	0.25	0.116	3.67808e-302
CAMTA1	8.81654e-306	-0.452305	0.656	0.771	2.49561e-301
SPOCK2	1.26344e-304	-0.587758	0.19	0.358	3.57629e-300
GRIA2	2.54311e-304	-0.486851	0.751	0.831	7.19852e-300
LONRF2	5.82929e-304	-0.560847	0.231	0.407	1.65004e-299
JUND	3.87095e-303	-0.669382	0.036	0.143	1.09571e-298
TPPP	3.37861e-302	-0.500275	0.047	0.163	9.56349e-298
LRTM1	2.03735e-299	0.70301	0.201	0.079	5.76693e-295
CKMT2-AS1	5.75001e-298	0.691888	0.36	0.218	1.6276e-293
PAPOLA	1.08132e-297	-0.501082	0.142	0.301	3.06079e-293
ATP1B1	6.25679e-296	-0.581611	0.688	0.772	1.77105e-291
TMEM30A	1.6704e-294	-0.513384	0.074	0.203	4.72825e-290
KCNC2	7.21043e-294	-0.522209	0.746	0.821	2.04098e-289
RP11-242P2.1	2.03119e-292	0.674052	0.397	0.254	5.7495e-288
RAD21	7.36692e-292	-0.522442	0.091	0.227	2.08528e-287
THY1	2.91994e-291	-0.558486	0.266	0.44	8.26519e-287
RP11-180M15.3	9.31473e-291	0.507556	0.155	0.049	2.63663e-286
GNG12-AS1	8.14734e-290	0.758639	0.36	0.221	2.30619e-285
PCDH10	4.09155e-289	-0.600124	0.11	0.251	1.15816e-284
VSTM2A	1.38142e-288	-0.565319	0.287	0.463	3.91026e-284
SCOC	7.05059e-288	-0.521915	0.096	0.234	1.99574e-283
RP11-895K13.2	6.27912e-287	0.555212	0.141	0.041	1.77737e-282
ADGRB3	7.10675e-287	-0.323051	0.955	0.968	2.01164e-282
KIDINS220	9.20072e-287	-0.54616	0.287	0.463	2.60435e-282
TMEM106B	1.83873e-286	-0.549194	0.146	0.3	5.20471e-282
AASDHPPT	5.47137e-286	-0.506499	0.081	0.211	1.54873e-281
PPM1A	8.05824e-286	-0.494583	0.121	0.267	2.28097e-281
GPRASP1	3.51621e-285	-0.506736	0.135	0.286	9.95298e-281
RP1-37C10.3	1.82941e-281	0.522356	0.194	0.077	5.17832e-277
HIPK1	2.13008e-281	-0.480645	0.065	0.187	6.0294e-277
ATRNL1	1.39814e-279	-0.572665	0.732	0.809	3.95756e-275
SST	1.94182e-279	0.807048	0.372	0.213	5.49652e-275
RP11-417F21.1	1.98392e-279	0.451443	0.115	0.026	5.61568e-275
EIF1AX	4.93682e-279	-0.610892	0.142	0.289	1.39742e-274
HSPH1	8.12614e-277	-0.537562	0.121	0.263	2.30019e-272
ABCA10	2.22424e-275	-0.499061	0.154	0.308	6.29595e-271
TMEM179B	2.33038e-275	0.422781	0.127	0.033	6.59638e-271
SPCS3	5.43425e-275	-0.441705	0.046	0.155	1.53822e-270
PPM1K	9.35417e-275	-0.557617	0.259	0.428	2.64779e-270
RAB11A	2.64442e-274	0.588539	0.53	0.402	7.4853e-270
SNHG24	6.11068e-274	-0.447727	0.074	0.198	1.72969e-269
NAPB	9.89792e-271	-0.554327	0.161	0.312	2.80171e-266
INA	2.48051e-270	-0.504437	0.076	0.198	7.02134e-266
PNCK	3.45141e-270	0.578132	0.219	0.098	9.76956e-266
WDR82	7.22412e-270	-0.529955	0.071	0.191	2.04486e-265
PHF20L1	1.64211e-269	-0.534623	0.265	0.435	4.64815e-265
NCKAP1	1.34466e-267	-0.506054	0.279	0.452	3.80621e-263
RGS4	4.05563e-265	-0.529604	0.071	0.19	1.14799e-260
MAST4	4.15347e-265	-0.51008	0.517	0.657	1.17568e-260
B3GAT2	3.26068e-264	0.531257	0.247	0.119	9.22968e-260
NAP1L5	4.48607e-264	-0.520456	0.088	0.214	1.26983e-259
RP11-1H15.2	6.75016e-264	0.57949	0.22	0.102	1.9107e-259
CCDC24	2.70382e-263	0.432335	0.146	0.047	7.65343e-259
BCLAF1	4.72735e-262	-0.503062	0.175	0.329	1.33812e-257
RNH1	7.33755e-262	0.431918	0.163	0.058	2.07697e-257
PURG	7.48057e-262	-0.482114	0.107	0.24	2.11745e-257
CD81	2.35312e-261	-0.455506	0.042	0.145	6.66075e-257
GUCY1B3	3.3619e-261	-0.500545	0.108	0.242	9.51618e-257
RP11-64D24.2	3.79138e-261	-0.350712	0.033	0.13	1.07319e-256
IRF2BP2	4.32436e-260	-0.431643	0.035	0.132	1.22405e-255
ELAVL1	4.64433e-260	0.560676	0.387	0.252	1.31463e-255
SNX13	6.94959e-260	-0.468546	0.145	0.292	1.96715e-255
OGFRL1	3.62039e-259	-0.405841	0.032	0.127	1.02479e-254
GGT7	9.43106e-259	0.558058	0.378	0.242	2.66956e-254
ROBO2	1.59641e-258	-0.496912	0.901	0.928	4.51881e-254
NAT8L	6.10601e-258	-0.451303	0.037	0.135	1.72837e-253
RP11-219A15.1	2.95553e-257	-0.472428	0.199	0.358	8.36592e-253
RP11-318K12.2	5.00448e-257	0.540561	0.202	0.088	1.41657e-252
IMPAD1	6.20407e-254	-0.402798	0.04	0.14	1.75612e-249
PRKCA-AS1	6.37416e-254	0.678055	0.206	0.094	1.80427e-249
SCAMP1	1.1708e-253	-0.496423	0.166	0.316	3.31407e-249
NAP1L1	1.63169e-253	-0.48986	0.295	0.466	4.61866e-249
CLIP3	1.78118e-253	-0.583775	0.114	0.244	5.04181e-249
AC015849.19	2.53291e-253	0.478315	0.163	0.061	7.16965e-249
PRMT9	3.21584e-253	0.529208	0.261	0.135	9.10276e-249
CTD-2515A14.1	4.66271e-252	0.563547	0.229	0.112	1.31983e-247
ZNF770	6.69197e-252	-0.406212	0.042	0.143	1.89423e-247
CFTR	8.76154e-250	0.484088	0.161	0.059	2.48004e-245
ARHGAP5	1.00334e-249	-0.532278	0.297	0.459	2.84007e-245
RP11-142M10.2	1.92587e-248	0.546698	0.179	0.074	5.45138e-244
CSDE1	3.94456e-248	-0.483659	0.175	0.325	1.11655e-243
AC007386.4	4.27638e-248	0.416794	0.129	0.038	1.21047e-243
FAM65B	1.16859e-247	0.54515	0.402	0.267	3.30781e-243
PHF3	3.51926e-247	-0.457128	0.196	0.352	9.96162e-243
CTD-2369P2.10	2.52753e-246	0.478879	0.132	0.042	7.15443e-242
MAF	3.88548e-246	-0.623913	0.124	0.255	1.09982e-241
RCN2	4.05963e-246	-0.525196	0.153	0.294	1.14912e-241
GRM5-AS1	4.73786e-246	-0.321859	0.023	0.109	1.3411e-241
TRIM23	6.74201e-246	-0.439816	0.11	0.241	1.90839e-241
PDP1	1.12638e-245	-0.42093	0.046	0.147	3.18833e-241
RP11-472M19.2	2.04518e-245	0.478253	0.162	0.061	5.78908e-241
HNRNPA2B1	3.23111e-245	-0.473784	0.273	0.443	9.14597e-241
VGF	4.2657e-244	-0.566937	0.041	0.137	1.20745e-239
RP11-77K12.4	4.46186e-244	0.498501	0.1	0.022	1.26297e-239
CYHR1	6.33062e-244	0.490497	0.236	0.115	1.79195e-239
FAM134A	1.64617e-243	-0.448502	0.077	0.194	4.65965e-239
PLCB1	2.20866e-243	-0.305296	0.908	0.943	6.25182e-239
SYT13	2.07179e-242	-0.416202	0.068	0.18	5.86442e-238
CCDC50	2.49553e-242	-0.370645	0.042	0.14	7.06384e-238
KIF3A	3.17686e-242	-0.496335	0.331	0.495	8.99243e-238
ETNK1	6.26099e-242	-0.471943	0.153	0.296	1.77224e-237
ARL8B	1.41773e-241	-0.452412	0.117	0.249	4.01303e-237
P2RY14	1.52221e-241	0.582464	0.223	0.109	4.30878e-237
CREBRF	2.73064e-241	-0.480826	0.145	0.285	7.72936e-237
MAP9	2.11763e-240	-0.457709	0.126	0.26	5.99417e-236
SCN2B	5.4859e-240	-0.456724	0.089	0.209	1.55284e-235
PHYHIP	2.22882e-239	-0.425701	0.037	0.131	6.3089e-235
EEF1A2	2.72346e-239	-0.487791	0.03	0.118	7.70902e-235
EXOSC6	4.9266e-239	-0.443941	0.06	0.166	1.39452e-234
KIF5A	5.45177e-239	-0.478708	0.178	0.324	1.54318e-234
SERHL2	3.38401e-238	0.438584	0.138	0.046	9.57879e-234
ZBTB41	1.03989e-237	-0.390561	0.043	0.141	2.94352e-233
C16orf72	1.24695e-237	-0.410568	0.053	0.155	3.52961e-233
ZBTB18	3.89044e-237	-0.478778	0.032	0.122	1.10123e-232
DLX6-AS1	2.39491e-236	-0.625625	0.416	0.558	6.77903e-232
EIF4A2	3.76511e-236	-0.529561	0.342	0.502	1.06575e-231
HSPA13	1.66492e-235	-0.425613	0.054	0.156	4.71272e-231
NBL1	1.13358e-234	-0.443075	0.029	0.116	3.20872e-230
EEF2	1.61125e-234	-0.450998	0.082	0.198	4.5608e-230
ANKRD36C	3.27774e-233	-0.460465	0.44	0.607	9.27798e-229
LINC00903	4.61535e-233	0.4925	0.158	0.061	1.30642e-228
DOCK2	1.52639e-232	0.491315	0.122	0.037	4.32059e-228
FXR1	2.84028e-232	-0.444474	0.164	0.307	8.03968e-228
CLVS2	3.80587e-231	-0.507856	0.251	0.404	1.07729e-226
HAX1	5.15977e-231	0.451143	0.194	0.087	1.46052e-226
DICER1	4.37737e-230	-0.452224	0.184	0.331	1.23906e-225
SRRM2	6.39249e-229	-0.475108	0.15	0.287	1.80946e-224
H2AFV	1.48096e-228	-0.417517	0.057	0.159	4.19202e-224
SLITRK5	3.2773e-228	-0.428485	0.092	0.211	9.27673e-224
DTNA	3.87873e-228	-0.531805	0.565	0.664	1.09791e-223
MAPK8IP2	2.07968e-227	-0.395225	0.042	0.136	5.88673e-223
PURB	6.69634e-227	-0.374328	0.043	0.137	1.89547e-222
NRXN2	1.54903e-226	-0.52161	0.186	0.328	4.38468e-222
SMIM13	2.09611e-226	-0.392668	0.047	0.144	5.93324e-222
STMN3	7.54491e-226	-0.453992	0.154	0.292	2.13566e-221
KITLG	8.91941e-226	-0.406135	0.063	0.168	2.52473e-221
ATP1B2	3.91021e-224	-0.527353	0.105	0.224	1.10683e-219
ACSL3	2.24318e-223	-0.491632	0.257	0.407	6.34955e-219
SOCS5	1.02071e-222	-0.428722	0.087	0.201	2.88922e-218
ELAVL2	1.35854e-222	-0.512658	0.452	0.593	3.84548e-218
CYFIP2	1.56759e-222	-0.461271	0.323	0.483	4.43721e-218
BRI3BP	2.00356e-222	-0.415289	0.09	0.205	5.67127e-218
TSC22D1	1.3935e-221	-0.453001	0.497	0.634	3.94445e-217
ARHGAP26-AS1	1.5658e-221	0.367322	0.105	0.028	4.43215e-217
ARF1	1.79015e-221	-0.442745	0.106	0.227	5.06721e-217
VMA21	2.02393e-220	-0.38581	0.033	0.119	5.72894e-216
PHYHIPL	2.52128e-220	-0.511047	0.274	0.423	7.13674e-216
DYRK1A	3.54634e-220	-0.442139	0.25	0.404	1.00383e-215
WDFY3	1.81566e-219	-0.437119	0.41	0.563	5.1394e-215
SUMF2	2.06667e-219	0.485661	0.253	0.138	5.84993e-215
OLFM1	2.90993e-219	-0.513239	0.186	0.328	8.23686e-215
ST8SIA3	5.32548e-218	-0.451523	0.108	0.227	1.50743e-213
SEMA6A-AS1	3.20198e-217	0.530901	0.147	0.056	9.06353e-213
HCN1	6.93807e-217	-0.416543	0.636	0.744	1.96389e-212
ZNF483	1.099e-216	-0.487251	0.369	0.518	3.11084e-212
FN1	1.75655e-216	0.473596	0.152	0.06	4.97208e-212
DNAJC5	1.83293e-216	-0.42094	0.101	0.218	5.1883e-212
PPP2CB	1.16083e-215	-0.488866	0.155	0.287	3.28583e-211
ATP1A1	1.95261e-215	-0.473994	0.285	0.44	5.52704e-211
UQCRB	4.51669e-215	-0.509646	0.185	0.323	1.27849e-210
PMEPA1	2.58177e-214	-0.405887	0.038	0.125	7.30797e-210
G3BP2	3.89211e-214	-0.482767	0.21	0.353	1.1017e-209
PPIP5K2	1.76385e-213	-0.476168	0.267	0.416	4.99276e-209
MAP1A	3.14604e-213	-0.473564	0.189	0.327	8.90518e-209
ADAM22	1.13783e-212	-0.439328	0.443	0.593	3.22074e-208
RP11-544A12.8	1.81936e-212	0.411757	0.133	0.047	5.14987e-208
RP11-380I10.4	3.03518e-212	0.428831	0.104	0.029	8.59138e-208
BCAP29	2.08955e-211	-0.424972	0.131	0.258	5.91468e-207
CDC25B	2.09892e-211	0.472148	0.246	0.133	5.94122e-207
PEG10	4.64812e-211	-0.511889	0.073	0.177	1.3157e-206
RAB11FIP2	8.0424e-211	-0.398546	0.092	0.205	2.27648e-206
FAM153B	1.02209e-210	0.519631	0.401	0.281	2.89312e-206
RTN4	5.65626e-210	-0.427765	0.587	0.696	1.60106e-205
PCLO	2.65441e-209	-0.390349	0.693	0.786	7.51357e-205
CADM1	3.33627e-209	0.422822	0.653	0.543	9.44364e-205
LRRTM3	5.9396e-209	-0.487474	0.524	0.639	1.68126e-204
CCSAP	8.89534e-209	-0.422678	0.095	0.208	2.51791e-204
TRMT10B	4.17212e-208	0.491842	0.242	0.132	1.18096e-203
MICU3	6.03992e-208	-0.459864	0.278	0.427	1.70966e-203
YWHAZ	1.01811e-207	-0.460453	0.241	0.388	2.88187e-203
RND3	3.02906e-207	-0.429264	0.056	0.151	8.57406e-203
SYNGR3	7.51255e-207	-0.403599	0.057	0.153	2.1265e-202
DDX3X	2.30733e-206	-0.426777	0.087	0.196	6.53113e-202
ZBTB7A	4.71209e-206	-0.428309	0.059	0.156	1.3338e-201
NBEA	8.41655e-206	-0.332859	0.818	0.879	2.38239e-201
RNF187	2.20624e-205	-0.440689	0.059	0.155	6.245e-201
FBXL17	7.69743e-205	-0.375781	0.636	0.737	2.17884e-200
CELSR2	1.42474e-204	-0.349858	0.046	0.137	4.03286e-200
DMTF1	1.49162e-204	-0.414268	0.141	0.27	4.22219e-200
2023-03-06	6.97076e-203	-0.438735	0.341	0.494	1.97314e-198
MTURN	8.17471e-203	-0.451462	0.11	0.224	2.31393e-198
CPE	1.04647e-201	-0.492499	0.213	0.35	2.96213e-197
CANX	4.15074e-201	-0.475664	0.188	0.322	1.17491e-196
KIF21A	4.80161e-201	-0.454174	0.374	0.526	1.35914e-196
RP11-793A3.2	5.52805e-201	0.539007	0.168	0.074	1.56477e-196
ATP2B1	1.12756e-200	-0.480438	0.479	0.616	3.19168e-196
RAPGEF2	1.42862e-200	-0.428875	0.394	0.542	4.04386e-196
TTC39B	2.06601e-200	-0.416406	0.153	0.281	5.84805e-196
ZYG11B	6.25058e-200	-0.464399	0.23	0.371	1.76929e-195
AC026202.3	9.59608e-200	0.457466	0.166	0.074	2.71627e-195
MAPK9	1.42812e-199	-0.408751	0.134	0.257	4.04244e-195
RP11-115C10.1	4.96336e-199	0.425501	0.12	0.041	1.40493e-194
TMX4	6.85379e-199	-0.429579	0.135	0.257	1.94003e-194
C5orf24	1.47279e-198	-0.373362	0.047	0.136	4.16888e-194
ADRBK2	1.50491e-198	-0.438532	0.43	0.57	4.2598e-194
ZEB1	1.87481e-198	-0.456846	0.376	0.523	5.30684e-194
ENC1	3.43027e-196	-0.565002	0.103	0.211	9.70972e-192
PLCG2	7.838e-196	-0.494783	0.034	0.114	2.21862e-191
HBP1	3.97771e-195	-0.301476	0.041	0.126	1.12593e-190
PCGF5	6.14002e-195	-0.435933	0.285	0.432	1.73799e-190
LEMD3	4.97283e-193	-0.366026	0.079	0.181	1.40761e-188
LARGE	5.36183e-193	0.39319	0.74	0.641	1.51772e-188
TNRC6A	5.80236e-193	-0.375303	0.6	0.714	1.64242e-188
ATP2B2	1.17558e-192	-0.394317	0.412	0.561	3.3276e-188
PSPC1	2.12557e-192	-0.423263	0.292	0.439	6.01664e-188
ZMAT3	9.7817e-192	-0.399208	0.073	0.171	2.76881e-187
GNAO1	1.08816e-191	-0.43258	0.295	0.442	3.08015e-187
SRRM3	1.27781e-191	0.444197	0.478	0.367	3.61697e-187
CTBP1	1.87608e-191	-0.386566	0.052	0.141	5.31044e-187
PLEKHA1	5.70279e-191	-0.411264	0.183	0.316	1.61423e-186
CYLD	1.73024e-190	-0.387928	0.106	0.218	4.89762e-186
TTBK2	2.15641e-190	-0.440595	0.356	0.498	6.10394e-186
PSIP1	3.03509e-190	-0.435344	0.187	0.32	8.59114e-186
MPDZ	3.04198e-190	-0.443834	0.401	0.546	8.61063e-186
NUFIP2	1.80699e-189	-0.392505	0.108	0.219	5.11488e-185
DPYSL2	3.68908e-189	-0.427822	0.399	0.548	1.04423e-184
ANKRD36	3.87714e-189	-0.411254	0.416	0.572	1.09746e-184
SEPT3	5.46266e-189	-0.397615	0.104	0.214	1.54626e-184
FGF12	5.62525e-189	-0.285778	0.881	0.912	1.59228e-184
RP11-498M5.2	1.22638e-188	-0.279684	0.028	0.103	3.47138e-184
RP11-159D12.5	2.68543e-188	-0.272546	0.031	0.108	7.60138e-184
EPM2AIP1	7.61178e-188	-0.433002	0.131	0.248	2.15459e-183
TBL1XR1	7.90245e-188	-0.442399	0.329	0.474	2.23687e-183
ATMIN	9.40797e-188	-0.308674	0.031	0.107	2.66302e-183
IPO7	1.22075e-187	-0.397715	0.129	0.246	3.45544e-183
DST	2.53812e-187	-0.333238	0.68	0.764	7.18441e-183
LGI2	2.93052e-187	-0.323486	0.04	0.122	8.29512e-183
IGIP	4.73187e-187	-0.312958	0.036	0.116	1.3394e-182
SPRYD3	2.47122e-186	-0.35201	0.047	0.132	6.99504e-182
CREG2	3.08428e-186	-0.436868	0.132	0.249	8.73037e-182
WASL	9.30623e-186	-0.386206	0.096	0.202	2.63422e-181
HHIP	5.29843e-185	0.468563	0.202	0.105	1.49977e-180
PTPRN2	5.95841e-185	-0.385196	0.642	0.727	1.68659e-180
HNRNPK	6.17246e-185	-0.436827	0.15	0.271	1.74718e-180
AP002954.4	8.51838e-185	-0.314801	0.045	0.129	2.41121e-180
CLTC	1.17477e-182	-0.414297	0.281	0.425	3.32531e-178
MAP7	3.54008e-182	0.399275	0.698	0.615	1.00206e-177
PCYOX1	4.03081e-182	-0.348748	0.079	0.177	1.14096e-177
MAK	1.35425e-181	0.505106	0.285	0.18	3.83333e-177
MAPK1	1.69632e-181	-0.430319	0.226	0.362	4.80161e-177
SESN3	2.69592e-181	-0.45977	0.212	0.342	7.63108e-177
CELF5	5.35332e-181	0.421336	0.474	0.367	1.51531e-176
MIR762HG	5.85964e-181	0.400314	0.151	0.066	1.65863e-176
LIN7C	5.87915e-181	-0.340463	0.029	0.101	1.66415e-176
ATP6V1G1	9.17963e-181	-0.377801	0.119	0.232	2.59839e-176
CASD1	1.41656e-180	-0.416401	0.182	0.311	4.00973e-176
SCN1A	1.54632e-180	-0.418038	0.551	0.661	4.37702e-176
PIANP	1.71417e-180	-0.337095	0.04	0.12	4.85212e-176
PTMA	6.39755e-180	-0.509564	0.188	0.311	1.81089e-175
RALYL	3.25816e-179	0.473936	0.556	0.413	9.22256e-175
PDXK	3.74767e-179	-0.385329	0.15	0.272	1.06082e-174
SULT1A1	6.05379e-179	0.439409	0.246	0.143	1.71358e-174
GDI1	1.11732e-178	-0.528313	0.189	0.312	3.1627e-174
PDE10A	1.3894e-178	-0.414865	0.487	0.625	3.93283e-174
TMEM167A	1.44085e-178	-0.302039	0.047	0.13	4.07847e-174
CPEB4	1.9003e-178	-0.430291	0.318	0.459	5.37898e-174
ANO5	2.01796e-178	-0.411698	0.255	0.394	5.71205e-174
ABI1	1.21356e-177	-0.462569	0.271	0.409	3.4351e-173
THRA	1.27123e-177	-0.385519	0.1	0.204	3.59836e-173
KIT	1.84427e-177	-0.784286	0.099	0.199	5.22039e-173
YWHAH	2.84779e-177	-0.487847	0.184	0.304	8.06094e-173
RAPH1	3.22403e-177	0.45519	0.447	0.34	9.12593e-173
LRRC4	5.08249e-177	-0.301737	0.047	0.129	1.43865e-172
PIK3C3	7.16308e-177	-0.390988	0.174	0.299	2.02758e-172
FMN1	8.2684e-177	-0.463818	0.328	0.459	2.34045e-172
GPR158	1.56299e-176	-0.439312	0.391	0.525	4.42421e-172
CCND2	2.35578e-176	-0.396376	0.143	0.261	6.66828e-172
AC011288.2	3.84998e-176	0.395587	0.124	0.047	1.08977e-171
CBX6	4.20917e-176	-0.415032	0.12	0.229	1.19145e-171
CADM3	1.39406e-175	-0.412673	0.143	0.26	3.94602e-171
PIP4K2B	2.24797e-175	-0.392248	0.089	0.189	6.36311e-171
APLP2	2.38225e-175	-0.436885	0.287	0.425	6.74319e-171
PANK3	3.57716e-175	-0.348793	0.087	0.187	1.01255e-170
ITGA9	4.02942e-175	0.447635	0.354	0.241	1.14057e-170
ANKS3	5.83582e-175	0.421963	0.242	0.14	1.65189e-170
SIPA1L2	1.16916e-174	-0.400743	0.122	0.232	3.30942e-170
FAM168B	3.34668e-174	-0.366196	0.131	0.245	9.47313e-170
NUDT21	3.81938e-174	-0.388876	0.068	0.158	1.08111e-169
SIPA1L1	6.07929e-174	-0.362292	0.625	0.723	1.7208e-169
MYEF2	1.48354e-173	-0.40708	0.208	0.34	4.19932e-169
H1F0	2.27383e-173	-0.379255	0.039	0.115	6.43631e-169
NUAK1	5.52702e-173	-0.377737	0.117	0.226	1.56448e-168
DGKG	2.29836e-172	0.423621	0.353	0.234	6.50574e-168
GABARAPL1	2.90275e-172	-0.372814	0.105	0.21	8.21653e-168
DMXL2	4.84199e-172	-0.388424	0.245	0.382	1.37057e-167
KIF9-AS1	7.53657e-172	0.430151	0.428	0.32	2.1333e-167
AC108142.1	1.257e-171	0.60608	0.328	0.221	3.55807e-167
LINC00685	1.4858e-171	0.340811	0.132	0.053	4.20571e-167
NCS1	1.71831e-171	-0.376856	0.132	0.244	4.86386e-167
SLC25A36	1.3492e-170	-0.390906	0.169	0.29	3.81904e-166
ATRX	9.78319e-170	-0.37441	0.538	0.665	2.76923e-165
LRP8	7.04276e-169	-0.435575	0.196	0.317	1.99352e-164
CCDC65	8.79444e-169	0.413446	0.19	0.098	2.48935e-164
SLC24A2	1.21749e-168	-0.499301	0.476	0.577	3.44622e-164
DGKD	1.44007e-168	-0.388658	0.24	0.373	4.07627e-164
PNKP	1.7748e-168	0.343699	0.125	0.049	5.02376e-164
CLCN4	6.91656e-168	-0.353951	0.123	0.232	1.9578e-163
RIC3	1.37552e-167	0.446034	0.377	0.274	3.89355e-163
LGI3	2.59239e-167	-0.284896	0.036	0.109	7.33801e-163
C4orf47	6.34632e-167	0.394017	0.153	0.07	1.79639e-162
ARX	6.57893e-167	0.431878	0.3	0.192	1.86223e-162
VWC2	6.8513e-167	-0.403739	0.389	0.522	1.93933e-162
SIRPA	2.41103e-166	-0.379215	0.105	0.207	6.82467e-162
RFX3	5.65795e-166	-0.419065	0.317	0.455	1.60154e-161
PEX5L	7.93466e-166	-0.447025	0.457	0.585	2.24598e-161
TPP2	2.20813e-165	-0.353758	0.133	0.245	6.25034e-161
SLC6A17	3.56103e-165	-0.39149	0.159	0.275	1.00798e-160
LYNX1	5.37055e-165	-0.296284	0.038	0.112	1.52019e-160
HSP90AA1	2.36025e-164	-0.356851	0.469	0.601	6.68091e-160
EPS15	2.58759e-164	-0.37181	0.132	0.243	7.32444e-160
MRPL42	6.41651e-164	-0.333872	0.085	0.181	1.81626e-159
DLX1	6.54225e-164	-0.408534	0.087	0.181	1.85185e-159
MIR181A1HG	8.59968e-164	-0.418244	0.256	0.385	2.43422e-159
GABBR1	9.69485e-164	-0.382912	0.199	0.324	2.74422e-159
RAB3C	1.99774e-163	-0.408165	0.581	0.685	5.6548e-159
FGF1	2.41762e-163	0.47678	0.18	0.093	6.84331e-159
CPLX2	2.44745e-163	-0.466065	0.121	0.223	6.92775e-159
HPCAL4	3.19624e-163	-0.387985	0.072	0.16	9.04727e-159
MAN1A2	3.40756e-163	-0.392274	0.387	0.524	9.64544e-159
B3GAT1	3.87392e-163	-0.362384	0.086	0.181	1.09655e-158
HRH2	4.02626e-163	0.349368	0.114	0.043	1.13967e-158
LRP4	4.76414e-163	0.413502	0.228	0.128	1.34854e-158
LNPEP	4.81128e-163	-0.368095	0.147	0.261	1.36188e-158
FAM169A	6.96311e-163	-0.403296	0.226	0.353	1.97098e-158
RAB14	1.08493e-162	-0.357425	0.092	0.188	3.071e-158
DLGAP1-AS3	1.18854e-162	0.359567	0.106	0.038	3.36429e-158
SYN3	1.71201e-162	0.482862	0.534	0.431	4.84602e-158
ATP2B3	2.69656e-162	-0.297685	0.053	0.135	7.63289e-158
VSNL1	8.49207e-162	-0.443652	0.447	0.572	2.40376e-157
MAFB	9.68435e-162	-0.450563	0.066	0.15	2.74125e-157
CITED2	1.04696e-161	-0.311125	0.031	0.1	2.96353e-157
SCN2A	1.35379e-161	-0.366615	0.58	0.695	3.83202e-157
PIH1D1	1.75829e-161	0.332527	0.129	0.053	4.97701e-157
RPL14	2.34036e-161	-0.432641	0.177	0.293	6.62461e-157
ARNT2	5.29209e-161	-0.34775	0.511	0.635	1.49798e-156
GDAP1	1.06391e-160	-0.37734	0.375	0.509	3.0115e-156
GAD2	1.16675e-160	-0.533661	0.442	0.554	3.3026e-156
ROCK2	1.88509e-160	-0.378927	0.322	0.462	5.33592e-156
ANKRD12	2.41988e-160	-0.382618	0.473	0.6	6.84971e-156
LMO4	2.83469e-160	-0.411846	0.089	0.183	8.02387e-156
THSD7A	6.89731e-160	-0.51689	0.548	0.653	1.95235e-155
ELAVL4	1.29554e-159	-0.409617	0.229	0.355	3.66715e-155
SPAG9	1.97851e-159	-0.386818	0.279	0.413	5.60036e-155
FAM208A	2.01529e-159	-0.339992	0.107	0.209	5.70449e-155
RMND5A	3.15256e-159	-0.329209	0.084	0.178	8.92363e-155
CBX7	3.65562e-159	-0.30417	0.06	0.143	1.03476e-154
CACNB2	5.10417e-159	0.395679	0.686	0.588	1.44479e-154
GSK3B	5.17777e-159	-0.377943	0.398	0.535	1.46562e-154
TRAPPC8	8.56325e-159	-0.33993	0.136	0.247	2.42391e-154
ASTN1	1.04816e-158	-0.373789	0.449	0.573	2.96692e-154
PDS5B	2.40931e-158	-0.407138	0.375	0.508	6.81978e-154
PURA	2.60258e-158	-0.460962	0.216	0.335	7.36686e-154
RP11-656D10.3	4.09862e-158	0.325527	0.111	0.042	1.16015e-153
MALRD1	5.47253e-158	0.306698	0.107	0.039	1.54905e-153
HDAC9	9.93175e-158	-0.440127	0.53	0.64	2.81128e-153
STXBP5	2.01979e-157	-0.387826	0.444	0.57	5.71721e-153
SSX2IP	2.11465e-157	-0.407175	0.147	0.257	5.98574e-153
CATSPER2	5.2779e-157	0.427265	0.391	0.292	1.49396e-152
LPIN2	7.04697e-157	-0.362148	0.144	0.255	1.99471e-152
CYCS	7.49005e-157	-0.367353	0.132	0.24	2.12013e-152
DHX9	9.88862e-157	-0.350935	0.119	0.223	2.79907e-152
MARCKS	1.05552e-156	-0.447106	0.052	0.129	2.98774e-152
ABCA5	1.22155e-156	-0.388491	0.357	0.495	3.45771e-152
UBQLN2	1.27158e-156	-0.340595	0.045	0.12	3.59934e-152
KAT2A	1.6174e-156	0.477707	0.245	0.15	4.5782e-152
AKAP9	2.45887e-156	0.337731	0.641	0.558	6.96008e-152
WBP2	2.57419e-156	-0.348778	0.084	0.176	7.2865e-152
SLC35F1	3.91885e-156	-0.355545	0.582	0.686	1.10927e-151
GRIA1	6.13408e-156	0.342266	0.8	0.734	1.73631e-151
PAPPA2	7.0672e-156	0.350413	0.134	0.058	2.00044e-151
HNRNPDL	1.55797e-155	-0.363847	0.328	0.476	4.41e-151
CENPO	1.67703e-155	0.325913	0.11	0.041	4.747e-151
NNAT	2.09786e-155	0.35646	0.109	0.04	5.93821e-151
KLHL9	5.05858e-155	-0.324711	0.035	0.104	1.43188e-150
WDR60	5.1436e-155	0.415415	0.404	0.305	1.45595e-150
RP11-242P2.2	1.03023e-154	0.44228	0.166	0.084	2.91616e-150
HS6ST3	1.91562e-154	-0.582873	0.448	0.54	5.42235e-150
TPT1	2.2016e-154	-0.383929	0.117	0.219	6.23186e-150
PRKAR1A	2.95671e-154	-0.407419	0.199	0.319	8.36926e-150
RP11-248J23.7	2.96706e-154	0.385405	0.131	0.057	8.39856e-150
OCRL	5.54118e-154	-0.2934	0.044	0.118	1.56849e-149
SYN1	7.06212e-154	-0.436105	0.126	0.228	1.999e-149
C11orf87	1.71858e-153	-0.326949	0.054	0.131	4.86462e-149
RPL37	2.03872e-153	-0.366944	0.109	0.207	5.77081e-149
ATP6V0E2	2.27867e-153	-0.373572	0.15	0.261	6.45e-149
PRPF19	2.29681e-153	-0.34494	0.076	0.164	6.50136e-149
HNRNPH3	2.84132e-153	-0.334937	0.09	0.183	8.04265e-149
TBC1D4	4.48713e-153	-0.371061	0.218	0.341	1.27013e-148
LINC01103	4.66531e-153	0.434797	0.133	0.059	1.32056e-148
MRPL41	5.73453e-153	-0.462929	0.078	0.164	1.62321e-148
MAPT	5.83338e-153	0.37554	0.624	0.548	1.6512e-148
ADAM23	7.169e-153	-0.3816	0.315	0.446	2.02926e-148
KCNQ3	9.80889e-153	-0.367944	0.61	0.7	2.77651e-148
RPS6KA2	1.17349e-152	-0.398046	0.64	0.715	3.32167e-148
CENPT	1.28754e-152	0.386176	0.132	0.058	3.64451e-148
COPS2	1.35519e-152	-0.305735	0.081	0.172	3.83601e-148
SLC16A7	1.97687e-152	-0.370747	0.188	0.306	5.59573e-148
PNMA1	2.4641e-152	-0.364855	0.06	0.14	6.97487e-148
CPLX1	2.85167e-152	-0.49696	0.152	0.256	8.07195e-148
ATG2B	3.1851e-152	-0.320274	0.117	0.219	9.01575e-148
GNB1	5.93696e-152	-0.381964	0.332	0.465	1.68052e-147
USP11	6.59191e-152	-0.42479	0.218	0.339	1.86591e-147
CTC-444N24.11	7.34563e-152	-0.294664	0.053	0.131	2.07926e-147
CALY	1.29496e-151	-0.4861	0.125	0.222	3.66552e-147
ANK2	1.35968e-151	-0.251719	0.857	0.884	3.8487e-147
QTRT1	7.52109e-151	0.437073	0.242	0.148	2.12892e-146
KCNC1	9.70023e-151	-0.366863	0.168	0.28	2.74575e-146
RP4-613B23.1	1.27455e-150	0.454134	0.271	0.178	3.60773e-146
RP11-118M9.3	2.60247e-150	0.379706	0.13	0.057	7.36655e-146
C6orf62	2.76236e-150	-0.354045	0.085	0.175	7.81915e-146
MAP2K4	3.11691e-150	-0.355105	0.293	0.428	8.82274e-146
DIP2C	9.07386e-150	-0.354994	0.471	0.592	2.56845e-145
LTN1	1.08799e-149	-0.318772	0.094	0.188	3.07966e-145
LRRC8B	1.80484e-149	-0.390008	0.334	0.463	5.10879e-145
CTSB	3.02876e-149	-0.351168	0.119	0.22	8.57321e-145
RTF1	4.59752e-149	0.424362	0.345	0.244	1.30137e-144
AMER2	5.54716e-149	-0.329243	0.046	0.119	1.57018e-144
RP11-770G2.2	6.6921e-149	0.372176	0.146	0.069	1.89427e-144
CNR1	8.09244e-149	-0.789691	0.185	0.292	2.29065e-144
BOD1L1	8.51043e-149	-0.35903	0.141	0.248	2.40896e-144
STT3B	1.21433e-148	-0.291487	0.091	0.184	3.43728e-144
TOLLIP	2.29276e-148	-0.34322	0.061	0.141	6.48989e-144
DUOX1	2.41664e-148	0.33336	0.103	0.039	6.84053e-144
RTN3	3.60899e-148	-0.342348	0.69	0.777	1.02156e-143
RP11-577H5.5	6.23813e-148	0.366042	0.171	0.088	1.76577e-143
RP11-83A24.2	6.78022e-148	0.425753	0.261	0.167	1.91921e-143
FAM3C	7.72972e-148	-0.393616	0.152	0.259	2.18797e-143
TMOD2	1.31465e-147	-0.365006	0.264	0.391	3.72126e-143
ATP6V1C1	1.60714e-147	-0.332616	0.133	0.237	4.54917e-143
AP5M1	2.26385e-147	-0.292404	0.078	0.165	6.40804e-143
CNTNAP5	3.04475e-147	-0.337316	0.642	0.733	8.61847e-143
MMP25-AS1	3.11696e-147	0.317325	0.103	0.039	8.82286e-143
DYNLT3	4.02364e-147	-0.307301	0.058	0.136	1.13893e-142
OGT	5.40701e-147	-0.335473	0.184	0.302	1.53051e-142
SLC35F5	6.7671e-147	-0.307936	0.12	0.222	1.9155e-142
MORF4L1	7.09823e-147	-0.417042	0.254	0.378	2.00922e-142
SDCBP	3.63914e-146	-0.290303	0.047	0.12	1.03009e-141
RAP2A	3.93361e-146	-0.309382	0.055	0.131	1.11345e-141
BEX4	5.98283e-146	-0.366038	0.198	0.315	1.6935e-141
SPRED2	6.51168e-146	-0.332442	0.167	0.279	1.8432e-141
NXPH1	7.72035e-146	-0.508793	0.62	0.645	2.18532e-141
PPIA	1.2586e-145	-0.433285	0.221	0.338	3.56261e-141
EPS15L1	1.30328e-145	0.424247	0.347	0.251	3.68906e-141
TGOLN2	3.10715e-145	-0.332632	0.101	0.195	8.79509e-141
ARL1	6.22123e-145	-0.269739	0.04	0.109	1.76098e-140
KBTBD6	8.14531e-145	-0.302967	0.052	0.126	2.30561e-140
RP11-16C1.3	9.63592e-145	0.337328	0.116	0.049	2.72754e-140
PIK3CA	1.00299e-144	-0.358514	0.212	0.332	2.83906e-140
ATF2	1.00516e-144	-0.347541	0.157	0.266	2.84521e-140
COX5B	2.15941e-144	0.347082	0.265	0.163	6.11243e-140
TMEM132B	2.57686e-144	-0.366288	0.643	0.709	7.29406e-140
RIMS1	3.00439e-144	-0.34111	0.641	0.727	8.50423e-140
HOOK1	7.23525e-144	-0.317742	0.089	0.179	2.04801e-139
CST3	9.53911e-144	0.329416	0.131	0.057	2.70014e-139
KSR2	9.69559e-144	0.350476	0.599	0.516	2.74443e-139
UBB	1.29754e-143	0.45535	0.354	0.253	3.67283e-139
CEND1	4.55293e-143	-0.410669	0.107	0.2	1.28875e-138
SLC4A10	4.87555e-143	-0.320383	0.664	0.747	1.38007e-138
VCPIP1	7.97957e-143	-0.275985	0.043	0.113	2.2587e-138
UQCRH	1.00109e-142	-0.387209	0.218	0.334	2.83368e-138
FAM214A	1.03298e-142	-0.31736	0.152	0.262	2.92396e-138
TSPAN3	1.97393e-142	-0.327082	0.117	0.214	5.58742e-138
YTHDC2	2.11833e-142	-0.339688	0.272	0.402	5.99615e-138
RB1CC1	3.23047e-142	-0.359424	0.281	0.409	9.14416e-138
ZNF25	4.9516e-142	-0.31905	0.112	0.208	1.4016e-137
SLC2A13	5.54595e-142	-0.330084	0.549	0.663	1.56984e-137
SLC25A3	5.85433e-142	-0.339913	0.127	0.227	1.65713e-137
DNAJC6	3.80816e-141	-0.35903	0.402	0.531	1.07794e-136
AC007563.5	5.50755e-141	0.502422	0.26	0.164	1.55897e-136
PGM2L1	8.54426e-141	-0.409426	0.2	0.313	2.41854e-136
RP11-437B10.1	8.71983e-141	-0.323143	0.077	0.161	2.46823e-136
NR2F2	1.66651e-140	-0.436512	0.065	0.143	4.71724e-136
FADS3	2.30836e-140	0.308124	0.119	0.05	6.53405e-136
USP24	2.91164e-140	-0.336858	0.196	0.313	8.24169e-136
FGD5-AS1	3.49971e-140	-0.291193	0.054	0.129	9.90629e-136
SCRN1	3.54983e-140	-0.324041	0.146	0.25	1.00482e-135
SYT16	4.32675e-140	-0.36674	0.247	0.37	1.22473e-135
ADRA1A	5.00996e-140	-0.413879	0.249	0.366	1.41812e-135
CNTN4	6.3187e-140	-0.326771	0.713	0.787	1.78857e-135
EIF1B	1.8237e-139	-0.343989	0.159	0.267	5.16216e-135
MSL1	2.65315e-139	-0.305075	0.082	0.167	7.51002e-135
FZD3	2.75568e-139	-0.415276	0.207	0.32	7.80022e-135
RPL37A	3.80963e-139	-0.520345	0.197	0.304	1.07835e-134
CDS1	5.44528e-139	-0.29804	0.11	0.206	1.54134e-134
CDS2	7.53249e-139	-0.332888	0.156	0.263	2.13215e-134
MCF2L	1.14939e-138	-0.286326	0.133	0.236	3.25346e-134
RBMS3-AS3	1.22785e-138	0.466527	0.25	0.162	3.47556e-134
ZC3H11A	1.50644e-138	-0.316332	0.124	0.223	4.26412e-134
NONO	3.48635e-138	-0.296355	0.058	0.134	9.86846e-134
MADD	5.32462e-138	-0.301653	0.107	0.2	1.50719e-133
RCAN2	7.83243e-138	-0.34509	0.392	0.521	2.21705e-133
YPEL5	9.0131e-138	-0.280956	0.057	0.133	2.55125e-133
CHORDC1	9.01919e-138	-0.255082	0.057	0.132	2.55297e-133
GNAI1	9.02727e-138	-0.356775	0.169	0.277	2.55526e-133
DLG3	1.0334e-137	-0.298019	0.067	0.146	2.92515e-133
CH17-189H20.1	1.23951e-137	0.385981	0.44	0.345	3.50855e-133
AKAP1	1.42854e-137	-0.255334	0.071	0.153	4.04363e-133
SEZ6L2	1.79465e-137	0.391601	0.517	0.432	5.07994e-133
CAMK2B	5.47115e-137	-0.415017	0.297	0.421	1.54866e-132
PPP3CA	6.379e-137	-0.338066	0.615	0.714	1.80564e-132
ATF6B	7.32243e-137	0.446104	0.251	0.163	2.07269e-132
REPS2	7.51608e-137	-0.353565	0.277	0.401	2.1275e-132
SCN1B	7.68759e-137	-0.257398	0.039	0.105	2.17605e-132
TM9SF3	9.32676e-137	-0.319659	0.142	0.244	2.64003e-132
CTB-178M22.1	9.42286e-137	0.389218	0.138	0.067	2.66724e-132
TMEM50B	1.68441e-136	-0.27518	0.115	0.213	4.7679e-132
SORL1	1.85289e-136	-0.336168	0.164	0.271	5.2448e-132
LIPE	2.02108e-136	0.3352	0.112	0.047	5.72088e-132
ZNF280D	2.39136e-136	-0.347258	0.372	0.5	6.76899e-132
RP11-62I21.1	3.62901e-136	0.378722	0.129	0.06	1.02723e-131
PRPS1	4.09344e-136	-0.299053	0.037	0.101	1.15869e-131
LMO7	4.51324e-136	-0.340075	0.154	0.258	1.27752e-131
WASF3	8.07451e-136	-0.360486	0.24	0.358	2.28557e-131
UPF3B	8.56856e-136	0.398259	0.233	0.145	2.42542e-131
MLLT4	8.92473e-136	-0.321521	0.217	0.337	2.52623e-131
SEPW1	1.02011e-135	-0.382736	0.23	0.345	2.88753e-131
RP4-598P13.1	1.20378e-135	0.318923	0.111	0.047	3.40743e-131
GPC6	1.74204e-135	0.490909	0.483	0.363	4.93102e-131
ENTPD4	1.98337e-135	-0.263285	0.072	0.153	5.61411e-131
HUNK	2.05232e-135	-0.333117	0.153	0.257	5.80929e-131
CA1	3.45564e-135	0.460164	0.126	0.057	9.78153e-131
ZNF407	4.16734e-135	-0.310755	0.165	0.273	1.17961e-130
MPP6	4.98923e-135	-0.362472	0.27	0.39	1.41225e-130
SPG20	6.80717e-135	-0.316124	0.159	0.266	1.92684e-130
UBE2QL1	8.17501e-135	-0.306343	0.07	0.149	2.31402e-130
TMEM170B	1.23493e-134	-0.276096	0.076	0.158	3.4956e-130
ZNF451	2.10318e-134	-0.324393	0.19	0.303	5.95326e-130
SELT	2.20793e-134	-0.291774	0.103	0.194	6.24978e-130
NAP1L4	2.2301e-134	-0.306197	0.137	0.238	6.31251e-130
TNKS	2.26507e-134	-0.344461	0.409	0.534	6.4115e-130
ENDOV	3.31359e-134	0.294819	0.113	0.048	9.37946e-130
TMEM65	3.37438e-134	-0.357354	0.169	0.276	9.55151e-130
ZER1	3.49338e-134	0.379572	0.364	0.27	9.88836e-130
DKK3	3.7728e-134	-0.389259	0.241	0.359	1.06793e-129
MAP1LC3B	4.47006e-134	-0.34521	0.104	0.194	1.26529e-129
MEG8	4.69688e-134	-0.369038	0.37	0.493	1.3295e-129
TOX3	1.01484e-133	-0.406795	0.197	0.306	2.8726e-129
SUMO3	1.10247e-133	-0.322634	0.043	0.109	3.12065e-129
GRID1	2.49592e-133	-0.377025	0.445	0.55	7.06495e-129
PCDH8	4.25864e-133	-0.35934	0.047	0.115	1.20545e-128
CNIH1	6.23927e-133	-0.279488	0.075	0.157	1.76609e-128
AAK1	7.96412e-133	0.367278	0.705	0.656	2.25432e-128
PCBP1	8.04759e-133	-0.346391	0.054	0.125	2.27795e-128
PIK3R1	1.39771e-132	-0.445289	0.221	0.332	3.95637e-128
LPGAT1	2.35908e-132	-0.335237	0.206	0.32	6.67762e-128
NDUFB9	3.22682e-132	0.409686	0.245	0.157	9.13385e-128
SLC7A14	3.97041e-132	-0.344369	0.176	0.283	1.12386e-127
SHC3	3.99976e-132	-0.342054	0.279	0.401	1.13217e-127
MAT2A	4.80876e-132	-0.291249	0.109	0.202	1.36117e-127
IRS2	4.93542e-132	-0.286466	0.09	0.176	1.39702e-127
GPATCH8	6.70376e-132	0.317354	0.63	0.553	1.89757e-127
LRP12	7.63168e-132	-0.320173	0.095	0.182	2.16022e-127
RNF34	8.91159e-132	0.371267	0.258	0.168	2.52251e-127
ITPR2	9.81479e-132	-0.355697	0.115	0.209	2.77817e-127
VAPA	1.12592e-131	-0.368971	0.223	0.338	3.18702e-127
NDUFA10	1.37055e-131	-0.308098	0.17	0.278	3.87947e-127
NAT9	1.41754e-131	0.367812	0.13	0.062	4.01248e-127
SYN2	1.75749e-131	-0.319386	0.662	0.734	4.97476e-127
RBFOX2	1.84593e-131	-0.309035	0.694	0.763	5.22509e-127
MBNL1	1.87162e-131	-0.348545	0.31	0.434	5.2978e-127
RP5-1187M17.10	1.89076e-131	-0.286129	0.068	0.146	5.35198e-127
SPOCK1	2.53483e-131	-0.452009	0.456	0.552	7.17508e-127
TCAF1	6.83727e-131	-0.341483	0.176	0.283	1.93536e-126
LINC00276	7.94897e-131	0.336294	0.157	0.081	2.25003e-126
NECAB2	1.05579e-130	-0.309497	0.045	0.111	2.98852e-126
EEF1A1	1.77844e-130	-0.465686	0.179	0.281	5.03406e-126
KAZN	3.56126e-130	0.358873	0.864	0.81	1.00805e-125
DPYD	3.69652e-130	0.365437	0.174	0.094	1.04634e-125
SGTB	4.19575e-130	-0.320341	0.099	0.187	1.18765e-125
ADARB1	6.59287e-130	-0.285465	0.126	0.221	1.86618e-125
GTF2A1	7.32257e-130	-0.315271	0.073	0.151	2.07273e-125
DLG4	1.11019e-129	-0.356394	0.064	0.138	3.14251e-125
KCTD7	1.3873e-129	0.400344	0.294	0.205	3.9269e-125
SYNJ1	2.31774e-129	-0.327271	0.203	0.315	6.5606e-125
ZBED5	3.78868e-129	-0.274375	0.096	0.184	1.07242e-124
NACC2	4.33464e-129	-0.252707	0.05	0.119	1.22696e-124
FBXW7	5.65457e-129	-0.377551	0.324	0.443	1.60058e-124
MTMR6	6.87985e-129	-0.3219	0.116	0.208	1.94741e-124
RP11-284N8.3	9.77641e-129	-0.322332	0.048	0.115	2.76731e-124
SENP7	1.18171e-128	-0.321233	0.243	0.363	3.34496e-124
KIFAP3	1.44837e-128	-0.331556	0.329	0.454	4.09974e-124
SPSB3	1.90215e-128	0.371066	0.147	0.075	5.38423e-124
SRP9	2.36979e-128	-0.330716	0.096	0.181	6.70792e-124
CCDC184	3.15572e-128	-0.306606	0.043	0.108	8.93257e-124
HLF	3.80287e-128	-0.303086	0.094	0.18	1.07644e-123
STEAP1B	4.05455e-128	-0.405389	0.059	0.13	1.14768e-123
DENND2A	1.37669e-127	0.370849	0.215	0.129	3.89685e-123
ADD1	1.50774e-127	-0.307822	0.211	0.324	4.2678e-123
SRCIN1	1.62971e-127	-0.382768	0.176	0.28	4.61306e-123
SCN8A	4.69854e-127	-0.330325	0.42	0.537	1.32997e-122
UBR5	5.91794e-127	-0.343701	0.377	0.502	1.67513e-122
CPSF6	7.02727e-127	-0.354569	0.226	0.341	1.98914e-122
TSHZ1	7.85704e-127	-0.264967	0.047	0.114	2.22401e-122
BCAT1	1.54479e-126	-0.324855	0.188	0.296	4.37269e-122
HLTF	1.97366e-126	-0.299569	0.185	0.295	5.58665e-122
WNK1	3.80069e-126	-0.342442	0.338	0.459	1.07582e-121
TOP2B	1.46883e-125	-0.332276	0.213	0.327	4.15767e-121
N4BP2L2	2.29469e-125	0.279108	0.76	0.693	6.49534e-121
BMP2K	3.69291e-125	-0.275829	0.086	0.168	1.04531e-120
MAPK8IP1	6.21454e-125	-0.269289	0.039	0.101	1.75909e-120
SAMD12	7.36261e-125	-0.296376	0.608	0.695	2.08406e-120
FER	8.6995e-125	-0.332944	0.477	0.592	2.46248e-120
XIAP	9.61345e-125	-0.340343	0.134	0.228	2.72118e-120
ADCYAP1R1	1.23049e-124	-0.288133	0.148	0.248	3.48304e-120
PHYKPL	1.82551e-124	0.315512	0.142	0.072	5.1673e-120
SMCHD1	3.35511e-124	-0.321368	0.268	0.39	9.49697e-120
PGRMC1	7.94093e-124	-0.403092	0.155	0.249	2.24776e-119
SUGT1	9.44917e-124	-0.288653	0.092	0.175	2.67468e-119
DNAJB14	9.45372e-124	-0.354849	0.271	0.387	2.67597e-119
GRAMD1B	9.65527e-124	-0.296887	0.194	0.303	2.73302e-119
CBLN4	1.04781e-123	-0.40545	0.048	0.112	2.96593e-119
CNOT1	1.11491e-123	-0.259356	0.101	0.188	3.15588e-119
RUSC1	1.28877e-123	-0.284422	0.076	0.154	3.648e-119
RUNX2	1.70646e-123	-0.321103	0.127	0.219	4.8303e-119
ITPR1	2.32648e-123	-0.366045	0.212	0.321	6.58534e-119
BRWD1	3.78821e-123	-0.340184	0.391	0.515	1.07229e-118
MRPS16	4.72696e-123	0.350246	0.178	0.102	1.33801e-118
RPS24	7.36418e-123	-0.397929	0.137	0.229	2.08451e-118
PRRC2B	1.18518e-122	-0.322405	0.246	0.362	3.35478e-118
FBXL16	1.5823e-122	-0.273992	0.058	0.127	4.47887e-118
ZDHHC17	1.75843e-122	-0.311193	0.198	0.307	4.9774e-118
LRRTM2	2.3257e-122	-0.269107	0.07	0.145	6.58311e-118
NT5DC1	3.45745e-122	-0.284875	0.104	0.19	9.78665e-118
FAM171B	3.47603e-122	-0.357892	0.252	0.366	9.83924e-118
TMEM175	3.86667e-122	0.363959	0.192	0.113	1.0945e-117
RAB3GAP2	8.23887e-122	-0.307912	0.194	0.301	2.3321e-117
KLF12	9.83551e-122	-0.382203	0.513	0.601	2.78404e-117
STAU2	1.06038e-121	-0.332153	0.311	0.43	3.0015e-117
FAM199X	1.12241e-121	-0.2746	0.054	0.122	3.1771e-117
RP11-9G1.3	1.48745e-121	-0.265979	0.07	0.144	4.21039e-117
MEF2C-AS1	1.65477e-121	-0.360644	0.445	0.555	4.68398e-117
PTPRN	2.15083e-121	-0.298063	0.14	0.237	6.08813e-117
PDP2	2.46511e-121	0.325518	0.113	0.051	6.97773e-117
ATP1A3	2.62473e-121	-0.337091	0.329	0.449	7.42955e-117
GALNT8	3.69812e-121	-0.300192	0.119	0.209	1.04679e-116
HP1BP3	6.77092e-121	-0.355553	0.24	0.351	1.91658e-116
RP11-618P17.4	1.89424e-120	-0.292978	0.063	0.134	5.36185e-116
XRN2	2.83004e-120	-0.268712	0.096	0.18	8.01071e-116
RIMBP2	3.42012e-120	-0.340015	0.308	0.423	9.68101e-116
ACTG1	5.55689e-120	-0.361124	0.249	0.363	1.57293e-115
RYK	8.79476e-120	-0.304151	0.156	0.255	2.48944e-115
EGFR	1.30017e-119	-0.398241	0.203	0.306	3.68027e-115
ATP6V1A	1.73139e-119	-0.324787	0.292	0.411	4.90086e-115
ACADVL	1.82599e-119	0.382816	0.188	0.111	5.16865e-115
FOXRED1	1.85293e-119	0.367361	0.223	0.142	5.2449e-115
AUTS2	2.72933e-119	-0.252582	0.891	0.915	7.72565e-115
ARL8A	5.06428e-119	-0.274003	0.04	0.1	1.4335e-114
IL1RAPL1	5.41504e-119	-0.252769	0.919	0.937	1.53278e-114
LMBRD2	6.61401e-119	-0.329265	0.137	0.23	1.87216e-114
SREK1	8.29835e-119	-0.286883	0.144	0.242	2.34893e-114
SLC9A6	9.6303e-119	-0.342695	0.116	0.203	2.72595e-114
ARHGAP12	1.26925e-118	-0.294833	0.192	0.3	3.59275e-114
MIAT	1.3881e-118	0.407245	0.471	0.392	3.92915e-114
SCARB2	1.42006e-118	-0.303406	0.134	0.226	4.01962e-114
RCAN1	1.80061e-118	-0.271563	0.077	0.153	5.0968e-114
PLEKHB2	2.08375e-118	-0.313986	0.133	0.225	5.89827e-114
LINC00937	2.28619e-118	0.384913	0.272	0.187	6.4713e-114
KPNA4	3.77551e-118	-0.29052	0.117	0.205	1.0687e-113
ADCY1	9.33027e-118	-0.349509	0.228	0.332	2.64103e-113
CHGA	9.73094e-118	-0.285691	0.065	0.136	2.75444e-113
AC016723.4	1.49634e-117	0.392725	0.171	0.098	4.23555e-113
KCTD3	1.60667e-117	-0.276645	0.116	0.205	4.54784e-113
SERPINI1	1.86991e-117	-0.440972	0.341	0.447	5.29296e-113
CYB5R1	2.90237e-117	0.280441	0.114	0.053	8.21545e-113
CELF4	3.34604e-117	0.286107	0.672	0.602	9.47129e-113
ALDH5A1	3.43378e-117	-0.28051	0.099	0.181	9.71967e-113
FRAS1	3.59078e-117	-0.51898	0.281	0.379	1.01641e-112
CADM4	3.82176e-117	-0.276544	0.064	0.135	1.08179e-112
AGPAT1	4.75956e-117	-0.259125	0.049	0.114	1.34724e-112
UGGT2	6.18499e-117	-0.333794	0.32	0.439	1.75072e-112
URGCP	6.23992e-117	0.350749	0.181	0.106	1.76627e-112
MAN2A1	7.13435e-117	-0.344868	0.156	0.252	2.01945e-112
MIR124-2HG	7.20253e-117	-0.294554	0.23	0.342	2.03875e-112
CCDC12	7.29984e-117	0.308107	0.16	0.088	2.06629e-112
PPARGC1A	1.11487e-116	-0.355359	0.147	0.238	3.15576e-112
FAM118A	1.33607e-116	0.335947	0.113	0.053	3.78187e-112
UGCG	1.43036e-116	-0.292761	0.091	0.17	4.04878e-112
NAIP	1.66783e-116	0.370914	0.291	0.205	4.72097e-112
DYNC1H1	1.83508e-116	-0.327285	0.337	0.456	5.19439e-112
ETV5	1.85947e-116	-0.252332	0.051	0.116	5.26342e-112
MTPN	1.87317e-116	-0.340591	0.071	0.142	5.3022e-112
PGAP1	2.13193e-116	-0.314145	0.205	0.311	6.03464e-112
ZMYM3	2.17031e-116	-0.292501	0.053	0.119	6.14327e-112
UBE2D3	2.24502e-116	-0.315855	0.283	0.401	6.35476e-112
HMGCR	3.09078e-116	-0.301655	0.078	0.153	8.74876e-112
PDE8B	3.14818e-116	-0.351921	0.434	0.543	8.91124e-112
RP11-384F7.2	3.37212e-116	-0.348413	0.682	0.737	9.54512e-112
ATP2B4	3.77018e-116	0.300025	0.136	0.068	1.06719e-111
FOXG1	3.92858e-116	-0.314392	0.092	0.171	1.11202e-111
FUBP1	3.97443e-116	-0.294935	0.128	0.218	1.125e-111
SLC29A1	6.90813e-116	0.319155	0.158	0.086	1.95542e-111
FLG-AS1	8.59655e-116	-0.280309	0.098	0.18	2.43334e-111
NR2F1	1.31431e-115	-0.352062	0.13	0.219	3.72029e-111
SORT1	1.4549e-115	-0.286006	0.153	0.25	4.11823e-111
TMEM241	2.01625e-115	0.38533	0.215	0.136	5.70719e-111
MAPK10	2.17852e-115	-0.262896	0.725	0.781	6.16652e-111
PUM2	2.87424e-115	-0.322815	0.323	0.443	8.13583e-111
EPC2	7.29032e-115	-0.279956	0.147	0.242	2.0636e-110
EFNA5	7.74452e-115	-0.393567	0.308	0.413	2.19216e-110
KIAA1033	1.09863e-114	-0.26363	0.094	0.175	3.10978e-110
TRIM2	1.49579e-114	-0.320711	0.419	0.535	4.23398e-110
SKI	2.14925e-114	-0.294998	0.108	0.192	6.08367e-110
GABRG2	2.29554e-114	-0.346198	0.355	0.47	6.49776e-110
RASSF8	3.20614e-114	-0.29554	0.121	0.208	9.07529e-110
CSPG5	3.376e-114	-0.300731	0.059	0.126	9.5561e-110
ZNF821	3.62189e-114	0.348129	0.238	0.155	1.02521e-109
PPP2R4	4.0029e-114	-0.269939	0.065	0.135	1.13306e-109
SMG7	9.21543e-114	-0.301055	0.138	0.23	2.60852e-109
HNRNPU	2.06629e-113	-0.263649	0.058	0.124	5.84885e-109
SPEN	2.1717e-113	-0.296309	0.158	0.254	6.14722e-109
RPS23	2.4068e-113	-0.336276	0.142	0.234	6.81268e-109
RBM33	4.42328e-113	-0.270984	0.165	0.263	1.25205e-108
USP7	5.62416e-113	-0.286719	0.097	0.177	1.59197e-108
DNAJA1	5.78969e-113	-0.309446	0.115	0.2	1.63883e-108
ZC3H6	6.28577e-113	-0.30355	0.143	0.235	1.77925e-108
RAB21	6.59601e-113	-0.265762	0.093	0.173	1.86707e-108
MFSD6	8.34198e-113	-0.264428	0.106	0.189	2.36128e-108
PPP4R3B	8.85451e-113	-0.283032	0.155	0.252	2.50636e-108
HNRNPD	9.44307e-113	-0.299174	0.141	0.232	2.67295e-108
HMP19	1.11142e-112	-0.340134	0.333	0.449	3.14597e-108
RIF1	1.16073e-112	-0.304772	0.176	0.275	3.28556e-108
RICTOR	1.34228e-112	-0.303552	0.29	0.408	3.79946e-108
HUWE1	1.50236e-112	-0.29009	0.208	0.315	4.25258e-108
ABHD18	5.89061e-112	0.346033	0.411	0.329	1.6674e-107
KTN1	6.30258e-112	0.334291	0.442	0.36	1.78401e-107
MYO5A	8.46796e-112	-0.291658	0.459	0.573	2.39694e-107
UBE2E3	9.10311e-112	-0.303237	0.16	0.256	2.57673e-107
PCNP	1.07357e-111	-0.293041	0.123	0.21	3.03885e-107
CTC-340A15.2	1.10765e-111	0.620775	0.162	0.088	3.13532e-107
SLC44A5	1.29167e-111	-0.348672	0.62	0.679	3.6562e-107
KCTD16	1.84338e-111	-0.29283	0.661	0.731	5.21787e-107
HINT3	2.98551e-111	-0.267222	0.064	0.132	8.45079e-107
RGS8	4.7647e-111	-0.250852	0.047	0.109	1.3487e-106
RFK	7.05509e-111	-0.269396	0.052	0.116	1.99701e-106
STX1B	7.66693e-111	-0.294934	0.07	0.14	2.1702e-106
FAM153A	8.93697e-111	0.353653	0.208	0.131	2.5297e-106
CTD-3131K8.2	9.99034e-111	0.279839	0.115	0.055	2.82787e-106
HTRA1	1.07831e-110	-0.286654	0.083	0.157	3.05227e-106
SDHC	1.43869e-110	-0.276502	0.139	0.23	4.07235e-106
PKM	1.74825e-110	-0.388726	0.285	0.39	4.94859e-106
KIAA0430	2.47282e-110	-0.260158	0.079	0.153	6.99956e-106
RPS29	2.53145e-110	-0.378198	0.137	0.224	7.16551e-106
DGKB	2.60598e-110	-0.346883	0.491	0.593	7.37648e-106
GRIP1	2.90732e-110	-0.268136	0.771	0.811	8.22946e-106
ULK3	2.91408e-110	0.41627	0.191	0.119	8.2486e-106
RP4-678D15.1	3.12816e-110	0.460929	0.116	0.056	8.85458e-106
TMEM178A	4.17302e-110	-0.315614	0.215	0.318	1.18122e-105
NR1D2	8.30591e-110	-0.281866	0.167	0.264	2.35107e-105
SCG2	8.43814e-110	-0.431196	0.308	0.413	2.3885e-105
KCTD8	9.03294e-110	-0.398958	0.363	0.467	2.55686e-105
KIAA1324L	9.61727e-110	-0.294935	0.186	0.286	2.72227e-105
CHD3	1.22054e-109	-0.320128	0.082	0.155	3.45485e-105
MORN4	1.32191e-109	0.341057	0.2	0.125	3.7418e-105
C18orf25	1.32628e-109	-0.25771	0.087	0.163	3.75417e-105
DMXL1	1.80785e-109	-0.318394	0.325	0.44	5.11731e-105
EXOSC1	1.81291e-109	0.305535	0.15	0.082	5.13163e-105
LHX6	1.93309e-109	-0.32511	0.089	0.164	5.47181e-105
YTHDF3	2.21421e-109	-0.254137	0.097	0.177	6.26755e-105
MYRIP	2.49189e-109	-0.319699	0.602	0.682	7.05354e-105
YWHAB	2.60218e-109	-0.33517	0.237	0.344	7.36573e-105
AC037445.1	3.95313e-109	0.395829	0.238	0.161	1.11897e-104
SLC4A8	4.27169e-109	-0.307964	0.253	0.36	1.20914e-104
NAA16	4.4432e-109	-0.272406	0.128	0.216	1.25769e-104
RP11-517O13.1	5.08136e-109	0.313708	0.122	0.061	1.43833e-104
NEFL	6.01888e-109	-0.297794	0.088	0.164	1.7037e-104
IQCG	7.50229e-109	0.288683	0.117	0.057	2.1236e-104
IPO5	8.03624e-109	-0.261811	0.094	0.172	2.27474e-104
CSAD	9.13723e-109	0.352958	0.263	0.182	2.58639e-104
LAPTM4B	1.1819e-108	-0.264328	0.088	0.164	3.34548e-104
ANKRD50	1.35022e-108	-0.287052	0.079	0.152	3.82192e-104
ASPH	1.40191e-108	-0.27841	0.214	0.321	3.96824e-104
AP1S2	1.56213e-108	-0.390965	0.167	0.259	4.42176e-104
NDUFS1	2.31792e-108	-0.319157	0.254	0.36	6.5611e-104
TRA2A	3.04656e-108	0.317791	0.436	0.355	8.6236e-104
IDH2	7.43934e-108	0.305006	0.117	0.057	2.10578e-103
UBE2V2	7.67943e-108	-0.275627	0.125	0.211	2.17374e-103
SEPT8	9.35671e-108	-0.265771	0.063	0.13	2.64851e-103
DCTN5	1.03428e-107	-0.259794	0.095	0.172	2.92763e-103
NPC1	1.12051e-107	0.371782	0.187	0.116	3.17171e-103
URI1	1.41166e-107	-0.308769	0.238	0.345	3.99585e-103
ARHGAP32	1.64115e-107	-0.324811	0.413	0.526	4.64543e-103
ZNF552	2.03115e-107	0.287796	0.111	0.053	5.74936e-103
MPG	2.29879e-107	0.269125	0.12	0.059	6.50696e-103
PRRT1	2.57121e-107	-0.257744	0.044	0.102	7.27806e-103
NLGN1	3.28903e-107	-0.277651	0.88	0.892	9.30992e-103
CEP170	7.85674e-107	-0.309801	0.299	0.413	2.22393e-102
WDR7	8.36899e-107	-0.290215	0.394	0.511	2.36893e-102
TMA7	8.87643e-107	-0.353408	0.185	0.28	2.51256e-102
SMARCA5	1.02311e-106	-0.271853	0.099	0.177	2.89602e-102
GTF2I	1.12126e-106	-0.295801	0.569	0.67	3.17385e-102
QKI	1.47247e-106	-0.280283	0.636	0.72	4.16798e-102
XPOT	2.03539e-106	-0.253894	0.081	0.154	5.76138e-102
SCUBE2	2.6062e-106	0.368547	0.18	0.109	7.37712e-102
ACSL4	2.74902e-106	-0.306294	0.164	0.257	7.78138e-102
TIAL1	3.62824e-106	-0.25729	0.113	0.196	1.02701e-101
SMAD5	4.13401e-106	-0.251604	0.083	0.157	1.17017e-101
DIRAS2	4.65079e-106	-0.279938	0.052	0.114	1.31645e-101
CLIP4	4.65863e-106	-0.295825	0.263	0.373	1.31867e-101
RGS7BP	5.03738e-106	-0.300885	0.251	0.359	1.42588e-101
CLU	5.68444e-106	0.361777	0.474	0.39	1.60904e-101
NUDCD3	7.04197e-106	-0.284267	0.176	0.274	1.9933e-101
SNX32	1.15029e-105	0.353297	0.268	0.187	3.25602e-101
AGPAT5	1.24121e-105	-0.263101	0.083	0.157	3.51338e-101
DNAJB6	1.64093e-105	-0.298127	0.165	0.26	4.6448e-101
PPP1R3E	1.77418e-105	0.287648	0.125	0.064	5.02199e-101
STRN3	2.25584e-105	-0.290871	0.26	0.369	6.38537e-101
CNOT6L	4.0128e-105	-0.272566	0.154	0.246	1.13586e-100
TMEM55A	6.07218e-105	-0.259492	0.096	0.173	1.71879e-100
SACS	6.95384e-105	-0.292609	0.22	0.323	1.96835e-100
RP11-754B17.1	8.10362e-105	0.276368	0.101	0.046	2.29381e-100
ZNF804A	9.23153e-105	-0.480053	0.425	0.51	2.61308e-100
ALG13	1.48432e-104	-0.257216	0.126	0.212	4.20152e-100
RPS6KA6	1.54519e-104	-0.271841	0.128	0.214	4.37382e-100
ATP13A3	1.84384e-104	-0.292405	0.17	0.264	5.21916e-100
ANGPT2	2.90193e-104	0.353719	0.146	0.082	8.21421e-100
YTHDC1	3.12616e-104	-0.278211	0.114	0.196	8.84891e-100
MIR4435-2HG	3.74444e-104	0.42952	0.216	0.141	1.0599e-99
SIPA1L3	1.3188e-103	0.341639	0.418	0.34	3.73298e-99
CCNG2	2.72403e-103	-0.350856	0.088	0.16	7.71063e-99
ZNF133	4.702e-103	-0.252479	0.118	0.2	1.33095e-98
SESTD1	5.96857e-103	-0.301309	0.277	0.386	1.68946e-98
FAM49A	6.07276e-103	-0.327717	0.294	0.403	1.71895e-98
NCOA7	6.30194e-103	-0.299612	0.221	0.324	1.78383e-98
DHX15	7.4998e-103	-0.260776	0.107	0.186	2.12289e-98
RP11-138A9.2	1.73748e-102	0.343853	0.149	0.085	4.9181e-98
SYNGR1	2.30268e-102	-0.29036	0.159	0.249	6.51795e-98
VSTM2L	2.99076e-102	-0.347427	0.151	0.237	8.46564e-98
PTPN11	3.36041e-102	-0.276251	0.155	0.246	9.51197e-98
C19orf66	5.00272e-102	0.342578	0.171	0.102	1.41607e-97
INO80D	5.14665e-102	-0.413925	0.291	0.396	1.45681e-97
ECHDC2	9.2243e-102	0.384458	0.196	0.126	2.61103e-97
CSNK1G3	1.00265e-101	-0.269758	0.133	0.218	2.83811e-97
PLPPR4	1.16356e-101	-0.321386	0.3	0.407	3.29357e-97
KCNAB1	1.2256e-101	-0.293491	0.554	0.641	3.46919e-97
WDR33	1.51106e-101	-0.275319	0.191	0.289	4.2772e-97
BTBD3	1.5635e-101	-0.298562	0.099	0.175	4.42563e-97
LCOR	1.72135e-101	-0.288096	0.303	0.414	4.87245e-97
ADGRB1	1.94771e-101	-0.307325	0.064	0.128	5.51318e-97
PSAP	5.28415e-101	-0.360886	0.355	0.461	1.49573e-96
GPRIN3	6.69479e-101	-0.308134	0.065	0.129	1.89503e-96
CHST12	8.27075e-101	0.26523	0.129	0.068	2.34112e-96
PSMD12	8.39828e-101	-0.251998	0.092	0.166	2.37722e-96
BLCAP	8.4096e-101	-0.300613	0.129	0.212	2.38042e-96
FAM126B	1.33782e-100	-0.30339	0.253	0.357	3.78683e-96
C19orf25	1.38582e-100	0.264326	0.115	0.057	3.92269e-96
SSU72	1.44348e-100	-0.271822	0.074	0.142	4.08593e-96
CEP97	1.95019e-100	-0.258052	0.093	0.167	5.52022e-96
CXorf38	2.4024e-100	0.298801	0.136	0.074	6.80024e-96
ABCB9	2.62388e-100	0.34855	0.219	0.146	7.42714e-96
TBC1D9	3.53669e-100	-0.269976	0.148	0.236	1.0011e-95
GLRB	4.12576e-100	-0.269686	0.18	0.276	1.16784e-95
PAFAH1B2	5.01892e-100	-0.327093	0.139	0.222	1.42066e-95
UQCRFS1	6.60401e-100	0.279216	0.136	0.073	1.86933e-95
SLC25A46	7.50243e-100	-0.296924	0.143	0.23	2.12364e-95
ERBB2IP	1.29313e-99	-0.289867	0.245	0.349	3.66033e-95
RP11-624C23.1	1.54469e-99	-0.305109	0.065	0.128	4.37239e-95
LINC01322	1.58716e-99	0.260956	0.513	0.406	4.49263e-95
SIK3	2.05629e-99	-0.281144	0.63	0.709	5.82054e-95
NCOA2	2.98237e-99	-0.296147	0.487	0.59	8.44189e-95
TCEB3-AS1	4.50893e-99	0.291056	0.138	0.076	1.2763e-94
SEMA6D	5.46072e-99	-0.384902	0.29	0.393	1.54571e-94
RIMS3	5.47467e-99	-0.258977	0.064	0.128	1.54966e-94
NRCAM	6.13927e-99	-0.271039	0.575	0.668	1.73778e-94
FAM73A	6.62801e-99	-0.277404	0.198	0.298	1.87612e-94
COPS6	7.59416e-99	0.337766	0.2	0.129	2.1496e-94
DANT2	8.24362e-99	0.301136	0.667	0.616	2.33344e-94
NDN	1.99613e-98	-0.281036	0.057	0.118	5.65025e-94
CTNNB1	2.23908e-98	-0.29056	0.207	0.306	6.33794e-94
KCND2	2.42771e-98	-0.320211	0.656	0.723	6.87186e-94
TPST1	2.74318e-98	0.325125	0.476	0.406	7.76484e-94
ATP8A2	2.99677e-98	-0.275503	0.721	0.76	8.48267e-94
PROX1	4.29551e-98	-0.434261	0.169	0.256	1.21589e-93
FAM184B	5.16109e-98	0.366612	0.189	0.121	1.4609e-93
RPS25	5.53689e-98	-0.357124	0.128	0.207	1.56727e-93
RP11-336A10.2	7.55184e-98	0.290665	0.126	0.067	2.13762e-93
PPP4R2	8.61511e-98	-0.26442	0.106	0.182	2.43859e-93
SPHK2	9.23716e-98	0.306502	0.143	0.081	2.61467e-93
ZBTB44	1.1778e-97	-0.280686	0.127	0.208	3.33387e-93
TMEM108	1.3054e-97	-0.311137	0.551	0.633	3.69508e-93
FMR1	1.469e-97	-0.25535	0.066	0.13	4.15815e-93
CAPS2	2.30056e-97	-0.271321	0.145	0.231	6.51197e-93
ZNF611	2.82476e-97	0.310753	0.156	0.091	7.99575e-93
MLLT3	3.14373e-97	-0.301834	0.438	0.545	8.89864e-93
PCDH11X	4.17788e-97	0.398636	0.51	0.418	1.18259e-92
RNGTT	5.63302e-97	-0.275787	0.22	0.321	1.59448e-92
B3GALT2	5.73004e-97	-0.279958	0.071	0.136	1.62194e-92
KRAS	8.35174e-97	-0.265775	0.107	0.183	2.36404e-92
EPHA7	9.90076e-97	-0.378104	0.258	0.354	2.80251e-92
NCL	1.02999e-96	-0.282491	0.073	0.139	2.91549e-92
SGCZ	1.17596e-96	-0.538838	0.644	0.686	3.32866e-92
FAM19A5	1.67404e-96	-0.288884	0.254	0.356	4.73854e-92
AC159540.2	2.18265e-96	0.307633	0.122	0.064	6.1782e-92
RBMS1	2.87834e-96	-0.320928	0.189	0.281	8.14744e-92
JAK1	3.24864e-96	-0.255375	0.172	0.264	9.19559e-92
NOL4	4.29678e-96	-0.316154	0.352	0.458	1.21625e-91
JMY	4.69962e-96	-0.252408	0.127	0.209	1.33028e-91
PRRC2C	4.90945e-96	-0.29732	0.264	0.368	1.38967e-91
USP25	5.18281e-96	-0.278852	0.183	0.276	1.46705e-91
BASP1	9.21613e-96	-0.363808	0.355	0.458	2.60872e-91
ASRGL1	1.48599e-95	0.315316	0.161	0.096	4.20625e-91
ETV1	1.62605e-95	-0.261406	0.046	0.102	4.60269e-91
TSC22D2	1.92404e-95	-0.258298	0.142	0.227	5.4462e-91
UBE2N	3.2653e-95	-0.27435	0.142	0.225	9.24276e-91
C1orf56	6.29111e-95	0.263719	0.112	0.056	1.78076e-90
AATK	1.01408e-94	-0.286605	0.112	0.188	2.87045e-90
PSME4	2.96366e-94	-0.255912	0.159	0.247	8.38894e-90
COL19A1	3.16422e-94	-0.391427	0.273	0.367	8.95663e-90
B4GALT6	7.02046e-94	-0.316315	0.214	0.308	1.98721e-89
ZNF644	7.08188e-94	-0.2648	0.225	0.327	2.0046e-89
MXRA7	1.33089e-93	-0.252251	0.076	0.141	3.76722e-89
PREX2	1.80776e-93	-0.309059	0.108	0.182	5.11705e-89
AGAP2	2.04456e-93	-0.251132	0.052	0.109	5.78733e-89
COG6	3.34123e-93	-0.259693	0.197	0.293	9.4577e-89
SSFA2	5.37001e-93	-0.253929	0.092	0.163	1.52004e-88
IGFBP5	6.15512e-93	0.591368	0.155	0.09	1.74227e-88
WDR47	1.33831e-92	-0.259747	0.115	0.191	3.78823e-88
AC092839.3	1.99426e-92	0.296616	0.123	0.067	5.64496e-88
PRKD3	2.42475e-92	0.299237	0.122	0.066	6.86351e-88
HSBP1	2.55807e-92	-0.265336	0.107	0.181	7.24088e-88
SPTBN4	3.3802e-92	0.277531	0.604	0.538	9.56799e-88
UPP2	4.23698e-92	0.366197	0.29	0.215	1.19932e-87
VPS41	4.91759e-92	-0.258626	0.168	0.257	1.39197e-87
LINGO1	5.03878e-92	-1.75887	0.749	0.569	1.42628e-87
TTC1	6.47394e-92	0.336574	0.288	0.215	1.83251e-87
NHS	8.64591e-92	-0.269061	0.39	0.497	2.44731e-87
HAT1	1.01566e-91	0.407477	0.247	0.178	2.87492e-87
TYW1B	1.70614e-91	0.333903	0.213	0.144	4.82939e-87
GRINA	2.58964e-91	-0.260733	0.089	0.158	7.33023e-87
GHITM	4.2065e-91	-0.256189	0.112	0.188	1.19069e-86
TCF4-AS1	4.7698e-91	0.324305	0.142	0.082	1.35014e-86
MSI2	5.22667e-91	-0.300525	0.329	0.43	1.47946e-86
POLE2	5.90786e-91	0.304092	0.126	0.069	1.67228e-86
ANAPC16	8.73527e-91	0.338772	0.281	0.208	2.4726e-86
ZNF7	1.73487e-90	0.298197	0.125	0.069	4.91072e-86
CTC-535M15.2	2.2285e-90	0.511347	0.117	0.06	6.30799e-86
DLEU1	2.76792e-90	0.338616	0.15	0.09	7.83487e-86
MCC	3.75112e-90	-0.273397	0.201	0.294	1.06179e-85
NIPA1	4.50419e-90	-0.251437	0.11	0.184	1.27496e-85
DGCR2	6.33483e-90	-0.283284	0.15	0.232	1.79314e-85
DOPEY1	7.07306e-90	-0.284023	0.333	0.442	2.0021e-85
RNF146	7.74547e-90	-0.269378	0.113	0.188	2.19243e-85
NUMA1	2.6653e-89	-0.250089	0.116	0.191	7.54439e-85
RAB3GAP1	2.71425e-89	-0.261471	0.242	0.343	7.68294e-85
HSD17B4	4.87888e-89	-0.257011	0.214	0.309	1.38102e-84
A2ML1-AS1	6.34284e-89	0.340184	0.139	0.081	1.7954e-84
ZBTB38	1.00686e-88	-0.259635	0.24	0.338	2.85003e-84
OSBPL8	1.29718e-88	-0.290629	0.463	0.564	3.67179e-84
KIAA1456	1.81753e-88	-0.258004	0.232	0.332	5.1447e-84
TUSC3	2.50372e-88	-0.297734	0.297	0.398	7.08703e-84
IP6K2	3.15402e-88	0.30875	0.255	0.183	8.92776e-84
CHDH	3.2386e-88	0.313613	0.109	0.057	9.16718e-84
KCNB1	3.30088e-88	-0.275501	0.293	0.395	9.34347e-84
IMMP2L	4.06157e-88	-0.305821	0.55	0.631	1.14967e-83
ESF1	4.19587e-88	0.288575	0.361	0.284	1.18768e-83
MYO6	6.71364e-88	-0.259742	0.274	0.376	1.90036e-83
DYNLT1	6.85208e-88	0.259745	0.13	0.072	1.93955e-83
HSD17B12	7.10066e-88	-0.273682	0.295	0.398	2.00991e-83
SEL1L3	1.11806e-87	0.329894	0.153	0.091	3.16479e-83
RNF220	1.58015e-87	-0.25761	0.062	0.121	4.47277e-83
CRIM1	1.67952e-87	-0.314699	0.132	0.208	4.75404e-83
CLK1	2.0699e-87	-0.266955	0.104	0.176	5.85906e-83
MITF	2.56556e-87	-0.261545	0.154	0.237	7.26209e-83
GIPC2	2.59651e-87	-0.266179	0.09	0.158	7.34969e-83
PRKAG1	2.69343e-87	0.304786	0.188	0.122	7.62402e-83
ZEB2	2.78866e-87	-0.257368	0.672	0.742	7.89359e-83
NEIL1	2.94879e-87	0.316503	0.151	0.091	8.34685e-83
SSBP2	3.94977e-87	-0.302711	0.49	0.585	1.11802e-82
RBM6	4.56751e-87	0.251274	0.629	0.57	1.29288e-82
AC004878.2	5.9013e-87	0.25996	0.102	0.052	1.67042e-82
ZFR2	1.79108e-86	0.315035	0.284	0.211	5.06984e-82
HNRNPC	2.05396e-86	-0.253547	0.235	0.333	5.81395e-82
ZC3H13	2.35916e-86	-0.279346	0.214	0.307	6.67783e-82
ZNF608	3.18085e-86	-0.298093	0.318	0.418	9.00372e-82
NLRP1	3.50091e-86	-0.325259	0.08	0.141	9.90967e-82
SPIN1	4.60005e-86	-0.267325	0.373	0.48	1.30209e-81
TENM2	9.40611e-86	0.276944	0.876	0.832	2.66249e-81
NCEH1	1.50748e-85	-0.262992	0.165	0.248	4.26708e-81
ZNF814	1.89001e-85	0.349025	0.236	0.168	5.34987e-81
HELZ	2.15817e-85	-0.264049	0.278	0.38	6.10892e-81
SLC4A4	2.49688e-85	-0.258376	0.113	0.184	7.06767e-81
BRINP3	2.57089e-85	0.330233	0.217	0.143	7.27715e-81
RP11-499P20.2	3.58823e-85	0.340769	0.237	0.169	1.01569e-80
NRGN	3.87644e-85	-0.355184	0.062	0.118	1.09727e-80
TMBIM6	4.09689e-85	-0.275242	0.176	0.262	1.15966e-80
PCNX	4.66808e-85	-0.266389	0.331	0.435	1.32135e-80
OAT	5.72217e-85	-0.263275	0.11	0.181	1.61972e-80
RP11-203B9.4	6.03392e-85	0.328932	0.143	0.085	1.70796e-80
RP4-565E6.1	7.05779e-85	0.326973	0.261	0.191	1.99778e-80
FUT9	8.13297e-85	-0.304371	0.383	0.484	2.30212e-80
PDE3B	9.50653e-85	-0.304408	0.275	0.37	2.69092e-80
SNX10	9.8097e-85	-0.265208	0.18	0.265	2.77674e-80
WWC2	1.08035e-84	-0.251351	0.204	0.296	3.05803e-80
SAMD4A	1.48827e-84	-0.254886	0.261	0.359	4.21269e-80
DHX36	2.07865e-84	-0.253791	0.186	0.275	5.88382e-80
CNOT2	5.16571e-84	-0.26368	0.234	0.329	1.46221e-79
STK39	5.45121e-84	-0.255237	0.219	0.311	1.54302e-79
CHURC1-FNTB	6.9296e-84	0.25913	0.113	0.061	1.96149e-79
FNBP4	1.3096e-83	0.311635	0.373	0.305	3.70695e-79
LINC00665	2.00404e-83	0.277138	0.125	0.07	5.67262e-79
GOLIM4	2.26392e-83	-0.280761	0.103	0.171	6.40826e-79
SUPT3H	2.30951e-83	-0.281253	0.527	0.607	6.5373e-79
SLC9A7	2.57048e-83	-0.263217	0.163	0.246	7.27601e-79
RNF180	2.84875e-83	-0.26742	0.267	0.366	8.06366e-79
CAMK2D	4.30413e-83	-0.296455	0.314	0.412	1.21833e-78
GPC5	4.74894e-83	0.345189	0.211	0.14	1.34424e-78
CHN1	5.3417e-83	-0.408291	0.389	0.479	1.51202e-78
PCDH17	6.10848e-83	-0.329278	0.096	0.16	1.72907e-78
SNHG23	7.85289e-83	-0.262519	0.215	0.307	2.22284e-78
SLC16A1-AS1	8.63173e-83	0.330523	0.317	0.246	2.4433e-78
HTR2C	1.02867e-82	0.41304	0.17	0.105	2.91176e-78
AC073343.13	1.47164e-82	0.301174	0.179	0.117	4.16562e-78
SRSF10	1.53239e-82	0.299175	0.254	0.184	4.33758e-78
RP11-770J1.3	1.70199e-82	0.284346	0.12	0.067	4.81766e-78
TTN-AS1	1.72628e-82	-0.326659	0.282	0.373	4.88641e-78
OSBPL3	3.9047e-82	-0.260882	0.342	0.443	1.10526e-77
PICALM	1.66787e-81	-0.262914	0.28	0.377	4.72108e-77
MTCH1	1.73941e-81	-0.264739	0.179	0.264	4.92356e-77
UBE2K	5.73438e-81	-0.274086	0.33	0.43	1.62317e-76
MARCKSL1	1.00727e-80	-0.29765	0.074	0.133	2.85118e-76
OOEP	1.10525e-80	-0.298599	0.067	0.123	3.12852e-76
TAX1BP1	1.42999e-80	-0.263243	0.29	0.39	4.04772e-76
CDH9	1.44882e-80	0.44518	0.621	0.558	4.10102e-76
CERS4	1.50746e-80	0.308455	0.227	0.16	4.26702e-76
PPP2R2C	1.62278e-80	-0.257667	0.246	0.34	4.59343e-76
RNF157	1.64379e-80	-0.252457	0.254	0.35	4.65291e-76
CLASP1	2.98197e-80	-0.262302	0.401	0.502	8.44076e-76
SHISA6	3.21529e-80	0.271247	0.454	0.37	9.1012e-76
ENTPD3-AS1	5.32084e-80	0.371036	0.231	0.168	1.50612e-75
SENP6	5.97521e-80	-0.267752	0.387	0.491	1.69134e-75
RP11-470P21.2	9.12933e-80	0.304437	0.1	0.053	2.58415e-75
RP1-43E13.2	1.01392e-79	0.295613	0.157	0.098	2.87001e-75
KMT2A	1.32347e-79	-0.272973	0.439	0.54	3.74623e-75
CACNG3	2.45271e-79	0.311389	0.392	0.32	6.94265e-75
MIR4300HG	4.08485e-79	-0.467309	0.092	0.153	1.15626e-74
RP11-210L7.3	7.78843e-79	0.364745	0.157	0.1	2.20459e-74
LUC7L3	1.26655e-78	0.311382	0.588	0.552	3.5851e-74
IFIT3	2.38006e-78	0.27591	0.115	0.064	6.737e-74
YWHAQ	2.75759e-78	-0.275172	0.144	0.219	7.80564e-74
PRICKLE2	6.79069e-78	-0.305797	0.377	0.468	1.92217e-73
RNF150	6.87573e-78	-0.252423	0.298	0.396	1.94624e-73
SRSF5	8.29507e-78	0.413244	0.425	0.379	2.348e-73
HPCAL1	9.21988e-78	-0.294	0.074	0.131	2.60978e-73
RGS5	9.32625e-78	-0.326782	0.073	0.129	2.63989e-73
PFDN2	1.03203e-77	-0.280381	0.104	0.169	2.92127e-73
DCC	1.64561e-77	-0.482261	0.352	0.427	4.65805e-73
DDX50	1.90581e-77	0.298914	0.249	0.183	5.39459e-73
FREM1	2.12746e-77	-0.417812	0.139	0.21	6.02197e-73
FRRS1L	2.2092e-77	-0.267517	0.406	0.505	6.25337e-73
PCSK7	2.40479e-77	0.29114	0.214	0.15	6.80699e-73
RP1-78O14.1	2.98855e-77	0.320085	0.396	0.326	8.4594e-73
NFIA	4.41477e-77	-0.325381	0.182	0.262	1.24964e-72
SV2C	1.25231e-76	-0.398441	0.079	0.136	3.5448e-72
CKB	2.5748e-76	-0.355393	0.348	0.433	7.28823e-72
PLEKHA7	3.60509e-76	-0.309473	0.153	0.228	1.02046e-71
NSF	5.03688e-76	-0.268776	0.552	0.63	1.42574e-71
SPARCL1	5.1526e-76	-0.347652	0.472	0.558	1.4585e-71
PKP2	8.16897e-76	-0.291531	0.106	0.17	2.31231e-71
RP11-58C22.1	2.13662e-75	-0.307664	0.12	0.187	6.04792e-71
UBA6-AS1	2.3879e-75	-0.305343	0.399	0.484	6.75919e-71
C19orf60	2.51153e-75	0.252913	0.123	0.07	7.10912e-71
MXI1	2.547e-75	-0.253555	0.195	0.28	7.20955e-71
RP11-382A20.3	2.77954e-75	-0.252835	0.204	0.289	7.86776e-71
RBX1	3.40226e-75	-0.254518	0.152	0.228	9.63043e-71
LMO3	6.06485e-75	-0.284002	0.108	0.174	1.71672e-70
FBXO44	7.35645e-75	0.321428	0.245	0.181	2.08232e-70
RP11-580I16.2	1.01194e-74	0.289757	0.157	0.101	2.86439e-70
ARHGEF12	1.17286e-74	-0.251195	0.386	0.488	3.31988e-70
LDLRAD4	1.4039e-74	-0.276159	0.362	0.448	3.97387e-70
PABPN1	1.8562e-74	-0.288196	0.106	0.17	5.25415e-70
GRIN2A	3.0818e-74	-0.301994	0.692	0.731	8.72334e-70
RPS28	4.76965e-74	-0.278594	0.085	0.144	1.3501e-69
ATP5G1	4.8521e-74	0.293313	0.228	0.163	1.37343e-69
CTB-171A8.1	5.21918e-74	0.31288	0.144	0.09	1.47734e-69
ADAMTS17	5.8119e-74	-0.345414	0.175	0.248	1.64512e-69
CORO6	8.53597e-74	0.321675	0.258	0.194	2.41619e-69
TMTC2	2.49677e-73	0.367616	0.503	0.425	7.06735e-69
PPP1R9A	4.48893e-73	-0.264214	0.386	0.481	1.27064e-68
CAMSAP2	5.86922e-73	-0.251844	0.424	0.522	1.66134e-68
OCIAD1	7.09444e-73	-0.25339	0.338	0.436	2.00815e-68
TSPAN7	8.0294e-73	-0.264216	0.362	0.458	2.2728e-68
FBXO16	8.05216e-73	0.297323	0.283	0.218	2.27925e-68
AMD1	8.54232e-73	-0.263546	0.16	0.235	2.41799e-68
HECW2	1.12117e-72	-0.260243	0.53	0.611	3.17358e-68
EPN2	1.52157e-72	0.320522	0.295	0.23	4.30696e-68
GABPB1-AS1	1.61736e-72	0.294624	0.285	0.22	4.5781e-68
TTYH3	2.17845e-72	-0.254481	0.067	0.121	6.16631e-68
COL25A1	4.40469e-72	-0.506207	0.217	0.286	1.24679e-67
NHLRC3	5.17215e-72	0.314054	0.221	0.16	1.46403e-67
SCD5	7.72163e-72	-0.25899	0.3	0.392	2.18569e-67
C11orf49	8.97547e-72	0.297963	0.399	0.338	2.5406e-67
ST8SIA1	1.0558e-71	-0.27255	0.215	0.295	2.98855e-67
NAV1	2.19615e-71	0.308918	0.449	0.395	6.21642e-67
NSUN6	3.1101e-71	0.288172	0.3	0.234	8.80344e-67
UNC5C	3.83695e-71	-0.318208	0.428	0.507	1.08609e-66
CDK14	4.49992e-71	-0.280529	0.541	0.621	1.27375e-66
ABCD4	1.86734e-70	0.302401	0.217	0.157	5.28568e-66
RP11-106M3.3	2.09033e-70	0.314343	0.161	0.106	5.91688e-66
TAC3	3.85446e-70	0.347982	0.196	0.131	1.09104e-65
PTPRS	4.20938e-70	0.280526	0.496	0.438	1.19151e-65
RP3-525N10.2	5.383e-70	0.301988	0.311	0.247	1.52371e-65
AP000892.4	7.87367e-70	0.254104	0.112	0.064	2.22872e-65
SLC7A6OS	9.6489e-70	0.306278	0.15	0.098	2.73122e-65
CLOCK	1.18901e-69	-0.253897	0.29	0.38	3.3656e-65
CDK8	1.36959e-69	-0.25258	0.307	0.4	3.87677e-65
ASIC2	1.42352e-69	0.381702	0.657	0.605	4.02943e-65
C20orf194	1.63465e-69	0.270454	0.505	0.454	4.62705e-65
GRIN2D	1.81436e-69	0.303914	0.253	0.19	5.13573e-65
SDK2	2.46478e-69	0.307977	0.134	0.082	6.9768e-65
KCNQ1OT1	3.46544e-69	0.333517	0.383	0.321	9.80929e-65
NPRL3	3.47655e-69	0.262982	0.188	0.129	9.84071e-65
CCZ1B	3.92209e-69	0.271686	0.127	0.077	1.11019e-64
TAOK1	4.1895e-69	-0.262305	0.386	0.478	1.18588e-64
RPL32	4.71606e-69	-0.367271	0.204	0.279	1.33493e-64
CLIP2	1.53147e-68	0.284367	0.274	0.211	4.33499e-64
PDE7B	1.72496e-68	-0.327603	0.239	0.317	4.88266e-64
RUVBL1	2.12743e-68	0.250319	0.116	0.068	6.02189e-64
PCDH19	2.54902e-68	-0.284042	0.142	0.209	7.21527e-64
ELAVL3	2.62875e-68	-0.281751	0.24	0.323	7.44093e-64
ARL17B	3.17114e-68	0.358974	0.18	0.126	8.97624e-64
RAPGEFL1	3.87163e-68	0.317483	0.227	0.168	1.0959e-63
DNAJC17	4.41495e-68	0.281939	0.156	0.103	1.24969e-63
PGAM1	4.43715e-68	-0.300999	0.217	0.293	1.25598e-63
CACNG4	4.50838e-68	0.254956	0.17	0.113	1.27614e-63
MTFMT	4.95638e-68	0.276677	0.225	0.164	1.40295e-63
OSBPL6	5.43711e-68	-0.255684	0.547	0.62	1.53903e-63
GPI	9.22272e-68	0.313777	0.304	0.243	2.61058e-63
SLC1A2	1.6446e-67	-0.256273	0.159	0.23	4.65521e-63
PLPPR1	1.85978e-67	0.253916	0.355	0.281	5.26428e-63
TRNAU1AP	1.91784e-67	0.270938	0.202	0.143	5.42863e-63
RP11-363J20.1	9.21359e-67	0.2546	0.102	0.058	2.608e-62
CSMD3	1.19088e-66	-0.258316	0.725	0.764	3.37092e-62
HIP1	1.37664e-66	0.279538	0.155	0.101	3.89673e-62
EIF1	2.22939e-66	-0.277958	0.296	0.382	6.31051e-62
CALD1	3.86401e-66	0.300704	0.27	0.209	1.09375e-61
GTF2IRD1	1.06516e-65	0.315307	0.276	0.216	3.01503e-61
SUB1	1.21675e-65	-0.258971	0.211	0.29	3.44413e-61
NELL1	1.40398e-65	0.338318	0.328	0.254	3.97411e-61
HAGH	3.65746e-65	0.274937	0.244	0.183	1.03528e-60
MUM1	4.82044e-65	0.259311	0.309	0.244	1.36447e-60
RP11-398K22.12	5.98737e-65	0.289209	0.228	0.17	1.69478e-60
SAT1	6.20793e-65	0.295666	0.345	0.281	1.75722e-60
NR2F1-AS1	7.25298e-65	-0.25902	0.449	0.537	2.05303e-60
KHDRBS3	8.22045e-65	-0.275621	0.29	0.373	2.32688e-60
HEXB	1.29067e-64	0.265573	0.167	0.113	3.65337e-60
GRK4	1.5945e-64	0.280149	0.283	0.222	4.5134e-60
PPP2R5E	3.14724e-64	-0.250947	0.33	0.42	8.90858e-60
RP11-106M3.2	3.65363e-64	0.299379	0.265	0.205	1.0342e-59
TRPC3	3.8816e-64	-0.350878	0.057	0.102	1.09872e-59
MAP2K1	4.93875e-64	0.266406	0.288	0.227	1.39796e-59
STRBP	9.05179e-64	-0.251417	0.461	0.548	2.5622e-59
DENND6A-AS1	1.04917e-63	0.285836	0.151	0.1	2.96977e-59
DCLRE1C	1.57752e-63	0.278857	0.128	0.08	4.46533e-59
C11orf58	1.92924e-63	0.27088	0.401	0.343	5.46091e-59
PRKG2	2.13678e-63	-0.252526	0.095	0.151	6.04838e-59
EIF2B3	2.67048e-63	0.286789	0.232	0.174	7.55907e-59
SHTN1	3.00183e-63	-0.274398	0.429	0.512	8.49699e-59
ST5	3.3795e-63	0.288021	0.284	0.222	9.56601e-59
KIF26B	4.2947e-63	0.276649	0.543	0.478	1.21566e-58
RP11-444D3.1	7.77858e-63	-0.359933	0.283	0.352	2.2018e-58
PRELID2	1.07548e-62	-0.560582	0.204	0.27	3.04425e-58
ZFP90	1.1353e-62	0.262965	0.225	0.167	3.21359e-58
P4HA3	3.37824e-62	0.261437	0.136	0.087	9.56245e-58
RP11-382A20.4	5.45296e-62	0.263611	0.137	0.088	1.54351e-57
RNF213	7.84433e-62	0.265579	0.131	0.084	2.22041e-57
ANOS1	1.42451e-61	-0.256792	0.075	0.126	4.03222e-57
ABLIM2	2.11828e-61	0.273931	0.322	0.264	5.99599e-57
FAT3	2.50352e-61	-0.329971	0.19	0.259	7.08646e-57
VOPP1	5.25011e-61	0.304719	0.345	0.29	1.4861e-56
EPC1	7.51457e-61	0.26483	0.413	0.359	2.12707e-56
WDR61	1.6077e-60	0.279378	0.234	0.178	4.55076e-56
TUBA1A	1.95974e-60	0.292551	0.337	0.278	5.54723e-56
MPPED1	2.3526e-60	-0.283538	0.223	0.299	6.65927e-56
GRM1	2.86256e-60	0.255029	0.27	0.201	8.10275e-56
MYO5B	2.93532e-60	-0.263194	0.116	0.173	8.30872e-56
MIR181A2HG	2.95195e-60	0.28307	0.131	0.084	8.3558e-56
ERBB4	3.07999e-60	-0.295286	0.85	0.83	8.71821e-56
NCDN	3.10773e-60	-0.262968	0.065	0.111	8.79673e-56
EAPP	8.83349e-60	0.257811	0.181	0.127	2.50041e-55
RSRP1	1.13261e-59	0.270012	0.39	0.337	3.20598e-55
DAP3	2.55574e-59	0.287304	0.271	0.215	7.23427e-55
RP11-712B9.2	5.16205e-59	0.294305	0.167	0.116	1.46117e-54
STX8	5.92748e-59	0.278857	0.281	0.225	1.67783e-54
GREB1L	9.02951e-59	0.286457	0.218	0.16	2.55589e-54
ZNF44	1.00271e-58	0.255191	0.192	0.138	2.83828e-54
ARSG	1.33255e-58	0.284393	0.212	0.159	3.77193e-54
PCDH7	2.12356e-58	-0.374967	0.569	0.616	6.01096e-54
PPP1R2	3.0074e-58	0.255804	0.223	0.166	8.51276e-54
KCNT2	4.58626e-58	-0.437126	0.315	0.377	1.29819e-53
RP13-143G15.4	4.94053e-58	0.404977	0.2	0.148	1.39847e-53
C8orf34	9.9254e-58	-0.280787	0.404	0.481	2.80948e-53
NPTXR	2.30712e-57	-0.290718	0.209	0.279	6.53053e-53
ACTL6B	9.19288e-57	0.260311	0.163	0.113	2.60214e-52
NETO1	1.79967e-56	-0.325858	0.408	0.476	5.09415e-52
KHDC1	2.02327e-56	0.28285	0.176	0.126	5.72706e-52
RP11-759A24.3	2.11145e-56	0.368441	0.144	0.097	5.97666e-52
RP1-184J9.2	2.58878e-56	0.252787	0.136	0.09	7.32781e-52
HEATR5B	2.74859e-56	0.269909	0.289	0.235	7.78015e-52
ACAT1	4.04949e-56	0.257109	0.228	0.173	1.14625e-51
CCNI	9.10607e-56	-0.278522	0.368	0.445	2.57756e-51
NIM1K	9.69994e-56	0.278717	0.235	0.181	2.74566e-51
TYW1	2.79348e-55	0.279824	0.283	0.229	7.90723e-51
MAX	4.15318e-55	0.284568	0.278	0.225	1.1756e-50
SNCB	4.56319e-55	-0.294532	0.084	0.131	1.29166e-50
HSPA8	3.28025e-54	0.268057	0.258	0.202	9.28507e-50
TCF25	3.78061e-54	0.268365	0.422	0.377	1.07014e-49
COLQ	8.59997e-54	0.269634	0.197	0.146	2.43431e-49
COMMD1	1.09882e-53	0.25658	0.382	0.331	3.11033e-49
INPP4B	4.77948e-53	-0.348072	0.584	0.647	1.35288e-48
EXOG	7.86323e-53	0.294811	0.214	0.164	2.22577e-48
RP11-463D19.1	8.70729e-53	0.323981	0.215	0.166	2.46469e-48
FIGN	1.3405e-52	-0.315145	0.175	0.237	3.79443e-48
ZNF213	3.24973e-52	0.276661	0.147	0.102	9.19869e-48
TRPM3	1.87849e-51	0.267549	0.263	0.204	5.31726e-47
LIMA1	1.66056e-50	0.253241	0.189	0.14	4.70038e-46
ACTB	4.02502e-50	-0.358037	0.328	0.393	1.13932e-45
EPB42	5.95735e-50	0.272965	0.243	0.193	1.68629e-45
BCOR	6.93988e-50	-1.07659	0.203	0.252	1.9644e-45
GPR75-ASB3	9.84433e-50	0.251539	0.351	0.303	2.78654e-45
PIGN	1.7868e-49	0.253888	0.225	0.174	5.05772e-45
PLCL1	2.98459e-49	-0.303631	0.19	0.25	8.44819e-45
PLXDC2	3.19404e-49	0.258857	0.149	0.103	9.04106e-45
RAB3B	7.23517e-49	-0.308682	0.115	0.164	2.04799e-44
EYA4	1.01989e-47	-0.300021	0.136	0.19	2.8869e-43
PHACTR4	1.06731e-47	0.254975	0.349	0.302	3.02112e-43
SPG11	4.64522e-47	0.265051	0.318	0.271	1.31488e-42
RP11-613M10.9	5.49402e-47	0.271302	0.233	0.186	1.55514e-42
RP11-144F15.1	1.26689e-46	0.255093	0.191	0.143	3.58606e-42
CCDC85A	2.83384e-46	-0.279074	0.302	0.367	8.02146e-42
PTGR1	4.08186e-46	0.255025	0.338	0.29	1.15541e-41
FAM19A2	8.98091e-46	-0.2941	0.558	0.599	2.54214e-41
EPHA6	1.18611e-45	-0.330111	0.65	0.671	3.35741e-41
RPL34	2.16656e-45	-0.353769	0.217	0.275	6.13265e-41
RPL38	4.1351e-45	-0.252096	0.138	0.192	1.17048e-40
FGF13	1.76011e-44	-0.373273	0.317	0.381	4.98217e-40
CDH12	1.95215e-44	-0.342927	0.493	0.54	5.52574e-40
2023-03-03	1.76861e-43	0.266142	0.14	0.099	5.00623e-39
SORCS3	9.32394e-43	-0.25008	0.246	0.309	2.63923e-38
CLDN11	1.24181e-42	0.286271	0.196	0.153	3.51508e-38
SLC8A1-AS1	2.5429e-42	0.254963	0.267	0.217	7.19793e-38
DNHD1	4.92894e-42	0.261362	0.164	0.123	1.39519e-37
GRIP2	1.87615e-41	0.258362	0.313	0.27	5.31064e-37
ZBTB20	4.9295e-41	-0.339628	0.359	0.428	1.39534e-36
SLC27A4	2.0401e-40	-0.322318	0.145	0.196	5.7747e-36
EPHB6	3.07647e-39	-0.265961	0.135	0.184	8.70826e-35
NFIB	5.11881e-39	-0.339037	0.399	0.441	1.44893e-34
RP11-317G6.1	4.77014e-37	0.263886	0.191	0.152	1.35024e-32
PDZRN4	7.67427e-36	-0.29413	0.103	0.144	2.17228e-31
RP11-321C24.1	1.01916e-35	0.251555	0.157	0.12	2.88484e-31
FEZ2	1.16161e-35	0.252079	0.233	0.19	3.28804e-31
PRR16	6.13122e-33	-0.303903	0.229	0.28	1.7355e-28
ARHGEF3	2.5516e-32	0.250434	0.289	0.253	7.22257e-28
ASIC4	2.89738e-31	0.288284	0.11	0.078	8.20132e-27
RP11-223C24.1	8.01087e-30	0.291473	0.258	0.221	2.26756e-25
RPS27A	9.68838e-30	-0.256295	0.222	0.271	2.74239e-25
CACNA2D1	1.1422e-29	-0.437503	0.319	0.362	3.2331e-25
ZNF385D-AS2	1.38682e-29	0.340541	0.103	0.073	3.92553e-25
SLC8A1	9.3754e-29	-0.291048	0.594	0.612	2.6538e-24
PCDH11Y	1.16806e-28	0.347664	0.263	0.223	3.3063e-24
RPL31	2.93959e-28	-0.362653	0.185	0.227	8.32081e-24
TAC1	1.69002e-27	-0.317941	0.146	0.184	4.78376e-23
SLC26A3	1.74973e-27	-1.43723	0.445	0.449	4.9528e-23
NELL2	1.07516e-26	-0.268391	0.292	0.336	3.04334e-22
SOX6	5.48344e-22	-0.310345	0.454	0.465	1.55214e-17
HS3ST5	7.93656e-22	-0.283296	0.197	0.236	2.24652e-17
TTTY14	3.82295e-21	0.286859	0.388	0.373	1.08212e-16
PDE4B	5.06238e-21	-0.358167	0.53	0.518	1.43296e-16
RGS12	6.10228e-20	0.280843	0.44	0.414	1.72731e-15
MGAT4C	3.91352e-19	-0.256251	0.604	0.608	1.10776e-14
UNC13C	2.99221e-16	-0.2779	0.325	0.352	8.46974e-12
ARPP21	3.96104e-13	-0.275058	0.239	0.264	1.12121e-08
OLFM3	7.20221e-13	-0.274995	0.265	0.291	2.03866e-08
RASGEF1B	3.33381e-12	-1.07153	0.74	0.655	9.43668e-08
RELN	0.00143662	-0.643992	0.268	0.274	1
NRG1	0.271887	-0.410511	0.336	0.321	1

## Sheet: case-control-astro-wilcox
gene_id	pvalue	avglog2FoldChange	pct.1	pct.2	padj
LINGO1	1.0039e-99	-3.96684	0.608	0.909	2.84165e-95
SLC26A3	2.26914e-93	-3.60066	0.295	0.803	6.42303e-89
RASGEF1B	6.03512e-81	-2.68142	0.668	0.929	1.7083e-76
MALAT1	8.59998e-74	1.51725	1	1	2.43431e-69
UBB	3.07135e-50	1.20276	0.496	0.093	8.69375e-46
PTGDS	2.28592e-47	-1.71242	0.591	0.829	6.47052e-43
SPARCL1	2.13311e-43	0.943653	0.961	0.71	6.03798e-39
DYNLL1	1.53512e-42	0.944062	0.6	0.163	4.34532e-38
STMN1	2.32389e-40	1.26191	0.467	0.106	6.578e-36
BCOR	4.93424e-40	-3.07476	0.107	0.456	1.39669e-35
AC105402.4	2.60413e-39	1.20705	0.298	0.03	7.37125e-35
HEPN1	1.13021e-38	1.10345	0.579	0.184	3.19916e-34
PLCG2	1.30777e-37	0.994523	0.257	0.016	3.70178e-33
MTRNR2L8	1.93812e-37	0.763945	0.269	0.019	5.48606e-33
HSPA8	2.79153e-36	1.04966	0.358	0.063	7.9017e-32
NDUFA4	3.19694e-36	1.06592	0.501	0.141	9.04926e-32
TMSB4X	1.01175e-34	1.32666	0.557	0.186	2.86386e-30
TMSB10	2.67063e-34	1.25006	0.412	0.095	7.55948e-30
GLUL	4.09742e-32	-1.45541	0.695	0.763	1.15981e-27
LSAMP	3.09635e-31	-0.511002	0.973	1	8.76453e-27
SLC8A1	4.81224e-31	1.12245	0.378	0.093	1.36215e-26
GARNL3	1.84256e-30	0.669771	0.542	0.178	5.21555e-26
COX7A2	1.95902e-30	0.729897	0.312	0.056	5.54521e-26
BCYRN1	2.10531e-30	-2.97651	0.3	0.573	5.9593e-26
SRP14	2.17807e-30	0.754636	0.433	0.116	6.16523e-26
HIST1H4C	3.1614e-30	0.646112	0.211	0.014	8.94867e-26
RPL15	7.34935e-30	0.696488	0.373	0.084	2.08031e-25
SAT1	1.50604e-29	0.853331	0.613	0.227	4.263e-25
HINT1	1.70817e-29	0.782956	0.317	0.063	4.83513e-25
PEBP1	1.95455e-29	0.843716	0.559	0.2	5.53255e-25
TUBA1A	2.23438e-29	0.860312	0.446	0.128	6.32464e-25
PRDX1	4.72266e-29	0.727847	0.383	0.095	1.3368e-24
SKP1	5.82386e-29	0.898101	0.397	0.106	1.6485e-24
DDX24	1.61378e-28	0.694883	0.443	0.132	4.56795e-24
GAP43	8.91561e-28	0.733248	0.269	0.042	2.52365e-23
MGST3	2.29586e-27	0.595212	0.407	0.112	6.49866e-23
SLC1A2	2.55766e-27	-0.537185	0.973	0.989	7.23971e-23
EID1	5.33631e-27	0.706052	0.341	0.08	1.5105e-22
NGFRAP1	1.03015e-26	0.576348	0.455	0.136	2.91595e-22
GPC5	3.58448e-26	-0.614911	0.906	0.954	1.01462e-21
NMT1	1.23182e-25	0.508881	0.385	0.106	3.48678e-21
LDHB	3.19108e-25	0.542959	0.513	0.18	9.03266e-21
FGFR3	3.32542e-25	-1.6111	0.516	0.645	9.41292e-21
ALDH7A1	6.76446e-25	0.607262	0.465	0.152	1.91475e-20
APOO	8.57006e-25	0.627371	0.375	0.106	2.42584e-20
RP4-565E6.1	5.75111e-24	0.59857	0.303	0.072	1.62791e-19
PSMD5-AS1	5.80082e-24	0.551374	0.254	0.046	1.64198e-19
SOD1	8.67627e-24	0.669213	0.349	0.095	2.45591e-19
CBR1	1.1754e-23	0.487302	0.223	0.033	3.32708e-19
LINC00609	2.11282e-23	0.62748	0.288	0.065	5.98054e-19
GABPB1-AS1	2.15989e-23	0.449216	0.404	0.127	6.11378e-19
TPI1	2.65777e-23	0.583853	0.351	0.094	7.5231e-19
RP11-514P8.6	2.71754e-23	0.335679	0.354	0.094	7.69226e-19
TRMT10B	3.82722e-23	0.625333	0.266	0.056	1.08333e-18
RPN2	4.27556e-23	0.396925	0.232	0.038	1.21024e-18
MORF4L1	4.40557e-23	0.493407	0.387	0.114	1.24704e-18
SCRG1	9.16195e-23	0.529899	0.402	0.127	2.59338e-18
MIAT	1.15473e-22	0.56775	0.339	0.093	3.26859e-18
INTU	1.27903e-22	0.381934	0.576	0.226	3.62041e-18
MMD2	1.31905e-22	0.605949	0.668	0.309	3.7337e-18
GNPTAB	1.35865e-22	0.550778	0.329	0.091	3.84578e-18
YWHAB	1.50202e-22	0.649743	0.351	0.101	4.25163e-18
PLEKHA5	1.62628e-22	0.694131	0.404	0.133	4.60334e-18
RP11-1000B6.3	1.70013e-22	0.582943	0.443	0.15	4.81239e-18
SRSF4	1.88642e-22	0.401907	0.344	0.095	5.33969e-18
TMEM241	1.97689e-22	0.849664	0.506	0.2	5.59578e-18
RP3-525N10.2	2.52739e-22	0.481226	0.414	0.135	7.15402e-18
MTRNR2L12	2.72785e-22	0.387574	0.247	0.046	7.72145e-18
DCHS2	3.68797e-22	0.497578	0.346	0.098	1.04392e-17
YWHAE	4.98514e-22	0.3522	0.472	0.166	1.41109e-17
VSNL1	5.82084e-22	0.940191	0.351	0.109	1.64765e-17
LINC00486	8.78351e-22	-1.97286	0.998	0.997	2.48626e-17
ATP5L	9.54106e-22	0.458495	0.341	0.095	2.70069e-17
MCF2L2	9.92678e-22	0.595057	0.339	0.098	2.80987e-17
CAMK1D	1.13576e-21	0.634112	0.576	0.245	3.21489e-17
RPL10	1.64996e-21	0.653431	0.308	0.083	4.67038e-17
RNH1	1.78897e-21	0.450386	0.203	0.03	5.06387e-17
ATP5G1	2.30469e-21	0.506012	0.259	0.056	6.52366e-17
CACNA1C	2.40371e-21	0.681582	0.458	0.166	6.80394e-17
RPL21	3.83786e-21	0.553883	0.203	0.031	1.08635e-16
STMN2	4.25397e-21	0.900816	0.281	0.072	1.20413e-16
LAMA4	5.00863e-21	0.388721	0.191	0.027	1.41774e-16
GRIN2B	6.58178e-21	0.741939	0.271	0.065	1.86304e-16
SLC25A26	7.02048e-21	0.557978	0.32	0.091	1.98722e-16
B2M	8.52038e-21	0.55508	0.194	0.029	2.41178e-16
VIM	1.0909e-20	0.455864	0.278	0.068	3.08791e-16
NDUFB9	1.11353e-20	0.472145	0.225	0.042	3.15195e-16
DBI	1.17674e-20	0.430534	0.278	0.067	3.33088e-16
ARPC3	1.17946e-20	0.390575	0.235	0.046	3.33858e-16
CRLF3	1.36591e-20	0.683069	0.404	0.144	3.86634e-16
BEX1	1.37411e-20	0.632127	0.274	0.067	3.88957e-16
SYT1	1.39496e-20	0.948177	0.625	0.297	3.94858e-16
CALM1	1.50734e-20	0.613724	0.666	0.313	4.26669e-16
PARK7	2.33067e-20	0.392313	0.293	0.075	6.5972e-16
BCO1	2.71071e-20	0.671208	0.201	0.034	7.67292e-16
MDH1	3.26095e-20	0.625717	0.366	0.12	9.23044e-16
CLIP1	3.26377e-20	0.466873	0.516	0.21	9.23843e-16
MAMDC2	3.40516e-20	0.521644	0.225	0.044	9.63864e-16
KCND2	3.80759e-20	0.760325	0.288	0.079	1.07778e-15
GABARAPL2	4.50953e-20	0.401284	0.266	0.064	1.27647e-15
FEZ1	4.67095e-20	0.377462	0.334	0.099	1.32216e-15
MEG3	4.99743e-20	1.20097	0.47	0.199	1.41457e-15
SEPW1	5.31808e-20	0.481356	0.448	0.166	1.50534e-15
CHCHD2	6.39936e-20	0.407029	0.339	0.101	1.8114e-15
HAGH	7.10107e-20	0.465304	0.24	0.052	2.01003e-15
C11orf58	7.15413e-20	0.570204	0.361	0.121	2.02505e-15
OCIAD1	7.56087e-20	0.44	0.419	0.151	2.14018e-15
EPB41L1	7.65602e-20	0.349959	0.334	0.099	2.16711e-15
RPL7	7.87723e-20	0.512521	0.259	0.061	2.22973e-15
C14orf159	7.967e-20	0.451097	0.424	0.154	2.25514e-15
ANK3	8.36923e-20	0.772943	0.298	0.084	2.369e-15
ETNPPL	9.36089e-20	0.529795	0.642	0.294	2.64969e-15
ZNF483	9.66773e-20	0.626084	0.305	0.09	2.73655e-15
ATXN3	1.12009e-19	0.35222	0.254	0.059	3.17052e-15
KIAA1671	1.23498e-19	0.427209	0.46	0.18	3.49573e-15
RPS8	1.23704e-19	0.429983	0.264	0.064	3.50156e-15
LSAMP-AS1	1.36303e-19	1.02535	0.322	0.105	3.8582e-15
GPATCH8	1.38162e-19	0.396812	0.574	0.252	3.91082e-15
TUBB2A	1.45413e-19	0.53634	0.351	0.113	4.11606e-15
AGBL4	1.4744e-19	0.700164	0.593	0.28	4.17343e-15
AKAP9	1.53722e-19	0.403269	0.598	0.263	4.35127e-15
GSTM3	1.78645e-19	0.31054	0.254	0.059	5.05674e-15
RTN1	1.80826e-19	0.615671	0.375	0.127	5.11845e-15
RPL10A	2.11388e-19	0.399058	0.203	0.035	5.98355e-15
PLCH1	2.15769e-19	0.325001	0.322	0.094	6.10756e-15
TMEM132C	2.23087e-19	0.576377	0.339	0.107	6.3147e-15
FIS1	3.45144e-19	0.45458	0.174	0.024	9.76966e-15
S100A1	3.86108e-19	0.340033	0.259	0.061	1.09292e-14
COL5A3	3.87723e-19	-1.25874	0.617	0.684	1.09749e-14
ZNF721	3.97701e-19	0.351376	0.443	0.166	1.12573e-14
MLLT11	4.7373e-19	0.647014	0.194	0.034	1.34094e-14
MKL2	4.82248e-19	0.432543	0.395	0.139	1.36505e-14
S100B	5.81043e-19	0.264072	0.363	0.118	1.6447e-14
UBXN2A	1.05716e-18	0.406231	0.269	0.069	2.99239e-14
MFSD11	1.07872e-18	0.419609	0.257	0.064	3.05343e-14
RPL11	1.20924e-18	0.42663	0.237	0.054	3.42287e-14
TXNRD1	1.38543e-18	0.279608	0.356	0.116	3.92161e-14
IQCJ-SCHIP1	1.53286e-18	1.02319	0.324	0.103	4.33891e-14
CELF5	1.55844e-18	0.544997	0.169	0.024	4.41132e-14
RPS27A	1.62371e-18	0.559207	0.281	0.079	4.59607e-14
AAK1	1.84395e-18	0.375068	0.489	0.196	5.21947e-14
NDUFB2	1.85444e-18	0.309605	0.223	0.048	5.24918e-14
CNKSR2	1.87748e-18	0.474654	0.378	0.132	5.31438e-14
COX4I1	1.8788e-18	0.44709	0.416	0.152	5.31812e-14
KCNIP4	1.87986e-18	1.47854	0.533	0.246	5.32114e-14
GNA14-AS1	1.936e-18	0.770069	0.337	0.116	5.48004e-14
S100A13	2.22417e-18	0.359892	0.295	0.084	6.29574e-14
CSNK2A1	2.39859e-18	0.307232	0.317	0.097	6.78945e-14
GCFC2	2.40875e-18	0.433439	0.262	0.068	6.8182e-14
ERC2	2.43178e-18	0.845124	0.31	0.098	6.8834e-14
WIF1	2.5916e-18	-1.33365	0.291	0.49	7.33579e-14
NDUFV1	2.60737e-18	0.358161	0.274	0.072	7.38043e-14
GSTP1	2.8027e-18	0.263039	0.247	0.059	7.93332e-14
MRFAP1	2.91455e-18	0.43812	0.242	0.059	8.24993e-14
RALYL	3.00411e-18	0.851706	0.322	0.105	8.50344e-14
PDPK1	3.64779e-18	0.252172	0.259	0.065	1.03254e-13
PDGFRB	3.9745e-18	0.609179	0.516	0.226	1.12502e-13
CTD-2282P23.2	4.52099e-18	0.615131	0.53	0.237	1.27971e-13
ZNF565	4.82869e-18	0.543233	0.271	0.075	1.36681e-13
P2RY14	5.08527e-18	0.616426	0.358	0.133	1.43944e-13
EIF3K	5.33541e-18	0.327566	0.254	0.064	1.51024e-13
SPG11	5.39193e-18	0.416187	0.358	0.124	1.52624e-13
LAMA1	5.46519e-18	0.323626	0.308	0.091	1.54698e-13
ZER1	5.60917e-18	0.373297	0.31	0.094	1.58773e-13
TUBB	5.71464e-18	0.490968	0.247	0.063	1.61758e-13
WBP4	6.36538e-18	0.362502	0.211	0.044	1.80178e-13
MAP2	6.56401e-18	0.412311	0.513	0.215	1.85801e-13
PPFIA2	6.59037e-18	0.525818	0.508	0.219	1.86547e-13
GRIA1	8.54711e-18	0.715171	0.254	0.068	2.41934e-13
ENOSF1	9.11881e-18	0.306477	0.223	0.049	2.58117e-13
LINC00693	9.41569e-18	0.490024	0.453	0.181	2.66521e-13
SPDYE2	1.01181e-17	0.552874	0.252	0.067	2.86402e-13
FGF12	1.03013e-17	0.812537	0.329	0.112	2.91587e-13
SDC4	1.05272e-17	-1.67945	0.315	0.465	2.97984e-13
SON	1.09515e-17	0.457543	0.7	0.347	3.09993e-13
TBCA	1.23704e-17	0.285164	0.366	0.125	3.50157e-13
CLU	1.29188e-17	0.714103	0.91	0.724	3.6568e-13
RAN	1.33345e-17	0.50819	0.194	0.038	3.77446e-13
AGAP1	1.35167e-17	0.358984	0.523	0.227	3.82604e-13
COPS4	1.35712e-17	0.471002	0.213	0.048	3.84146e-13
CACNA1A	1.38231e-17	0.558206	0.395	0.148	3.91278e-13
NKAIN4	1.39291e-17	0.354517	0.194	0.037	3.94278e-13
MCCC1	1.44405e-17	0.315496	0.291	0.086	4.08753e-13
C14orf2	1.62035e-17	0.429202	0.312	0.099	4.58655e-13
KIF5C	1.67754e-17	0.450191	0.276	0.08	4.74845e-13
BAIAP2L1	1.79006e-17	0.488248	0.177	0.03	5.06695e-13
GJA1	1.9142e-17	-1.16975	0.574	0.659	5.41832e-13
EIF1	2.22358e-17	0.413417	0.426	0.166	6.29406e-13
UQCRQ	2.30938e-17	0.520809	0.232	0.057	6.53693e-13
CAMK2A	2.50773e-17	0.481211	0.298	0.093	7.09837e-13
RPS4X	2.56621e-17	0.404366	0.213	0.048	7.26393e-13
CCK	2.59346e-17	0.522578	0.298	0.09	7.34104e-13
ATP6V1E1	2.64354e-17	0.409113	0.247	0.064	7.48282e-13
WWC1	2.65527e-17	0.333109	0.496	0.208	7.516e-13
COX5B	2.67964e-17	0.400355	0.334	0.107	7.58499e-13
NDUFA1	2.8284e-17	0.415403	0.237	0.059	8.00607e-13
USP8	2.91741e-17	0.334894	0.295	0.088	8.25802e-13
PDE4D	2.93584e-17	0.617525	0.884	0.61	8.31018e-13
RP11-452H21.1	3.00559e-17	0.504573	0.157	0.023	8.50761e-13
MAP7	3.03056e-17	0.453764	0.487	0.208	8.57831e-13
CYB5D2	3.55386e-17	0.279581	0.225	0.053	1.00596e-12
OSBPL1A	3.97119e-17	0.386541	0.559	0.252	1.12408e-12
TULP3	4.57781e-17	0.330408	0.431	0.171	1.29579e-12
ARL6IP5	4.6762e-17	0.417034	0.291	0.088	1.32364e-12
AC018890.6	4.99964e-17	0.31952	0.213	0.048	1.4152e-12
RAPH1	6.00629e-17	0.442025	0.395	0.151	1.70014e-12
ADHFE1	6.38615e-17	0.332536	0.363	0.129	1.80766e-12
ZKSCAN1	6.59237e-17	0.311035	0.349	0.121	1.86604e-12
ANKRD11	6.61548e-17	0.303348	0.412	0.159	1.87258e-12
PCBD2	6.73544e-17	0.406502	0.194	0.039	1.90653e-12
PPIA	6.84015e-17	0.319321	0.395	0.143	1.93617e-12
CERS6	6.8593e-17	0.394981	0.291	0.091	1.94159e-12
AKAP6	7.84426e-17	0.487083	0.479	0.211	2.2204e-12
C16orf45	8.1965e-17	0.256592	0.283	0.084	2.3201e-12
MAP1A	9.32489e-17	0.446853	0.291	0.091	2.6395e-12
COX7C	9.81618e-17	0.385328	0.361	0.127	2.77857e-12
SUB1	1.10675e-16	0.373558	0.293	0.091	3.13277e-12
RP11-499P20.2	1.14684e-16	0.404183	0.257	0.072	3.24625e-12
TMEM59	1.15395e-16	0.370441	0.324	0.109	3.26637e-12
DIXDC1	1.35866e-16	0.27508	0.269	0.079	3.84583e-12
TPST1	1.35947e-16	0.404535	0.322	0.11	3.84812e-12
PDE1A	1.37142e-16	0.646187	0.218	0.053	3.88194e-12
HAX1	1.41669e-16	0.39362	0.184	0.037	4.01007e-12
RBFOX1	1.45861e-16	1.26789	0.581	0.283	4.12874e-12
PRKAG2	1.49448e-16	0.340945	0.3	0.097	4.23028e-12
DTNB	1.57905e-16	0.317928	0.392	0.151	4.46965e-12
DPYSL3	1.58742e-16	0.333747	0.206	0.046	4.49334e-12
IPO9-AS1	1.59562e-16	0.519348	0.249	0.071	4.51657e-12
ILK	1.66201e-16	0.348258	0.254	0.071	4.7045e-12
PRKCB	1.80012e-16	0.461928	0.276	0.083	5.09543e-12
DDRGK1	1.86114e-16	0.352275	0.177	0.033	5.26815e-12
SDHB	1.9478e-16	0.318059	0.218	0.053	5.51345e-12
PSMA7	2.13139e-16	0.339825	0.194	0.039	6.03311e-12
RPL6	2.18706e-16	0.408495	0.237	0.064	6.19069e-12
KDM2B	2.23672e-16	0.433449	0.186	0.038	6.33126e-12
AP000487.6	2.4153e-16	0.56452	0.39	0.158	6.83674e-12
PTCH2	2.42263e-16	0.474184	0.184	0.038	6.85749e-12
DYNLRB1	2.49991e-16	0.342315	0.266	0.078	7.07625e-12
HMGCLL1	2.5485e-16	0.418482	0.172	0.031	7.21378e-12
ATP5J	2.8524e-16	0.348254	0.266	0.078	8.07401e-12
SORBS2	2.92112e-16	0.688211	0.215	0.054	8.26853e-12
MSRA	2.92228e-16	0.50497	0.508	0.224	8.27181e-12
TLR4	3.01112e-16	0.366887	0.324	0.112	8.52326e-12
ATPIF1	3.09968e-16	0.448931	0.271	0.08	8.77396e-12
ALDH2	3.7079e-16	0.339111	0.269	0.078	1.04956e-11
KIF9-AS1	4.33727e-16	0.442368	0.416	0.17	1.22771e-11
MYH10	4.4576e-16	0.360446	0.276	0.086	1.26177e-11
AC015849.19	4.45801e-16	0.346345	0.121	0.011	1.26188e-11
AC016831.7	4.46606e-16	0.646885	0.402	0.17	1.26416e-11
SPTBN4	4.72902e-16	0.352982	0.334	0.117	1.3386e-11
CPLX2	4.74071e-16	0.291167	0.153	0.023	1.3419e-11
EMC3	4.75316e-16	0.313902	0.274	0.083	1.34543e-11
PACS1	5.10057e-16	0.311325	0.475	0.203	1.44377e-11
EIF2AK2	5.29353e-16	0.331028	0.24	0.065	1.49839e-11
HSP90AA1	5.3247e-16	0.434186	0.642	0.322	1.50721e-11
BEX2	5.35365e-16	0.443119	0.211	0.052	1.51541e-11
DECR1	5.65841e-16	0.380496	0.366	0.137	1.60167e-11
BIRC6-AS2	5.68082e-16	0.526854	0.257	0.075	1.60801e-11
FAM193A	5.93854e-16	0.268345	0.305	0.102	1.68096e-11
DDX18	6.01471e-16	0.525215	0.286	0.097	1.70252e-11
GPR37L1	6.15865e-16	-1.46435	0.472	0.548	1.74327e-11
PIP5K1A	6.17273e-16	0.306538	0.312	0.106	1.74725e-11
ARGLU1	6.36194e-16	0.295416	0.552	0.256	1.80081e-11
HOPX	6.48332e-16	0.367686	0.293	0.097	1.83517e-11
NAV1	6.74675e-16	0.291284	0.472	0.197	1.90974e-11
ECHDC2	6.82435e-16	0.306191	0.492	0.214	1.9317e-11
ZNF44	7.09649e-16	0.346042	0.264	0.079	2.00873e-11
TUBA1B	7.17431e-16	0.538227	0.47	0.207	2.03076e-11
CALM3	7.33477e-16	0.575104	0.339	0.124	2.07618e-11
CIAO1	7.35246e-16	0.385236	0.15	0.023	2.08119e-11
MYL12B	7.5479e-16	0.511409	0.169	0.033	2.13651e-11
RPL41	8.25092e-16	0.436872	0.235	0.063	2.33551e-11
PAFAH1B1	8.26863e-16	0.25586	0.523	0.234	2.34052e-11
UBL5	8.44487e-16	0.380344	0.225	0.059	2.39041e-11
ATP1B2	1.13905e-15	-1.24989	0.588	0.633	3.2242e-11
EAPP	1.20856e-15	0.315899	0.177	0.035	3.42094e-11
GNA14	1.28055e-15	0.524848	0.603	0.309	3.62474e-11
AC011288.2	1.30332e-15	0.839161	0.172	0.034	3.68918e-11
RPS19	1.31093e-15	0.272874	0.211	0.05	3.71073e-11
NUCKS1	1.3229e-15	0.315035	0.484	0.21	3.7446e-11
ITGA9	1.34499e-15	0.486381	0.269	0.086	3.80712e-11
NIN	1.35131e-15	0.299504	0.453	0.192	3.82501e-11
BEX5	1.38123e-15	0.583036	0.165	0.031	3.90971e-11
CD9	1.45096e-15	0.412551	0.148	0.023	4.10708e-11
COX6B1	1.50472e-15	0.367615	0.317	0.109	4.25925e-11
CUX1	1.60193e-15	0.3746	0.489	0.22	4.53442e-11
RFX2	1.63878e-15	0.255001	0.409	0.163	4.63872e-11
BEX4	1.65006e-15	0.299898	0.242	0.068	4.67066e-11
SMARCA4	1.72126e-15	0.270928	0.242	0.068	4.87221e-11
RAB6A	1.73983e-15	0.291821	0.477	0.204	4.92476e-11
RP11-577H5.5	1.78273e-15	0.301729	0.169	0.033	5.04618e-11
PNN	1.80009e-15	0.263542	0.242	0.068	5.09534e-11
PHACTR4	1.81963e-15	0.344374	0.38	0.151	5.15063e-11
LRRC7	1.84602e-15	0.654997	0.436	0.19	5.22536e-11
RTF1	1.8572e-15	0.377742	0.262	0.079	5.257e-11
SORBS1	2.00864e-15	0.484666	0.86	0.561	5.68565e-11
LINC01138	2.01253e-15	0.419515	0.45	0.199	5.69667e-11
ADIRF	2.02717e-15	0.325274	0.155	0.026	5.73811e-11
ANKS1A	2.05528e-15	0.377823	0.308	0.106	5.81768e-11
SNCA	2.06396e-15	0.488872	0.191	0.044	5.84226e-11
XRCC6	2.24799e-15	0.286143	0.232	0.063	6.36317e-11
LRFN5	2.42785e-15	0.807656	0.213	0.057	6.87227e-11
TSPAN7	2.51953e-15	0.358406	0.552	0.252	7.13178e-11
COX6C	2.63083e-15	0.386661	0.281	0.09	7.44684e-11
PPIB	2.75584e-15	0.267936	0.199	0.046	7.80069e-11
IFT43	2.88961e-15	0.277868	0.291	0.095	8.17932e-11
APBB2	2.90304e-15	0.273882	0.298	0.099	8.21734e-11
CAP1	2.97362e-15	0.261979	0.169	0.033	8.41714e-11
RYR2	3.00267e-15	0.930032	0.278	0.097	8.49937e-11
APTX	3.00775e-15	0.273519	0.189	0.042	8.51375e-11
KCTD16	3.17883e-15	0.650372	0.298	0.102	8.998e-11
COQ7	3.4416e-15	0.325557	0.133	0.018	9.74178e-11
HPSE2	3.45286e-15	-0.807457	0.516	0.679	9.77368e-11
DLGAP1	3.50623e-15	0.921093	0.533	0.257	9.92474e-11
PSMB6	3.64943e-15	0.406171	0.155	0.027	1.03301e-10
RP11-297D21.4	3.75182e-15	0.315614	0.196	0.046	1.06199e-10
ATG7	3.80874e-15	0.355089	0.571	0.278	1.0781e-10
CRYAB	3.85485e-15	0.429163	0.22	0.059	1.09115e-10
ZNF75A	3.94315e-15	0.342296	0.196	0.046	1.11615e-10
ETFDH	4.13019e-15	0.332329	0.337	0.124	1.16909e-10
YWHAH	4.15336e-15	0.592728	0.266	0.086	1.17565e-10
RP11-131L23.1	4.32924e-15	0.380564	0.283	0.095	1.22544e-10
EMC7	4.32971e-15	0.292049	0.189	0.042	1.22557e-10
TMOD3	4.33323e-15	0.308808	0.225	0.061	1.22656e-10
RPS9	4.95745e-15	0.272161	0.211	0.053	1.40326e-10
COMMD1	5.01253e-15	0.29673	0.397	0.161	1.41885e-10
SLC25A33	5.3214e-15	0.307486	0.361	0.139	1.50628e-10
UPF2	5.59108e-15	0.309427	0.315	0.112	1.58261e-10
PSMB1	5.63909e-15	0.289277	0.186	0.042	1.5962e-10
HLA-C	5.90122e-15	0.353854	0.128	0.016	1.6704e-10
TTLL7	6.00604e-15	0.473682	0.235	0.069	1.70007e-10
TMEM126B	6.04165e-15	0.303399	0.121	0.014	1.71015e-10
SAP18	6.7426e-15	0.358473	0.211	0.054	1.90856e-10
KCNN3	6.87997e-15	0.451272	0.511	0.246	1.94744e-10
SCG5	6.97944e-15	0.58015	0.206	0.054	1.9756e-10
B3GALNT2	7.09915e-15	0.323809	0.215	0.057	2.00949e-10
CADM2	7.23323e-15	-0.421739	0.954	0.917	2.04744e-10
GSN	7.2353e-15	0.296382	0.402	0.165	2.04802e-10
TTC1	7.2405e-15	0.36646	0.264	0.084	2.0495e-10
BAIAP2L2	7.3893e-15	0.519856	0.133	0.019	2.09162e-10
TRNAU1AP	7.52755e-15	0.289614	0.16	0.03	2.13075e-10
PCGF6	7.64071e-15	0.297706	0.114	0.011	2.16278e-10
MPHOSPH8	8.17221e-15	0.371811	0.407	0.167	2.31323e-10
FAM196A	9.45137e-15	0.42857	0.169	0.035	2.67531e-10
RPL14	9.98151e-15	0.390478	0.211	0.056	2.82537e-10
SCOC	1.0032e-14	0.349062	0.189	0.044	2.83966e-10
WBP2NL	1.06212e-14	0.277512	0.341	0.128	3.00644e-10
TOMM7	1.14448e-14	0.313375	0.24	0.071	3.23955e-10
DCTN3	1.18659e-14	0.34664	0.116	0.012	3.35878e-10
RPL19	1.25218e-14	0.496192	0.242	0.075	3.54442e-10
FAM228B	1.34669e-14	0.251056	0.177	0.038	3.81193e-10
FRRS1L	1.35556e-14	0.385387	0.199	0.05	3.83704e-10
CEBPZ	1.37214e-14	0.309525	0.186	0.044	3.88397e-10
DHFR	1.48186e-14	0.413349	0.373	0.15	4.19454e-10
AEBP2	1.49753e-14	0.375064	0.31	0.11	4.2389e-10
ICA1L	1.51834e-14	0.266447	0.387	0.159	4.29781e-10
RBL2	1.52903e-14	0.429761	0.278	0.097	4.32807e-10
PDE5A	1.53003e-14	0.469344	0.416	0.182	4.33091e-10
ZNF814	1.61927e-14	0.378645	0.203	0.053	4.58349e-10
DRG1	1.71012e-14	0.278402	0.201	0.05	4.84067e-10
RTN3	1.72176e-14	0.358291	0.53	0.246	4.87363e-10
GLMN	1.84775e-14	0.317913	0.237	0.071	5.23025e-10
TP53BP1	1.92429e-14	0.299955	0.322	0.12	5.44689e-10
RP11-1114A5.4	2.06496e-14	0.256212	0.266	0.086	5.84508e-10
FAM19A1	2.07817e-14	0.485966	0.354	0.141	5.88245e-10
CSAD	2.08959e-14	0.283533	0.228	0.065	5.91479e-10
AQP4-AS1	2.21457e-14	0.358653	0.426	0.186	6.26856e-10
SDCCAG8	2.3196e-14	0.313194	0.506	0.237	6.56587e-10
ALAD	2.39989e-14	0.346151	0.165	0.034	6.79312e-10
CREG2	2.5128e-14	0.446813	0.201	0.053	7.11272e-10
HOOK2	2.61379e-14	0.361036	0.215	0.06	7.39858e-10
RLBP1	2.66742e-14	0.339664	0.215	0.059	7.5504e-10
TENM4	2.84311e-14	0.344939	0.402	0.167	8.04769e-10
ZBTB16	3.03247e-14	0.285278	0.375	0.151	8.58371e-10
ARPC2	3.04408e-14	0.403969	0.201	0.053	8.61657e-10
SLC16A1-AS1	3.13784e-14	0.361203	0.308	0.112	8.88198e-10
TAF7	3.15206e-14	0.274376	0.196	0.049	8.92222e-10
RPS7	3.25047e-14	0.342073	0.186	0.045	9.20077e-10
RP11-296O14.3	3.32277e-14	0.285505	0.315	0.116	9.40544e-10
TBCB	3.61315e-14	0.312196	0.194	0.048	1.02274e-09
PSMB5	3.76084e-14	0.3113	0.213	0.059	1.06454e-09
PAXIP1-AS2	3.80872e-14	0.32571	0.109	0.011	1.0781e-09
SERPINI1	4.68727e-14	0.285084	0.332	0.124	1.32678e-09
RNF157	4.68733e-14	0.308884	0.298	0.109	1.32679e-09
PCLO	4.72229e-14	0.401508	0.317	0.118	1.33669e-09
MICA	4.82236e-14	0.27544	0.157	0.031	1.36502e-09
RAB30-AS1	5.0364e-14	0.330719	0.266	0.09	1.4256e-09
OPCML	5.13264e-14	0.981084	0.337	0.136	1.45285e-09
GNG12-AS1	5.56497e-14	0.523755	0.298	0.11	1.57522e-09
ZNF302	5.58824e-14	0.25821	0.271	0.088	1.58181e-09
CCNI	5.60158e-14	0.275243	0.378	0.152	1.58558e-09
ZNF638	5.71512e-14	0.314625	0.576	0.287	1.61772e-09
SCN3B	5.76919e-14	0.387268	0.165	0.035	1.63303e-09
PCDH9	5.80582e-14	-0.292926	0.985	0.99	1.6434e-09
CSMD1	5.80603e-14	1.1389	0.508	0.253	1.64345e-09
PKP4	6.10473e-14	0.322069	0.206	0.056	1.72801e-09
FREM2	6.22187e-14	0.426574	0.213	0.061	1.76116e-09
RP11-39M21.1	6.25546e-14	0.586319	0.446	0.211	1.77067e-09
RP11-778J15.1	6.26762e-14	0.474054	0.31	0.118	1.77411e-09
TXNL4A	6.89045e-14	0.399505	0.155	0.031	1.95041e-09
AC159540.1	7.22767e-14	0.373467	0.203	0.056	2.04586e-09
PKN2	7.24983e-14	0.264484	0.47	0.211	2.05214e-09
ZNF512B	7.3781e-14	0.331733	0.201	0.053	2.08844e-09
ATP6V1D	7.54388e-14	0.328304	0.228	0.068	2.13537e-09
RPL23A	7.69104e-14	0.374607	0.186	0.046	2.17703e-09
PHACTR1	7.7121e-14	0.554032	0.622	0.32	2.18299e-09
RP11-333E1.1	7.84809e-14	0.252112	0.182	0.044	2.22148e-09
RPL7L1	8.34077e-14	0.277562	0.186	0.046	2.36094e-09
TFDP2	8.43281e-14	0.30231	0.37	0.151	2.38699e-09
TCEB1	8.63436e-14	0.302582	0.169	0.038	2.44404e-09
RASSF8-AS1	8.96379e-14	0.272716	0.23	0.069	2.53729e-09
MRPL51	9.61081e-14	0.30917	0.143	0.026	2.72044e-09
RNF149	1.02808e-13	0.299824	0.269	0.091	2.91009e-09
PSMD4	1.22804e-13	0.292263	0.184	0.045	3.4761e-09
ANO3	1.2299e-13	0.452228	0.102	0.01	3.48137e-09
NFASC	1.25501e-13	0.396518	0.196	0.053	3.55242e-09
FGF1	1.27556e-13	0.30888	0.286	0.102	3.61061e-09
PDIA6	1.30405e-13	0.27474	0.172	0.039	3.69126e-09
LDLRAD4	1.30661e-13	0.366057	0.465	0.22	3.6985e-09
RP5-857K21.4	1.33347e-13	0.398384	0.438	0.199	3.77452e-09
ANKRD29	1.33557e-13	0.349031	0.15	0.03	3.78045e-09
DLGAP2	1.37624e-13	0.355125	0.148	0.029	3.8956e-09
SPIDR	1.38891e-13	0.251982	0.47	0.212	3.93145e-09
PRDX3	1.53053e-13	0.258334	0.148	0.029	4.33231e-09
WDR60	1.60472e-13	0.265374	0.397	0.169	4.54231e-09
H2AFZ	1.61114e-13	0.398149	0.14	0.026	4.56048e-09
LSM3	1.67577e-13	0.332256	0.126	0.019	4.74342e-09
CRTC3	1.69145e-13	0.254843	0.271	0.094	4.78782e-09
PACSIN1	1.69717e-13	0.258131	0.116	0.015	4.80401e-09
PRMT9	1.75722e-13	0.319728	0.165	0.037	4.974e-09
STXBP5L	1.8194e-13	0.923689	0.262	0.093	5.15e-09
RASAL2	1.93339e-13	0.393575	0.315	0.122	5.47266e-09
DUSP16	1.94083e-13	0.26482	0.225	0.068	5.49371e-09
CDH12	1.99392e-13	0.69931	0.271	0.098	5.64399e-09
S100A6	2.07474e-13	0.261943	0.136	0.023	5.87275e-09
NRDE2	2.11153e-13	0.275291	0.211	0.06	5.9769e-09
THUMPD3-AS1	2.19815e-13	0.295427	0.317	0.122	6.22207e-09
CDKL5	2.2358e-13	0.279474	0.291	0.105	6.32864e-09
GRID2	2.37721e-13	0.792977	0.247	0.084	6.72892e-09
RORA-AS1	2.44692e-13	0.378663	0.283	0.105	6.92624e-09
CALD1	2.47456e-13	0.298112	0.242	0.079	7.0045e-09
HMP19	2.60088e-13	0.3797	0.179	0.045	7.36205e-09
TTC9C	2.74648e-13	0.280638	0.121	0.018	7.77419e-09
DCLK1	2.82429e-13	0.756943	0.281	0.107	7.99442e-09
R3HDM2	2.87579e-13	0.285104	0.409	0.18	8.14022e-09
RPL29	2.97672e-13	0.260656	0.199	0.054	8.42589e-09
LDB2	2.98391e-13	0.624785	0.213	0.064	8.44627e-09
ATP5G3	3.13245e-13	0.364088	0.22	0.067	8.86672e-09
ST6GALNAC5	3.47452e-13	0.505344	0.257	0.09	9.83499e-09
GAS7	3.48604e-13	0.413303	0.186	0.049	9.86757e-09
SEC62	3.65488e-13	0.311202	0.465	0.215	1.03455e-08
MPHOSPH10	3.73149e-13	0.31737	0.126	0.02	1.05624e-08
SCGB2B2	3.829e-13	0.256345	0.3	0.113	1.08384e-08
GAB2	3.88347e-13	0.340885	0.257	0.088	1.09925e-08
ANAPC16	3.92624e-13	0.251061	0.281	0.102	1.11136e-08
GRIN2A	4.16743e-13	0.580926	0.237	0.078	1.17963e-08
RPS23	4.18263e-13	0.345924	0.266	0.093	1.18394e-08
LIPE-AS1	4.21045e-13	0.338631	0.283	0.105	1.19181e-08
PAIP2	4.43273e-13	0.383612	0.215	0.065	1.25473e-08
LYRM5	4.5062e-13	0.26957	0.15	0.031	1.27553e-08
ROBO1	4.7392e-13	0.350964	0.402	0.173	1.34148e-08
SLC25A4	4.76799e-13	0.454448	0.162	0.038	1.34963e-08
DAB1	5.01403e-13	0.402077	0.317	0.12	1.41927e-08
FAM153B	5.27471e-13	0.501878	0.133	0.024	1.49306e-08
DPYD	5.27998e-13	0.641298	0.15	0.033	1.49455e-08
SH3D19	5.35882e-13	0.274688	0.208	0.061	1.51687e-08
CELF4	5.43547e-13	0.597748	0.245	0.084	1.53856e-08
ELP6	5.6151e-13	0.271759	0.172	0.042	1.58941e-08
TXN	5.94578e-13	0.308526	0.138	0.026	1.68301e-08
KALRN	6.01984e-13	0.47412	0.596	0.317	1.70398e-08
CNTNAP3B	6.63057e-13	0.293265	0.378	0.162	1.87685e-08
TMEM178B	6.68709e-13	0.385857	0.484	0.235	1.89285e-08
LARP7	6.70711e-13	0.258246	0.191	0.052	1.89852e-08
RP1-43E13.2	6.7859e-13	0.320656	0.191	0.053	1.92082e-08
RFC1	6.82209e-13	0.266664	0.194	0.053	1.93106e-08
RP11-315E17.1	7.11061e-13	0.563304	0.14	0.029	2.01273e-08
NDUFA2	7.32037e-13	0.287549	0.155	0.034	2.0721e-08
MICAL3	7.43189e-13	0.355385	0.312	0.127	2.10367e-08
EIF4A2	7.48779e-13	0.36194	0.354	0.147	2.11949e-08
KPNA6	7.63025e-13	0.295794	0.259	0.091	2.15982e-08
QKI	8.18938e-13	-0.605607	0.797	0.797	2.31809e-08
TRERF1	8.24519e-13	0.276632	0.254	0.088	2.33388e-08
OPHN1	8.34594e-13	0.502589	0.726	0.463	2.3624e-08
PITPNM2	8.39178e-13	0.302291	0.23	0.073	2.37538e-08
PAG1	8.85416e-13	0.257431	0.179	0.046	2.50626e-08
PITPNA	8.92875e-13	0.309048	0.242	0.082	2.52737e-08
DAD1	8.94768e-13	0.366744	0.153	0.034	2.53273e-08
ZNF846	9.92142e-13	0.26569	0.191	0.053	2.80836e-08
MYT1L	9.98887e-13	0.543551	0.223	0.072	2.82745e-08
NDUFS5	1.05413e-12	0.308395	0.271	0.098	2.98382e-08
ANKRD28	1.11465e-12	0.351491	0.288	0.112	3.15514e-08
GRM1	1.1785e-12	0.354758	0.172	0.044	3.33586e-08
PAK1	1.17863e-12	0.394718	0.257	0.091	3.33624e-08
ATP6AP2	1.24163e-12	0.255273	0.264	0.094	3.51456e-08
TCEAL2	1.24849e-12	0.286706	0.167	0.041	3.53397e-08
CLYBL	1.31899e-12	0.387525	0.494	0.248	3.73352e-08
RP11-464F9.21	1.34687e-12	0.309004	0.123	0.02	3.81244e-08
CACNB4	1.36787e-12	0.361851	0.363	0.154	3.87189e-08
ZDHHC14	1.37717e-12	0.27291	0.259	0.091	3.89822e-08
CNIH4	1.38029e-12	0.286976	0.126	0.022	3.90706e-08
SRGAP3	1.44499e-12	0.278843	0.62	0.32	4.0902e-08
SIPA1L3	1.48276e-12	0.251414	0.288	0.107	4.1971e-08
ZFAS1	1.51881e-12	0.3306	0.196	0.057	4.29913e-08
CACNG3	1.5311e-12	0.422299	0.131	0.024	4.33394e-08
SLIRP	1.53546e-12	0.270927	0.22	0.069	4.34627e-08
DDX31	1.6018e-12	0.253616	0.138	0.027	4.53405e-08
FAM66C	1.68267e-12	0.258464	0.237	0.08	4.76297e-08
ATP6V1F	1.77313e-12	0.27436	0.203	0.06	5.01901e-08
SNRPD2	1.83718e-12	0.292118	0.172	0.044	5.20032e-08
KNOP1	1.86771e-12	0.292531	0.274	0.101	5.28673e-08
GRB2	2.0402e-12	0.318017	0.242	0.083	5.77499e-08
LRRC23	2.25123e-12	0.379097	0.138	0.029	6.37233e-08
ARPP21	2.2618e-12	0.44594	0.199	0.059	6.40224e-08
NPTX1	2.36429e-12	0.330767	0.111	0.016	6.69235e-08
PIK3C2A	2.39786e-12	0.389875	0.615	0.328	6.78738e-08
TPM3	2.4899e-12	0.3196	0.16	0.039	7.04792e-08
RWDD1	2.58062e-12	0.309495	0.121	0.02	7.30471e-08
CCDC3	2.74679e-12	0.293599	0.153	0.035	7.77506e-08
ALDH6A1	2.74699e-12	0.282677	0.218	0.069	7.77564e-08
NQO2	3.03442e-12	0.276614	0.169	0.044	8.58924e-08
ILF3-AS1	3.25591e-12	0.401828	0.16	0.039	9.21618e-08
KHDRBS3	3.44459e-12	0.446084	0.184	0.053	9.75025e-08
HRH1	3.58163e-12	0.252596	0.271	0.099	1.01382e-07
RP11-417F21.1	3.62823e-12	0.454502	0.162	0.041	1.02701e-07
EIF3L	3.81174e-12	0.260604	0.155	0.037	1.07895e-07
IDH2	4.0002e-12	0.393772	0.283	0.11	1.1323e-07
AQP4	4.36197e-12	0.434982	0.777	0.499	1.2347e-07
RAPGEF1	4.54646e-12	0.264862	0.22	0.072	1.28692e-07
NCK1	4.92635e-12	0.314251	0.169	0.045	1.39445e-07
MGST1	5.01794e-12	0.262359	0.656	0.359	1.42038e-07
LZIC	5.26156e-12	0.304758	0.116	0.019	1.48934e-07
SCN2A	5.27001e-12	0.49248	0.211	0.069	1.49173e-07
SLC25A5	5.39362e-12	0.279289	0.162	0.041	1.52672e-07
ERICH1-AS1	5.78107e-12	0.542072	0.123	0.023	1.63639e-07
KCNQ5	5.87926e-12	0.938895	0.283	0.114	1.66418e-07
PRKCA-AS1	6.52444e-12	0.642889	0.286	0.116	1.84681e-07
APP	6.75946e-12	0.280437	0.385	0.17	1.91333e-07
MYOM2	6.8609e-12	0.273389	0.109	0.016	1.94205e-07
ATP6V0E1	6.91203e-12	0.271433	0.225	0.075	1.95652e-07
MMP16	7.37641e-12	0.545204	0.172	0.048	2.08797e-07
XPO4	7.6844e-12	0.324868	0.283	0.112	2.17515e-07
ZNF251	7.83558e-12	0.290664	0.186	0.054	2.21794e-07
TOM1L2	8.01633e-12	0.266017	0.564	0.291	2.2691e-07
CSGALNACT1	8.01734e-12	0.378468	0.734	0.43	2.26939e-07
CUTA	8.23873e-12	0.284794	0.167	0.044	2.33205e-07
SMARCAL1	8.30728e-12	0.31022	0.162	0.042	2.35146e-07
AC004893.11	9.03144e-12	0.258152	0.153	0.037	2.55644e-07
MDGA2	9.06152e-12	0.574199	0.249	0.093	2.56495e-07
NDUFAB1	9.26926e-12	0.256774	0.133	0.027	2.62376e-07
HYDIN	9.40397e-12	0.287962	0.387	0.178	2.66189e-07
RP11-144F15.1	9.40728e-12	0.354514	0.32	0.137	2.66282e-07
TMTC1	9.47075e-12	0.350741	0.269	0.105	2.68079e-07
RP11-217L21.1	9.65326e-12	0.470171	0.23	0.082	2.73245e-07
PCDH9-AS2	9.69745e-12	0.578934	0.547	0.301	2.74496e-07
SSB	9.81636e-12	0.341869	0.172	0.048	2.77862e-07
ANKS1B	1.01898e-11	0.436207	0.6	0.32	2.88433e-07
CACYBP	1.0536e-11	0.317608	0.138	0.03	2.98233e-07
GNB4	1.07155e-11	0.258872	0.14	0.031	3.03312e-07
SPDYE3	1.12512e-11	0.450748	0.322	0.141	3.18477e-07
AC002429.5	1.13562e-11	0.289841	0.588	0.318	3.21447e-07
PTPRD	1.16125e-11	1.01363	0.533	0.301	3.28705e-07
DHRS7	1.24338e-11	0.297086	0.131	0.027	3.51951e-07
SCAI	1.27961e-11	0.311397	0.254	0.095	3.62207e-07
ATXN7L1	1.30852e-11	0.282104	0.332	0.143	3.70389e-07
CRHR1	1.31299e-11	0.302987	0.153	0.038	3.71656e-07
RP11-116O11.1	1.38149e-11	0.603784	0.196	0.064	3.91044e-07
ODF2L	1.39314e-11	0.26026	0.182	0.053	3.94342e-07
ZRANB3	1.40247e-11	0.291322	0.274	0.107	3.96982e-07
NTNG1	1.41258e-11	0.403263	0.199	0.063	3.99844e-07
LYRM2	1.42237e-11	0.276363	0.184	0.054	4.02617e-07
PAMR1	1.5713e-11	0.432055	0.707	0.45	4.44773e-07
AP000462.2	1.66302e-11	0.467336	0.39	0.186	4.70736e-07
GABRB3	1.69064e-11	0.519085	0.293	0.12	4.78554e-07
NR2F1-AS1	1.85667e-11	0.308221	0.542	0.279	5.2555e-07
BRK1	1.92383e-11	0.316975	0.177	0.052	5.44558e-07
SNTB1	1.95209e-11	0.354128	0.199	0.064	5.52558e-07
ZNF439	1.9946e-11	0.305125	0.138	0.031	5.64591e-07
TANC2	2.02987e-11	0.277119	0.363	0.165	5.74574e-07
NDRG2	2.14884e-11	-1.16059	0.567	0.586	6.08251e-07
CACNA2D3	2.14959e-11	0.481926	0.426	0.214	6.08463e-07
RNF34	2.18407e-11	0.315914	0.172	0.049	6.18222e-07
ARFGEF2	2.32165e-11	0.262499	0.269	0.105	6.57165e-07
BTF3	2.38109e-11	0.297962	0.14	0.033	6.73991e-07
UBAC1	2.44538e-11	0.30313	0.172	0.049	6.92188e-07
SLC39A11	2.52564e-11	0.285718	0.659	0.367	7.14907e-07
NEGR1	2.57587e-11	0.459122	0.508	0.26	7.29127e-07
RPS6	2.59745e-11	0.364529	0.182	0.054	7.35233e-07
NDUFB5	2.61056e-11	0.348788	0.184	0.057	7.38944e-07
L3MBTL4	2.62733e-11	0.294183	0.138	0.031	7.43692e-07
IQCG	2.63623e-11	0.264152	0.165	0.045	7.46211e-07
CNBP	2.64951e-11	0.254096	0.167	0.046	7.4997e-07
NALCN	2.69886e-11	0.313528	0.387	0.177	7.63938e-07
ARPP19	2.81802e-11	0.303509	0.308	0.128	7.97669e-07
RP11-436D23.1	2.8635e-11	-0.612499	0.755	0.786	8.10543e-07
LINC00632	2.89565e-11	0.58748	0.157	0.044	8.19644e-07
DGCR5	3.0243e-11	0.328872	0.165	0.046	8.56057e-07
DGKI	3.03202e-11	0.416124	0.165	0.046	8.58244e-07
P2RX7	3.09449e-11	0.274668	0.157	0.042	8.75925e-07
RP1-313I6.12	3.10195e-11	0.34967	0.104	0.016	8.78037e-07
ENY2	3.21436e-11	0.253135	0.16	0.042	9.09856e-07
PER3	3.32722e-11	0.266552	0.504	0.26	9.41804e-07
RPS3	3.42896e-11	0.256069	0.167	0.046	9.70602e-07
GALNT18	3.59074e-11	0.272602	0.458	0.229	1.01639e-06
NRXN1	3.85012e-11	-0.300804	0.976	0.985	1.08981e-06
FRY	3.88971e-11	0.351257	0.162	0.045	1.10102e-06
PTPRN2	3.89924e-11	0.325977	0.257	0.098	1.10372e-06
TVP23A	4.07516e-11	0.251031	0.107	0.018	1.15351e-06
PPP1R2	4.07974e-11	0.274062	0.155	0.041	1.15481e-06
FSTL4	4.08358e-11	0.457655	0.138	0.033	1.1559e-06
WBSCR17	4.1386e-11	0.497322	0.182	0.056	1.17147e-06
POLB	4.14345e-11	0.257759	0.107	0.018	1.17285e-06
RP11-586K2.1	4.15363e-11	0.428776	0.14	0.034	1.17573e-06
RPSA	4.23975e-11	0.344376	0.174	0.052	1.2001e-06
ADCY1	4.42366e-11	0.274839	0.16	0.044	1.25216e-06
ZSCAN18	4.50846e-11	0.324636	0.189	0.06	1.27616e-06
LRP4-AS1	4.5597e-11	0.569214	0.245	0.097	1.29067e-06
DDX50	4.74391e-11	0.274059	0.186	0.059	1.34281e-06
SLC8A1-AS1	4.92057e-11	0.27312	0.126	0.027	1.39282e-06
CMB9-22P13.1	4.98287e-11	0.258671	0.131	0.029	1.41045e-06
DSTN	4.9859e-11	0.279394	0.242	0.091	1.41131e-06
WDR31	5.09293e-11	0.261394	0.136	0.031	1.4416e-06
SPHK2	5.38565e-11	0.337128	0.14	0.034	1.52446e-06
EIF1B	5.50545e-11	0.254205	0.174	0.052	1.55837e-06
GATSL2	5.60828e-11	0.26444	0.136	0.031	1.58748e-06
OTUD6B-AS1	5.63147e-11	0.26946	0.172	0.05	1.59404e-06
FAU	5.65209e-11	0.260389	0.218	0.076	1.59988e-06
COG7	5.71456e-11	0.250726	0.203	0.068	1.61756e-06
RP13-143G15.4	5.89904e-11	0.274764	0.329	0.146	1.66978e-06
TSC22D1	6.1758e-11	0.292157	0.446	0.22	1.74812e-06
PACRG	6.84157e-11	0.353971	0.259	0.105	1.93658e-06
KIF9	7.12353e-11	0.255177	0.111	0.02	2.01639e-06
HSCB	7.24489e-11	0.321917	0.126	0.027	2.05074e-06
LUZP2	7.39598e-11	0.558321	0.133	0.031	2.09351e-06
MPHOSPH6	7.88991e-11	0.262069	0.148	0.038	2.23332e-06
SRRM4	8.1081e-11	0.442396	0.143	0.037	2.29508e-06
PHYHD1	8.44725e-11	0.272707	0.215	0.075	2.39108e-06
PCDH9-AS1	8.59978e-11	0.35881	0.14	0.035	2.43425e-06
GPC6	8.63203e-11	0.432225	0.215	0.076	2.44338e-06
SLC4A10	8.98735e-11	0.592132	0.191	0.064	2.54396e-06
DOCK9	9.31617e-11	0.277103	0.206	0.071	2.63704e-06
SYN2	9.72225e-11	0.43708	0.242	0.094	2.75198e-06
GHITM	1.01851e-10	0.316843	0.203	0.069	2.88299e-06
COIL	1.05904e-10	0.276073	0.104	0.018	2.99772e-06
NKAIN2	1.06734e-10	0.473173	0.465	0.248	3.02122e-06
THY1	1.09017e-10	0.370996	0.232	0.087	3.08582e-06
ZNF821	1.13352e-10	0.312427	0.136	0.033	3.20855e-06
POLE2	1.13998e-10	0.354589	0.107	0.019	3.22684e-06
COL21A1	1.15093e-10	0.280948	0.136	0.033	3.25784e-06
FGF14	1.151e-10	0.54588	0.484	0.257	3.25802e-06
WEE2-AS1	1.15422e-10	0.314733	0.123	0.027	3.26713e-06
CTA-292E10.6	1.17522e-10	0.325384	0.143	0.037	3.32657e-06
MIR137HG	1.34825e-10	0.36333	0.126	0.029	3.81635e-06
PDZD2	1.34845e-10	0.283409	0.298	0.125	3.81691e-06
VPS29	1.35971e-10	0.257403	0.184	0.059	3.84879e-06
KSR2	1.43812e-10	0.362867	0.162	0.048	4.07074e-06
HSP90AB1	1.47601e-10	0.27305	0.465	0.237	4.178e-06
EEF1B2	1.49298e-10	0.250742	0.121	0.026	4.22603e-06
DLG2	1.52511e-10	0.448658	0.86	0.638	4.31696e-06
SMYD4	1.52802e-10	0.275136	0.119	0.024	4.32521e-06
ISCU	1.64269e-10	0.273295	0.143	0.037	4.6498e-06
MICAL2	1.65758e-10	0.261931	0.157	0.045	4.69194e-06
NRXN3	1.6984e-10	0.660623	0.467	0.245	4.8075e-06
ATRNL1	1.83611e-10	0.645125	0.291	0.127	5.19728e-06
MBP	1.86454e-10	0.276351	0.186	0.06	5.27776e-06
GTF2H5	1.91043e-10	0.275882	0.123	0.027	5.40767e-06
PSMC1	2.02659e-10	0.300093	0.167	0.05	5.73646e-06
FRMD4A	2.06303e-10	0.56941	0.634	0.369	5.83962e-06
RAP1GAP2	2.09455e-10	0.300766	0.165	0.049	5.92884e-06
ACAT1	2.09607e-10	0.283501	0.182	0.059	5.93314e-06
GABBR2	2.09641e-10	0.464857	0.203	0.072	5.9341e-06
TENM1	2.1943e-10	0.282065	0.116	0.024	6.21118e-06
TAGLN3	2.21256e-10	0.301764	0.22	0.08	6.26287e-06
UNC5D	2.25423e-10	0.256283	0.433	0.215	6.38082e-06
DGKB	2.28838e-10	0.545241	0.266	0.114	6.47749e-06
ANGPTL1	2.32506e-10	0.291286	0.104	0.019	6.58131e-06
NRN1	3.04861e-10	0.28959	0.104	0.019	8.62939e-06
AK5	3.06905e-10	0.468176	0.172	0.053	8.68724e-06
CACNA1D	3.4396e-10	0.370907	0.177	0.057	9.73614e-06
STARD4-AS1	3.44346e-10	0.310054	0.123	0.029	9.74705e-06
NQO1	3.59612e-10	0.288132	0.119	0.026	1.01792e-05
UCHL1	3.71447e-10	0.386912	0.332	0.154	1.05142e-05
TCHP	4.13732e-10	0.264051	0.162	0.049	1.17111e-05
AC005037.3	4.3299e-10	0.31537	0.133	0.034	1.22562e-05
PGM2L1	4.50111e-10	0.266777	0.16	0.048	1.27408e-05
TDG	4.62749e-10	0.254056	0.126	0.03	1.30986e-05
ENC1	4.66204e-10	0.501607	0.24	0.097	1.31964e-05
B3GAT2	5.46482e-10	0.317886	0.174	0.057	1.54687e-05
RIMS2	5.46671e-10	0.573158	0.262	0.109	1.54741e-05
TIPIN	6.21359e-10	0.316738	0.133	0.034	1.75882e-05
MAPKAPK5-AS1	6.27176e-10	0.370974	0.104	0.02	1.77528e-05
DCTN6	7.05979e-10	0.270342	0.119	0.027	1.99834e-05
AC007563.5	7.15211e-10	0.492163	0.109	0.023	2.02448e-05
PPP1R9A	7.41249e-10	0.284936	0.688	0.401	2.09818e-05
MAP1B	7.62578e-10	0.563466	0.421	0.222	2.15855e-05
TMEM130	7.6654e-10	0.25678	0.153	0.045	2.16977e-05
AC007038.7	8.91447e-10	0.255092	0.157	0.048	2.52333e-05
SOX9	9.093e-10	-1.49746	0.262	0.365	2.57386e-05
MEF2C	9.10746e-10	0.279153	0.574	0.313	2.57796e-05
FRMPD4	9.64439e-10	0.457177	0.245	0.101	2.72994e-05
SNAP25-AS1	9.73785e-10	0.534368	0.15	0.046	2.7564e-05
DOCK3	9.84901e-10	0.258236	0.588	0.325	2.78786e-05
KCNB1	1.00044e-09	0.332331	0.182	0.063	2.83186e-05
CCDC25	1.02849e-09	0.275498	0.131	0.034	2.91125e-05
TSEN2	1.0335e-09	0.318612	0.186	0.065	2.92541e-05
LINC01094	1.04166e-09	0.325943	0.126	0.031	2.94851e-05
TMEM132D	1.05237e-09	0.50252	0.169	0.056	2.97885e-05
SYN3	1.10308e-09	0.56234	0.186	0.067	3.12238e-05
KAZN	1.17204e-09	0.493184	0.22	0.086	3.31758e-05
CDH18	1.20215e-09	0.407116	0.213	0.082	3.40282e-05
DPP10	1.29479e-09	0.349014	0.709	0.456	3.66504e-05
RP11-91P24.7	1.32513e-09	0.280857	0.114	0.026	3.75091e-05
RABEPK	1.40897e-09	0.261704	0.111	0.024	3.98822e-05
RP11-983P16.4	1.44018e-09	0.282463	0.145	0.042	4.07657e-05
SH3GL3	1.50501e-09	0.3358	0.128	0.034	4.2601e-05
RASGRP1	1.6917e-09	0.27917	0.104	0.022	4.78851e-05
IFNGR2	1.75177e-09	0.264695	0.189	0.067	4.95856e-05
KCNK1	1.83386e-09	0.3305	0.121	0.03	5.19092e-05
FILIP1L	1.91851e-09	0.387824	0.162	0.053	5.43053e-05
PRKCE	1.92286e-09	0.287928	0.38	0.189	5.44284e-05
IL1RAPL1	1.95234e-09	0.523893	0.295	0.133	5.5263e-05
UQCRFS1	1.96178e-09	0.301426	0.123	0.031	5.55302e-05
AC008067.2	1.98028e-09	0.391213	0.148	0.045	5.60538e-05
KHDRBS2	2.36505e-09	0.482788	0.225	0.093	6.69452e-05
PTPRO	2.43677e-09	0.366252	0.114	0.027	6.89752e-05
SHISA9	2.59975e-09	0.579701	0.153	0.049	7.35886e-05
LINC00903	2.89755e-09	0.404882	0.133	0.038	8.2018e-05
MAK	2.9103e-09	0.324679	0.22	0.088	8.23789e-05
RGL1	2.95498e-09	0.283645	0.453	0.246	8.36437e-05
SV2B	2.95662e-09	0.290105	0.15	0.046	8.369e-05
UFC1	3.012e-09	0.272745	0.111	0.026	8.52577e-05
ADGRG1	3.07138e-09	-1.42531	0.368	0.438	8.69386e-05
ANKRD23	3.10922e-09	0.252999	0.143	0.042	8.80097e-05
AC026202.3	3.14644e-09	0.286741	0.174	0.06	8.90632e-05
ZNF7	3.55556e-09	0.309485	0.102	0.022	0.000100644
NMNAT2	3.84322e-09	0.29164	0.169	0.059	0.000108786
TMEFF2	3.86179e-09	0.361202	0.15	0.048	0.000109312
KCNJ3	3.95879e-09	0.312403	0.167	0.056	0.000112057
JPH4	3.96602e-09	0.269494	0.126	0.034	0.000112262
PTGR1	4.36716e-09	0.357723	0.201	0.079	0.000123617
LRRTM3	5.10634e-09	0.32422	0.136	0.039	0.00014454
HES1	5.43776e-09	0.366204	0.298	0.136	0.000153921
CNTN3	5.57951e-09	0.297424	0.131	0.037	0.000157934
ESF1	5.62896e-09	0.260028	0.257	0.112	0.000159333
JAKMIP2-AS1	6.17961e-09	0.410213	0.131	0.038	0.00017492
GRIK2	6.46645e-09	0.515483	0.322	0.156	0.000183039
RP11-1379J22.2	6.61553e-09	0.315567	0.111	0.027	0.000187259
FAM19A2	6.90284e-09	0.513522	0.259	0.116	0.000195392
PLPPR4	7.0537e-09	0.258303	0.119	0.031	0.000199662
PLXNA4	7.62965e-09	0.316898	0.114	0.029	0.000215965
SLC35F3	7.67563e-09	0.471025	0.121	0.033	0.000217266
SH3GL2	7.81917e-09	0.377284	0.155	0.052	0.000221329
UBOX5-AS1	1.00604e-08	0.269467	0.102	0.023	0.000284771
TTLL11	1.0536e-08	0.253201	0.123	0.034	0.000298231
VCAN	1.22556e-08	0.323717	0.107	0.026	0.000346908
TSHZ2	1.30269e-08	0.755877	0.131	0.039	0.000368739
SNAP25	1.3435e-08	0.353247	0.525	0.298	0.000380292
HECW1	1.36644e-08	0.518541	0.14	0.045	0.000386785
KCNH1	1.38753e-08	0.482835	0.133	0.041	0.000392753
RUNDC3B	1.47345e-08	0.334857	0.116	0.031	0.000417074
ZNF146	1.58905e-08	0.269946	0.121	0.034	0.000449796
CKB	1.59785e-08	-0.835441	0.663	0.645	0.000452287
PRICKLE1	1.6682e-08	0.286818	0.116	0.031	0.000472201
BCL2L14	1.85628e-08	0.256104	0.196	0.078	0.000525439
GNG3	1.93699e-08	0.279311	0.145	0.048	0.000548286
RPS6KA2	1.97877e-08	0.319253	0.69	0.445	0.000560111
URGCP	2.12835e-08	0.250032	0.145	0.048	0.00060245
LRP1B	2.24841e-08	-0.301271	0.937	0.937	0.000636435
SCN8A	2.26893e-08	0.277291	0.208	0.087	0.000642242
RP11-123O10.4	2.28096e-08	0.299265	0.165	0.059	0.000645649
CLDN11	2.357e-08	0.32604	0.102	0.024	0.000667173
DIRC3	2.4149e-08	0.267714	0.148	0.049	0.000683563
C2orf88	2.59799e-08	0.319297	0.16	0.057	0.000735388
DDOST	2.66343e-08	0.2575	0.104	0.026	0.00075391
R3HDM1	2.91594e-08	0.472963	0.438	0.242	0.000825387
HES6	3.05089e-08	-1.12481	0.034	0.131	0.000863585
SERPINE2	3.15928e-08	-1.03154	0.571	0.563	0.000894267
CNTN4	3.40121e-08	0.501122	0.182	0.071	0.000962746
MAGI2	3.52288e-08	-0.353136	0.918	0.875	0.000997186
AC092839.3	3.61668e-08	0.272106	0.121	0.035	0.00102374
RAPGEF5	3.62352e-08	0.368863	0.14	0.046	0.00102567
PLP1	4.41509e-08	0.341084	0.116	0.033	0.00124974
BCAN	4.47784e-08	-0.321777	0.383	0.184	0.0012675
PTPRK	4.88244e-08	0.313728	0.4	0.216	0.00138202
RP11-347P5.1	5.51399e-08	0.361226	0.121	0.037	0.00156079
GRM5	5.55737e-08	0.302863	0.208	0.088	0.00157307
FSTL5	5.58126e-08	0.259958	0.174	0.067	0.00157983
APC	5.96447e-08	0.343797	0.729	0.493	0.0016883
DANT2	6.84428e-08	0.276892	0.552	0.332	0.00193734
RP11-75C23.1	7.09286e-08	0.278816	0.119	0.035	0.0020077
CNTN5	8.16089e-08	0.498277	0.259	0.122	0.00231002
ADGRL2	8.28777e-08	0.534309	0.169	0.065	0.00234594
GAPDH	8.91467e-08	0.36787	0.69	0.431	0.00252339
CHRM3	9.03516e-08	0.275228	0.23	0.103	0.00255749
ADGRB1	9.57063e-08	-1.40167	0.102	0.205	0.00270906
RBFOX3	9.62491e-08	0.437034	0.119	0.037	0.00272443
KIRREL3	1.05608e-07	0.779047	0.126	0.042	0.00298935
TNR	1.13196e-07	0.45688	0.165	0.064	0.00320412
HECW2	1.26244e-07	0.361105	0.148	0.054	0.00357347
PARK2	1.58723e-07	0.250931	0.726	0.49	0.00449281
ASIC2	1.60816e-07	0.449528	0.199	0.086	0.00455207
SLC6A1-AS1	1.76942e-07	-0.940388	0.341	0.438	0.00500851
A2ML1-AS1	1.87874e-07	0.301042	0.162	0.064	0.00531796
RP11-472M19.2	2.05463e-07	0.284535	0.15	0.056	0.00581584
RP11-160H12.2	2.35173e-07	0.252632	0.114	0.035	0.0066568
ATP1B1	2.43124e-07	0.320036	0.327	0.176	0.00688186
CDH9	2.51511e-07	0.398631	0.109	0.033	0.00711928
CADM1	2.86913e-07	-0.353453	0.879	0.85	0.00812137
RPS17	3.17002e-07	0.292603	0.111	0.034	0.00897306
ATP1A2	3.84826e-07	-0.538313	0.826	0.746	0.0108929
RP11-1H15.2	4.29654e-07	0.278607	0.114	0.037	0.0121618
NEAT1	4.46896e-07	-0.529665	0.826	0.799	0.0126498
ACSS1	4.68147e-07	-0.998839	0.494	0.503	0.0132514
SCN3A	5.13229e-07	0.253791	0.104	0.031	0.0145274
GRM7	5.33998e-07	0.518465	0.249	0.127	0.0151154
ZNF385B	5.46206e-07	0.329157	0.121	0.041	0.0154609
PALM	6.86728e-07	-0.279946	0.317	0.156	0.0194385
HCN1	7.39977e-07	0.356687	0.153	0.061	0.0209458
TRPM3	8.90203e-07	-0.52244	0.731	0.732	0.0251981
GALNTL6	9.25942e-07	0.708652	0.194	0.088	0.0262097
ADGRB3	1.16959e-06	-0.275784	0.949	0.941	0.0331065
AFF3	1.2426e-06	0.331967	0.213	0.102	0.0351731
PTCHD1-AS	1.29553e-06	0.320539	0.511	0.327	0.0366713
NR2F1	1.305e-06	-0.277295	0.341	0.173	0.0369394
RP11-384F7.2	1.43865e-06	-0.420058	0.838	0.803	0.0407223
DMD	1.61513e-06	0.255821	0.53	0.316	0.0457179
PLXNB1	1.63207e-06	-1.5207	0.264	0.329	0.0461974
SCN1A	1.87598e-06	0.33569	0.148	0.061	0.0531015
HS6ST3	2.01397e-06	0.601408	0.211	0.101	0.0570073
SNTG1	2.25099e-06	0.609228	0.24	0.125	0.0637165
ATP8A2	2.68735e-06	0.482719	0.165	0.072	0.0760681
SYCP3	2.72198e-06	0.32491	0.107	0.037	0.0770484
ADCY2	3.57051e-06	0.291904	0.768	0.567	0.101067
ST6GALNAC3	3.5927e-06	0.253096	0.215	0.107	0.101695
TCF4	3.881e-06	-0.548353	0.724	0.665	0.109856
KCNH7	4.4261e-06	0.751174	0.14	0.06	0.125285
LINGO2	5.43164e-06	0.367686	0.174	0.08	0.153748
NAT8L	6.41769e-06	-1.40153	0.298	0.346	0.181659
CNTNAP2	7.20415e-06	0.475802	0.462	0.287	0.203921
MIR646HG	8.66929e-06	0.270682	0.107	0.039	0.245393
ZBTB20	9.51193e-06	-0.341927	0.872	0.864	0.269245
CSMD3	1.32205e-05	0.358157	0.174	0.084	0.374218
OLFM3	1.67015e-05	0.413811	0.111	0.044	0.472752
LINC01266	1.83188e-05	0.253322	0.22	0.118	0.518533
SLC4A4	1.83755e-05	-0.38297	0.76	0.736	0.520137
DHX30	2.09256e-05	-0.293548	0.213	0.105	0.59232
PDE10A	2.7815e-05	0.306215	0.114	0.046	0.787332
DDX17	2.93495e-05	-0.796382	0.608	0.546	0.830768
NCAM2	3.0327e-05	0.261014	0.821	0.607	0.858436
XKR4	3.10487e-05	0.298744	0.126	0.054	0.878865
NLGN1	3.24272e-05	0.305708	0.257	0.146	0.917883
CTC-498M16.2	3.32737e-05	-0.279071	0.274	0.144	0.941844
RBMS3-AS3	3.55149e-05	0.251951	0.194	0.101	1
DCUN1D1	3.62063e-05	-0.336244	0.354	0.197	1
KIAA1755	4.4968e-05	-0.304743	0.245	0.129	1
TLE4	4.61386e-05	-0.259628	0.281	0.151	1
HES5	4.77836e-05	-1.13437	0.041	0.106	1
CMIP	5.97971e-05	-0.256741	0.341	0.195	1
SOX5	6.71415e-05	-0.514279	0.678	0.646	1
TOB2	6.89463e-05	-0.307174	0.242	0.129	1
RHOQ	7.88048e-05	-0.261711	0.254	0.136	1
SEPT2	8.06441e-05	-0.28284	0.375	0.218	1
PITPNC1	8.32759e-05	0.267621	0.906	0.824	1
TIAM2	8.43992e-05	-0.264509	0.329	0.186	1
GPRC5B	8.45419e-05	-0.953568	0.525	0.484	1
NFIC	8.6241e-05	-0.362553	0.308	0.173	1
CNN3	9.15073e-05	-0.269304	0.317	0.177	1
DSCAM	9.59524e-05	0.618266	0.162	0.084	1
TSC22D4	9.86128e-05	-0.25808	0.387	0.22	1
APOE	0.000101257	-1.0568	0.446	0.435	1
GABRG3	0.000101979	0.376714	0.111	0.049	1
TUG1	0.000102731	-0.296021	0.196	0.099	1
SLC17A7	0.000111325	-0.259971	0.174	0.087	1
VOPP1	0.000117476	-0.355252	0.264	0.146	1
PAQR8	0.000121515	-0.990784	0.378	0.396	1
TYRO3	0.000125188	-0.251206	0.145	0.068	1
CPSF6	0.000126419	-0.390474	0.259	0.141	1
ETNK1	0.000136841	-0.282946	0.225	0.12	1
CLSTN2	0.000152192	0.276499	0.102	0.044	1
MRPL41	0.000160097	-1.00211	0.073	0.139	1
RHOB	0.000173362	-0.944912	0.133	0.201	1
FKBP10	0.000175766	-0.337007	0.189	0.097	1
GATS	0.000182424	-0.374143	0.225	0.121	1
LRRTM4	0.000189724	0.405554	0.525	0.352	1
JAM2	0.000197207	-0.259842	0.237	0.129	1
MTSS1L	0.00021735	-0.918538	0.467	0.456	1
ACIN1	0.00022193	-0.256009	0.232	0.128	1
DLG4	0.000226474	-0.302135	0.148	0.071	1
SAMD4B	0.000233612	-0.273696	0.223	0.121	1
CNTNAP5	0.000237704	0.352381	0.155	0.082	1
CPT1A	0.00027796	-0.256491	0.247	0.139	1
SUGP2	0.00028113	-0.332818	0.332	0.195	1
FADS2	0.000286937	-0.311022	0.3	0.173	1
DLC1	0.000292946	-0.424651	0.697	0.644	1
CAMK2B	0.000293917	-0.250425	0.266	0.152	1
TRPS1	0.000307401	-0.492735	0.705	0.654	1
CTSB	0.000308008	-0.307004	0.201	0.107	1
CDH20	0.000326602	-0.323136	0.794	0.769	1
RP11-437B10.1	0.000331411	-0.257855	0.232	0.131	1
KANSL1L	0.000337876	-0.353285	0.414	0.249	1
LNPEP	0.000353481	-0.378391	0.312	0.177	1
FASN	0.000371723	-0.801494	0.061	0.12	1
CCSER1	0.000388102	0.295597	0.228	0.133	1
GGA1	0.000402924	-0.26933	0.143	0.071	1
KIAA2026	0.000410084	-0.268232	0.341	0.203	1
GPC4	0.000432677	-0.257418	0.14	0.069	1
DIO2	0.000449191	-0.299104	0.288	0.167	1
SMARCAD1	0.000469198	-0.301484	0.24	0.135	1
MARCKS	0.000469589	-0.256392	0.213	0.117	1
TRPC4AP	0.000480052	-0.261634	0.225	0.129	1
BCAT2	0.00048802	-0.304942	0.225	0.128	1
C16orf72	0.000492766	-0.284238	0.16	0.083	1
ENHO	0.000523676	-0.998745	0.14	0.2	1
AKAP1	0.000560469	-0.289664	0.143	0.072	1
SETD5	0.000566982	-0.26343	0.46	0.287	1
ZNF98	0.000579546	-0.558212	0.581	0.57	1
DICER1	0.000580421	-0.273422	0.295	0.176	1
GLB1	0.000581627	-0.29188	0.196	0.107	1
ZNF521	0.00058559	-0.285091	0.361	0.22	1
ADGRV1	0.000589565	0.284843	0.903	0.876	1
PYGB	0.000591985	-0.310727	0.237	0.135	1
PRCP	0.000592464	-0.251411	0.24	0.139	1
NCAN	0.000615355	-0.995657	0.458	0.442	1
ZMAT3	0.000661433	-0.336964	0.225	0.127	1
SLC38A3	0.000671223	-0.823953	0.051	0.105	1
TPPP	0.000697429	-0.285679	0.121	0.059	1
PSD3	0.0006977	-0.448391	0.702	0.652	1
INTS6	0.000706997	-0.253875	0.228	0.131	1
CPSF7	0.000717409	-0.328799	0.218	0.122	1
SOS1	0.000723983	-0.253729	0.375	0.234	1
RPTOR	0.000729252	-0.304218	0.235	0.135	1
PTTG1IP	0.000746352	-0.379283	0.196	0.107	1
FTH1	0.000810451	-0.281938	0.506	0.316	1
NFATC4	0.000867492	-0.972838	0.07	0.125	1
MYEF2	0.000904566	-0.275575	0.228	0.131	1
RIMKLB	0.000924524	-0.313172	0.337	0.203	1
CCNL2	0.00096613	-0.271046	0.15	0.079	1
PABPN1	0.000976649	-1.33956	0.165	0.215	1
COL4A5	0.000979398	-0.254964	0.184	0.102	1
GOLGA8B	0.000987106	-0.315938	0.242	0.14	1
RIMS1	0.00099864	-0.835913	0.329	0.363	1
PURG	0.00101844	-0.321798	0.278	0.167	1
RP11-248J23.7	0.00102128	-0.266886	0.278	0.167	1
USP40	0.00105388	-0.264696	0.283	0.171	1
KNDC1	0.00106939	-0.426663	0.3	0.18	1
CLPTM1	0.00107982	-0.29532	0.182	0.099	1
P4HA1	0.0011027	-0.282951	0.254	0.151	1
HK1	0.00112254	-0.263148	0.235	0.139	1
RRAGB	0.00116427	-0.328129	0.203	0.116	1
DAAM1	0.00119239	-0.257224	0.484	0.309	1
SLC25A29	0.00120352	-1.23836	0.153	0.204	1
XIST	0.0012253	-0.713715	0.404	0.427	1
PTAR1	0.00123228	-0.30276	0.315	0.19	1
FXR1	0.00129879	-0.265088	0.235	0.139	1
NAP1L4	0.00130321	-0.26257	0.269	0.162	1
SLC18B1	0.00133705	-0.361522	0.351	0.214	1
HNRNPA3	0.00134674	-0.337604	0.327	0.199	1
CANX	0.00136396	-0.258418	0.329	0.201	1
HELZ	0.00138428	-0.343485	0.334	0.204	1
FAM208A	0.00139726	-0.267947	0.184	0.103	1
KCTD15	0.00152708	-0.265137	0.119	0.06	1
DDX3X	0.00156632	-0.356237	0.266	0.158	1
PDGFC	0.00158483	-0.297858	0.322	0.197	1
PBRM1	0.00158684	-0.284253	0.32	0.199	1
RAB11FIP2	0.00162945	-0.284698	0.312	0.19	1
MT1G	0.00165114	-0.258186	0.162	0.09	1
FBXO21	0.00170689	-0.366162	0.269	0.162	1
SPIN1	0.00173034	-0.325232	0.392	0.248	1
SLC48A1	0.00173355	-0.385396	0.23	0.135	1
INPP5F	0.00175947	-0.366407	0.247	0.147	1
LSS	0.00190462	-0.305482	0.203	0.118	1
RREB1	0.00191807	-0.262301	0.182	0.105	1
LRRC4B	0.00192165	-0.387441	0.196	0.112	1
DDIT4	0.00194862	-1.11196	0.123	0.177	1
ATAD1	0.00200907	-0.313575	0.211	0.124	1
ZC3H11A	0.00200931	-0.341955	0.266	0.159	1
OLFM2	0.00214417	-0.262961	0.53	0.346	1
URI1	0.00214524	-0.280978	0.23	0.137	1
NPL	0.00215017	-0.344829	0.433	0.278	1
SSFA2	0.00220557	-0.253587	0.177	0.101	1
LEMD3	0.00226274	-0.263098	0.138	0.075	1
KLC1	0.00228006	-0.455557	0.329	0.2	1
B4GALNT4	0.0022962	-0.967825	0.126	0.177	1
CDC73	0.00234271	-0.252605	0.218	0.131	1
IPO7	0.00235718	-0.272883	0.148	0.082	1
CNTN1	0.00236693	-0.393537	0.695	0.619	1
PEX2	0.00243059	-0.281831	0.157	0.088	1
CTIF	0.00254466	-0.289448	0.344	0.226	1
DLGAP4	0.00255716	-0.312083	0.218	0.131	1
ZC3H12C	0.00258506	-0.26071	0.361	0.229	1
CNOT2	0.00259523	-0.312917	0.271	0.166	1
DAPK1	0.00260009	-0.255626	0.407	0.256	1
SORL1	0.00262355	-0.255919	0.465	0.301	1
ZNF207	0.00271689	-0.316332	0.293	0.182	1
PPM1B	0.00272229	-0.262589	0.32	0.201	1
SEMA6D	0.0028131	-0.301577	0.242	0.147	1
MARC2	0.00292147	-0.268262	0.133	0.073	1
LCOR	0.00294589	-0.308322	0.317	0.201	1
GGA2	0.00294626	-0.336498	0.162	0.093	1
UBL3	0.00295074	-0.303428	0.247	0.151	1
WDR26	0.00304224	-0.311867	0.213	0.127	1
SYNGR1	0.00312883	-0.302786	0.172	0.099	1
CPEB2	0.00314676	-0.261099	0.191	0.113	1
PPP1R1B	0.00318916	-0.379582	0.252	0.151	1
NAA25	0.00325431	-0.26659	0.199	0.12	1
LINC00657	0.00334731	-0.296588	0.247	0.154	1
ARFGAP1	0.00347746	-1.07467	0.063	0.109	1
KIAA1161	0.00354542	-0.809994	0.097	0.146	1
GNA13	0.0036424	-0.305697	0.235	0.144	1
SLC6A1	0.00368111	-0.710662	0.482	0.445	1
SFPQ	0.00374466	-0.324578	0.375	0.241	1
BBX	0.00385419	-0.2601	0.3	0.193	1
MFAP3L	0.00388989	-0.309078	0.298	0.188	1
VEGFA	0.0039759	-0.940921	0.138	0.182	1
TMEM106B	0.00415458	-0.324319	0.201	0.12	1
AES	0.00418506	-0.293121	0.162	0.094	1
ADD1	0.00431447	-0.3099	0.462	0.301	1
SASH1	0.00433823	-0.447234	0.69	0.629	1
CHD1L	0.00453422	-0.28732	0.157	0.091	1
SCFD2	0.00454795	-0.297438	0.245	0.155	1
B3GAT1	0.00458798	-0.252682	0.167	0.098	1
MIRLET7BHG	0.00475162	-0.38189	0.228	0.143	1
RP11-475E11.9	0.0048441	-0.261549	0.136	0.076	1
RFX3-AS1	0.0048525	-0.277979	0.395	0.257	1
HEPACAM	0.00487008	-0.718869	0.542	0.48	1
TARBP1	0.00491191	-0.304406	0.208	0.128	1
RP11-553L6.5	0.00499625	-0.947463	0.215	0.25	1
VAV3	0.00499715	-0.77264	0.349	0.355	1
LUC7L3	0.00518766	-0.251141	0.622	0.4	1
ARHGAP12	0.00519922	-0.381192	0.211	0.129	1
METTL7A	0.00527544	-0.454689	0.38	0.244	1
CASD1	0.00532792	-0.283984	0.249	0.156	1
MLLT4	0.00538225	-0.296284	0.3	0.193	1
ABHD18	0.00544175	-0.295713	0.278	0.18	1
TMEM47	0.00549269	-0.415057	0.286	0.177	1
SPPL2B	0.00554879	-0.448708	0.153	0.088	1
WDR48	0.00558454	-0.358641	0.179	0.107	1
CCNL1	0.00559829	-0.290261	0.128	0.072	1
FAM134C	0.00561572	-0.293168	0.153	0.088	1
ABCD3	0.00561893	-0.277436	0.232	0.146	1
CDC16	0.00563979	-0.291275	0.186	0.113	1
DKK3	0.00580362	-0.281847	0.475	0.307	1
LMBR1	0.00586445	-0.270966	0.213	0.133	1
RP11-3B12.2	0.00594185	-0.251094	0.179	0.107	1
RAPGEF3	0.00597688	-1.1411	0.206	0.238	1
WBP2	0.00599314	-0.350297	0.225	0.139	1
TMEM170B	0.00600447	-0.288872	0.157	0.093	1
OXSR1	0.00618335	-0.266937	0.162	0.097	1
DMXL2	0.0061954	-0.373357	0.271	0.173	1
FHIT	0.00626305	-0.395537	0.709	0.641	1
SPAG9	0.00629646	-0.335337	0.475	0.305	1
ATP2A2	0.00632995	-0.421511	0.322	0.207	1
HDAC7	0.00652608	-0.275691	0.126	0.071	1
KIDINS220	0.00672431	-0.311529	0.375	0.245	1
DDB1	0.00676633	-0.270005	0.186	0.114	1
ABL1	0.00683541	-0.261804	0.283	0.188	1
DYNC2H1	0.0069073	-0.253202	0.339	0.224	1
COL28A1	0.00697262	-0.254992	0.133	0.078	1
G3BP1	0.0070392	-0.284053	0.177	0.107	1
GANAB	0.00708389	-0.307181	0.177	0.106	1
PLCG1	0.00708476	-0.28851	0.237	0.152	1
NRBP2	0.00742741	-0.263489	0.201	0.127	1
MEF2C-AS1	0.00763548	-0.781485	0.484	0.452	1
STPG2	0.00771355	-0.283933	0.237	0.152	1
CTNND1	0.00778681	-0.337886	0.196	0.121	1
MAPKBP1	0.00803257	-0.305716	0.162	0.098	1
AHDC1	0.00805465	-0.371218	0.184	0.112	1
EED	0.00812296	-0.320846	0.109	0.06	1
NISCH	0.00820773	-0.254286	0.155	0.094	1
PPP2R4	0.00829053	-0.301885	0.148	0.087	1
C10orf11	0.00841289	-0.562906	0.121	0.171	1
LCNL1	0.00859601	-1.11365	0.092	0.133	1
PTPRF	0.00864007	-0.459465	0.24	0.151	1
ATP6V0A1	0.00866087	-0.264407	0.271	0.178	1
ZNF770	0.0087007	-0.261401	0.169	0.103	1
OSBPL3	0.00891796	-0.609569	0.131	0.177	1
PLD5	0.00894521	-0.823678	0.145	0.186	1
TNPO2	0.00907362	-0.323586	0.223	0.141	1
TAPT1	0.0093085	-0.288042	0.167	0.102	1
RUBCN	0.00937924	-0.263144	0.143	0.086	1
PKM	0.00940708	-0.266894	0.395	0.264	1
ANKRD44	0.0095337	-0.313231	0.322	0.215	1
CELF1	0.00996909	-0.422419	0.429	0.283	1
LGR4	0.0103083	-0.315597	0.487	0.324	1
DGCR2	0.0104264	-0.291298	0.191	0.12	1
TRIM8	0.0105343	-0.272284	0.128	0.075	1
EIF2B5	0.010557	-0.384889	0.167	0.103	1
GOLIM4	0.0106829	-0.336196	0.368	0.246	1
BBOX1	0.0107952	-0.331898	0.211	0.135	1
ZSWIM6	0.0110146	-0.480438	0.683	0.589	1
CPE	0.011064	-0.285124	0.806	0.71	1
COG2	0.0110759	-0.252404	0.107	0.06	1
SEPT8	0.011106	-0.358229	0.199	0.125	1
SH2B1	0.0111822	-0.353392	0.201	0.127	1
WAPL	0.0113476	-0.27879	0.191	0.121	1
CLSTN1	0.0115458	-0.405747	0.375	0.246	1
MLC1	0.0117136	-1.01505	0.324	0.321	1
METTL24	0.0118983	-0.272678	0.104	0.059	1
NADK2	0.011936	-0.5133	0.271	0.173	1
FZD3	0.0126247	-0.359472	0.228	0.147	1
SMG1	0.0129859	-0.325801	0.288	0.19	1
STIM2	0.0131272	-0.318636	0.322	0.212	1
CALN1	0.01315	-0.668882	0.196	0.234	1
OGFRL1	0.0135306	-0.436896	0.254	0.163	1
PABPC1	0.0137191	-0.994687	0.196	0.226	1
PYGM	0.0137431	-0.261462	0.119	0.069	1
CD47	0.0139858	-0.25792	0.39	0.264	1
FOXN2	0.0140361	-0.353115	0.242	0.158	1
PHKA1	0.0141458	-0.258569	0.215	0.14	1
EZR	0.0143811	-0.372372	0.385	0.253	1
SYT9	0.0144679	-0.286859	0.184	0.117	1
PAXBP1	0.0144754	-0.256228	0.153	0.094	1
ZFP36L1	0.0147199	-1.33429	0.298	0.298	1
CPNE1	0.0150729	-0.258181	0.104	0.06	1
GNG7	0.0150866	-0.412826	0.363	0.241	1
CD81	0.0155117	-0.959125	0.242	0.26	1
DNAJB2	0.0155447	-0.737952	0.075	0.113	1
SRGAP1	0.0157469	-0.307074	0.395	0.269	1
CALCOCO2	0.016366	-0.316356	0.155	0.097	1
ELOVL5	0.0164296	-0.370906	0.252	0.165	1
LRP8	0.0167569	-0.257161	0.119	0.071	1
OLFM1	0.0169319	-0.30194	0.295	0.197	1
BCL6	0.0169623	-0.636048	0.264	0.17	1
EIF3B	0.0170529	-0.420069	0.121	0.072	1
CRIM1	0.0173504	-0.334953	0.271	0.181	1
SREK1	0.0173556	-0.39228	0.225	0.147	1
LINC01473	0.0176813	-0.317035	0.165	0.105	1
DNER	0.0177817	-0.378969	0.276	0.182	1
ATXN7	0.0181746	-0.344968	0.169	0.109	1
MFHAS1	0.0181765	-0.309886	0.351	0.239	1
PLSCR4	0.0183374	-0.313629	0.339	0.23	1
KLF7	0.0183601	-0.344252	0.232	0.155	1
RNPC3	0.0184249	-0.361835	0.387	0.257	1
ANKRD36	0.0184661	-0.378411	0.245	0.161	1
P4HB	0.0188809	-0.29128	0.148	0.093	1
SLC6A11	0.0190617	-0.858294	0.3	0.306	1
LAMP2	0.0191579	-0.313095	0.252	0.167	1
MKRN3	0.0195447	-0.392556	0.206	0.133	1
MACROD2	0.0196236	-0.386483	0.642	0.58	1
CCND3	0.0197762	-0.373501	0.24	0.161	1
JAK1	0.0202865	-0.323822	0.242	0.161	1
PKD1	0.0207048	-0.479548	0.199	0.127	1
PHF20L1	0.0208813	-0.273259	0.215	0.143	1
LINC00298	0.0209349	-0.289746	0.128	0.079	1
NBPF14	0.0215607	-0.34086	0.121	0.073	1
PSD2	0.0217046	-0.839992	0.32	0.313	1
ITGAV	0.0221596	-0.357871	0.4	0.268	1
RPL27A	0.0222382	-0.297959	0.167	0.107	1
ZDHHC21	0.0228054	-0.360912	0.354	0.238	1
OSTM1	0.0231369	-0.270859	0.153	0.098	1
LGI4	0.0232322	-0.394116	0.363	0.244	1
PTCH1	0.0236129	-0.342919	0.235	0.156	1
POR	0.0248688	-0.287394	0.123	0.076	1
NTNG2	0.0254431	-0.372333	0.123	0.076	1
KLKB1	0.0257257	-0.416805	0.201	0.133	1
ZNF827	0.025828	-0.367425	0.278	0.189	1
RIC1	0.0258326	-0.335535	0.24	0.162	1
ACSL4	0.0259059	-0.31649	0.123	0.076	1
SYMPK	0.0260033	-0.993406	0.172	0.199	1
ZNF280D	0.0263803	-0.285249	0.458	0.317	1
JARID2	0.0269383	-0.259543	0.523	0.355	1
CAPS2	0.0272784	-0.338236	0.315	0.212	1
AGPAT5	0.027546	-0.299828	0.155	0.099	1
ACSL3	0.0277053	-0.3881	0.433	0.291	1
ADRA1A	0.0277937	-0.447458	0.315	0.214	1
TRIL	0.0278272	-0.790977	0.203	0.226	1
SDC3	0.0279318	-0.757913	0.16	0.19	1
HSPB1	0.0284628	-1.11148	0.109	0.141	1
KIF1A	0.0284954	-0.518237	0.283	0.188	1
MAN2A1	0.0286354	-0.257836	0.286	0.197	1
CYP7B1	0.0294102	-0.282935	0.245	0.166	1
EEF2K	0.0295596	-0.319495	0.223	0.151	1
ATP8B2	0.029633	-0.301678	0.128	0.082	1
SLC20A1	0.0302088	-0.423365	0.191	0.125	1
GRAMD1B	0.0308056	-0.358295	0.39	0.267	1
FAM171B	0.0309607	-0.611903	0.591	0.494	1
IZUMO4	0.0316276	-0.340399	0.109	0.067	1
RP11-561I11.4	0.0326568	-0.749206	0.114	0.148	1
FBXO11	0.0332066	-0.400627	0.404	0.278	1
SLC25A36	0.033225	-0.324623	0.237	0.161	1
TENM2	0.0333276	-0.280283	0.768	0.714	1
ZSWIM8	0.0340447	-0.289789	0.157	0.103	1
PTPRZ1	0.034347	-0.34584	0.719	0.616	1
NFE2L1	0.0350256	-0.317523	0.131	0.083	1
FKBP2	0.0350282	-0.267051	0.109	0.068	1
PCF11	0.0352934	-0.263909	0.155	0.102	1
GRIN2C	0.0353396	-0.95479	0.264	0.268	1
TECR	0.0353669	-0.415827	0.249	0.169	1
LHX2	0.0353827	-0.437661	0.269	0.181	1
NRBP1	0.0354783	-0.297513	0.104	0.064	1
PIK3R1	0.035601	-0.416801	0.407	0.282	1
KCNJ10	0.0357254	-1.01519	0.295	0.29	1
FEM1C	0.0359449	-0.293189	0.109	0.068	1
RP11-420A23.1	0.0360563	-0.317331	0.14	0.091	1
GALNT7	0.0364632	-0.344116	0.242	0.167	1
MDM4	0.0367399	-0.318798	0.281	0.196	1
NCEH1	0.0367528	-0.305236	0.199	0.133	1
PANK3	0.0368905	-0.315813	0.119	0.075	1
ANO8	0.0370957	-0.310357	0.102	0.063	1
BAZ2A	0.0371011	-0.322789	0.15	0.098	1
EHMT1	0.0375329	-0.331343	0.453	0.317	1
CASKIN1	0.0375353	-0.549356	0.191	0.125	1
RALGAPA2	0.0379442	-0.292105	0.458	0.321	1
VPS13C	0.0383869	-0.409963	0.392	0.264	1
ZNF862	0.038496	-0.400764	0.14	0.091	1
SNX25	0.04008	-0.272378	0.133	0.087	1
SUN2	0.0403106	-0.373386	0.15	0.098	1
C2orf72	0.0405477	-0.918668	0.312	0.302	1
COL23A1	0.0406065	-0.267589	0.172	0.116	1
NIPBL	0.041118	-0.285154	0.441	0.306	1
TMEM161B-AS1	0.0412598	-0.425068	0.676	0.578	1
BRWD1	0.0416405	-0.367288	0.361	0.253	1
SPRY2	0.0427708	-0.713112	0.097	0.127	1
AP3D1	0.0428478	-0.310247	0.128	0.083	1
HNRNPK	0.0439986	-0.449788	0.266	0.182	1
PHLDB1	0.0445466	-0.354709	0.172	0.116	1
TOLLIP	0.0455985	-0.334846	0.136	0.088	1
PIP5K1B	0.0456158	-0.526736	0.092	0.124	1
TMEM259	0.0465346	-0.805029	0.085	0.114	1
NT5C2	0.0467491	-0.274512	0.438	0.312	1
RPLP2	0.0468364	-0.540264	0.189	0.125	1
SLC7A10	0.0470905	-0.341476	0.162	0.109	1
SPOCK2	0.047359	-0.460938	0.242	0.167	1
RXRA	0.0474404	-0.32166	0.167	0.113	1
SSR1	0.0476562	-0.310996	0.182	0.125	1
INTS9	0.0477559	-0.290575	0.128	0.084	1
APBA2	0.0478417	-0.385398	0.276	0.193	1
HIF1A	0.0481408	-0.360877	0.351	0.242	1
MID1	0.0483449	-0.342047	0.317	0.229	1
TNK2	0.0492367	-0.730434	0.123	0.152	1
CXXC5	0.0498312	-0.371065	0.133	0.087	1
TAPBP	0.0501393	-0.861024	0.119	0.146	1
UBR5	0.0501822	-0.287123	0.477	0.337	1
MFGE8	0.0510751	-0.881794	0.215	0.23	1
LUC7L2	0.0522153	-0.268314	0.107	0.068	1
MAPK4	0.0547755	-0.301798	0.409	0.295	1
PIEZO1	0.0551594	-0.786576	0.075	0.102	1
ALDH1A1	0.055953	-0.282412	0.366	0.264	1
FRS2	0.0561403	-0.28394	0.351	0.249	1
RP11-739G5.1	0.0561656	-0.31235	0.191	0.133	1
KAT2A	0.056257	-0.659414	0.131	0.159	1
MXI1	0.0565563	-0.378234	0.414	0.287	1
CIRBP	0.0568672	-0.577248	0.441	0.301	1
TGFBR3	0.0569883	-0.397977	0.283	0.2	1
SLC15A2	0.059193	-0.337277	0.4	0.284	1
SMG7	0.0594391	-0.431719	0.186	0.128	1
PSAP	0.0604918	-0.691512	0.591	0.48	1
TMEM184B	0.062579	-0.385022	0.312	0.222	1
NME3	0.0641315	-0.331806	0.131	0.087	1
SMAD5	0.0656304	-0.315779	0.148	0.101	1
NOL4	0.0659506	-0.284407	0.361	0.259	1
CD82	0.0659542	-0.254893	0.111	0.073	1
FAM193B	0.0661596	-0.426985	0.155	0.106	1
MTMR6	0.0662085	-0.254092	0.104	0.068	1
TMEM232	0.0668219	-0.34074	0.404	0.288	1
CTB-113D17.1	0.0671427	-0.263298	0.186	0.131	1
PHIP	0.0680145	-0.385019	0.426	0.301	1
NCOA2	0.0680385	-0.28631	0.453	0.321	1
TMEM123	0.0686769	-0.387413	0.145	0.098	1
FER	0.0686782	-0.255475	0.475	0.341	1
CDH2	0.0687673	-0.740792	0.458	0.404	1
UBA6-AS1	0.0687975	-0.337383	0.31	0.223	1
BHLHE40	0.0693559	-0.369845	0.15	0.102	1
CDK10	0.0713443	-0.41064	0.107	0.069	1
VWA8	0.0727825	-0.255054	0.392	0.287	1
FUT10	0.0741822	-0.289594	0.249	0.18	1
FKBP5	0.0748813	-0.726604	0.167	0.192	1
ZNF675	0.0758245	-0.404509	0.102	0.067	1
ARAP1	0.0761861	-0.311011	0.109	0.072	1
TMEM9	0.0768265	-0.257513	0.121	0.082	1
TEAD1	0.0775717	-0.364046	0.465	0.333	1
TP53BP2	0.0777916	-0.415021	0.286	0.201	1
EFNB2	0.0791019	-0.275379	0.143	0.098	1
KBTBD2	0.0796629	-0.290809	0.114	0.076	1
CHKA	0.0802722	-0.280953	0.562	0.39	1
SCD	0.0820298	-0.475465	0.189	0.131	1
C9orf85	0.0821948	-0.273674	0.165	0.117	1
LTBP3	0.082646	-0.767094	0.077	0.102	1
POLN	0.0830188	-0.328479	0.114	0.078	1
KCNMB2-AS1	0.0834453	-0.680606	0.329	0.321	1
FSTL1	0.0837224	-0.279551	0.15	0.105	1
NRP1	0.0841428	-0.298145	0.281	0.204	1
USP3	0.0843714	-0.309819	0.237	0.174	1
PLCG1-AS1	0.0845155	-0.294697	0.109	0.073	1
SGSM2	0.0855801	-0.560825	0.16	0.11	1
ACOX1	0.0857386	-0.345324	0.165	0.116	1
KLF9	0.0860017	-0.453854	0.145	0.099	1
BSG	0.0868009	-1.08028	0.3	0.282	1
EFR3A	0.0875241	-0.493152	0.322	0.229	1
ESRRA	0.0880437	-0.768811	0.153	0.171	1
SRRM2	0.0888725	-0.514318	0.303	0.212	1
FO538757.2	0.0893926	-0.336306	0.126	0.087	1
TRIM66	0.0908878	-0.282777	0.145	0.102	1
ATP13A3	0.0911227	-0.375437	0.182	0.129	1
PIK3CA	0.0913543	-0.27062	0.203	0.148	1
SNAP23	0.0916082	-0.272905	0.182	0.131	1
SUGCT	0.0921762	-0.337925	0.208	0.151	1
APC2	0.0941157	-0.540372	0.281	0.197	1
GOLPH3	0.0949829	-0.356395	0.143	0.099	1
SYNE1	0.0951962	-0.350305	0.717	0.615	1
PBXIP1	0.0952227	-0.531574	0.269	0.188	1
LAMP1	0.0963939	-0.370204	0.174	0.124	1
C1orf61	0.0964095	-0.391911	0.741	0.62	1
FAM120A	0.0968153	-0.27163	0.235	0.173	1
S1PR1	0.0968752	-0.753279	0.114	0.135	1
CSNK1E	0.0978357	-0.447687	0.361	0.254	1
AHCYL1	0.0979871	-0.487524	0.603	0.497	1
ELOVL2	0.0992092	-0.392419	0.3	0.215	1
IQCK	0.100984	-0.332953	0.504	0.358	1
HMGCR	0.100986	-0.314284	0.126	0.087	1
GABRG1	0.10182	-0.377826	0.349	0.254	1
NUFIP2	0.102636	-0.530404	0.223	0.161	1
MBNL1	0.10267	-0.386159	0.46	0.331	1
ADCYAP1R1	0.104758	-0.545955	0.24	0.169	1
ATP8A1	0.104978	-0.303218	0.465	0.341	1
CORO2B	0.105109	-0.268013	0.196	0.143	1
ZMYM2	0.105507	-0.309639	0.397	0.288	1
ZNF462	0.105974	-0.317622	0.351	0.26	1
LGI1	0.107007	-0.324934	0.47	0.34	1
PTMA	0.107319	-0.57048	0.293	0.208	1
SEL1L	0.108238	-0.304697	0.131	0.091	1
RORB	0.108842	-0.422634	0.591	0.521	1
FAM219A	0.109856	-0.260986	0.14	0.099	1
RING1	0.110863	-0.305784	0.107	0.073	1
RP11-219A15.1	0.112719	-0.333772	0.232	0.171	1
CENPC	0.112875	-0.545557	0.167	0.12	1
LHFP	0.113332	-0.33686	0.426	0.307	1
LINC00982	0.113506	-0.991605	0.184	0.192	1
SH3BP2	0.113931	-0.656877	0.102	0.122	1
CTNNA3	0.116139	-0.27256	0.128	0.093	1
MAPK8IP3	0.117439	-0.49078	0.208	0.148	1
PHYHIPL	0.118617	-0.453345	0.387	0.28	1
LIFR	0.119425	-0.483612	0.608	0.497	1
RHOBTB3	0.120279	-0.67621	0.416	0.371	1
SEC61A1	0.12064	-0.721489	0.109	0.129	1
RGMA	0.121148	-0.753044	0.303	0.29	1
ATP13A5	0.124047	-0.321272	0.107	0.075	1
EMX2	0.125091	-0.854038	0.397	0.354	1
ILDR2	0.125208	-0.281704	0.126	0.09	1
CCDC50	0.125434	-0.256132	0.123	0.087	1
ENO2	0.126341	-0.473259	0.247	0.181	1
PLCL1	0.131375	-0.257138	0.182	0.136	1
CTNNB1	0.133208	-0.371882	0.213	0.155	1
TTYH1	0.133564	-0.659927	0.603	0.486	1
TAPT1-AS1	0.134917	-0.41928	0.366	0.269	1
IFT122	0.135644	-0.327906	0.148	0.107	1
ERBB2IP	0.1358	-0.37815	0.528	0.374	1
UBA1	0.14014	-0.681799	0.128	0.146	1
GRINA	0.141069	-0.843749	0.179	0.188	1
ARHGAP24	0.142719	-0.412366	0.593	0.532	1
RGL2	0.142996	-0.317375	0.133	0.097	1
PPARGC1A	0.14434	-0.415746	0.293	0.214	1
SCD5	0.147292	-0.492126	0.588	0.49	1
SORCS2	0.15193	-0.530756	0.438	0.317	1
RASSF8	0.152963	-0.344707	0.332	0.253	1
LYN	0.15379	-0.365197	0.111	0.079	1
SPOCK1	0.156533	-0.407336	0.358	0.26	1
KCTD8	0.15683	-0.527406	0.249	0.256	1
ADRBK2	0.157037	-0.626271	0.3	0.219	1
GDI1	0.158754	-0.45324	0.213	0.158	1
CWC27	0.161095	-0.356982	0.225	0.171	1
EPM2AIP1	0.161769	-0.546352	0.172	0.125	1
ARHGAP31	0.161859	-0.286464	0.358	0.273	1
NFIB	0.164336	-0.275097	0.692	0.58	1
REPS1	0.165976	-0.329492	0.533	0.378	1
PPP5C	0.167735	-0.36008	0.119	0.086	1
ARSB	0.17196	-0.337648	0.133	0.098	1
KCTD3	0.17357	-0.401733	0.133	0.098	1
KIAA1109	0.174163	-0.413662	0.436	0.317	1
CEND1	0.174824	-0.408436	0.136	0.099	1
ABCB7	0.175761	-0.255221	0.119	0.087	1
STMN3	0.179713	-0.298999	0.123	0.091	1
ZBTB18	0.1825	-0.478341	0.169	0.124	1
AMFR	0.184568	-0.356072	0.145	0.107	1
KMT2C	0.187324	-0.287562	0.586	0.426	1
ALK	0.189846	-0.401176	0.264	0.2	1
GAREM2	0.191685	-0.672983	0.123	0.137	1
CTDSP2	0.194865	-0.362445	0.128	0.095	1
DTX3	0.195412	-0.307581	0.114	0.084	1
PTN	0.197803	-0.278601	0.683	0.59	1
FAIM2	0.199299	-0.420288	0.264	0.197	1
ATN1	0.200065	-0.560263	0.203	0.15	1
C1orf198	0.200639	-0.323764	0.133	0.099	1
TMEM94	0.202705	-0.488746	0.199	0.148	1
GIT1	0.205511	-0.337375	0.119	0.087	1
USP22	0.207047	-0.578322	0.199	0.148	1
TMEM59L	0.210308	-0.406431	0.186	0.14	1
PDE7B	0.211931	-0.466872	0.545	0.471	1
QSER1	0.21391	-0.251048	0.121	0.091	1
MICALL2	0.21641	-0.875991	0.182	0.185	1
LFNG	0.220625	-0.602994	0.092	0.107	1
ATP5I	0.228513	-0.891162	0.148	0.156	1
EYA1	0.228709	-0.368849	0.327	0.246	1
ITGB8	0.229399	-0.525965	0.286	0.212	1
FADS3	0.231461	-0.403232	0.121	0.091	1
GLCCI1	0.231839	-0.398921	0.247	0.189	1
NOTCH2	0.236313	-0.515461	0.4	0.293	1
APBB1	0.236332	-0.36644	0.148	0.113	1
ACTB	0.240919	-0.553384	0.528	0.37	1
DNAH7	0.241623	-0.379287	0.433	0.333	1
FOXO3	0.242516	-0.485315	0.38	0.282	1
SUCO	0.248415	-0.430817	0.174	0.133	1
ZNF804B	0.248655	-0.438947	0.087	0.103	1
PRRC2A	0.249899	-0.316515	0.107	0.08	1
SUCLG2-AS1	0.251884	-0.331447	0.278	0.22	1
SDC2	0.252516	-0.475429	0.278	0.211	1
LRP4	0.253033	-0.401403	0.535	0.388	1
PLEC	0.254446	-0.615052	0.179	0.135	1
KLHL21	0.25801	-0.319153	0.109	0.083	1
RBM26	0.258066	-0.456889	0.458	0.333	1
TFRC	0.261191	-0.562772	0.177	0.135	1
FIGN	0.262272	-0.317142	0.383	0.298	1
RASSF4	0.263262	-0.637149	0.257	0.193	1
CCDC102B	0.264222	-0.285453	0.15	0.118	1
LRRC8A	0.265236	-0.511027	0.223	0.17	1
AASS	0.268182	-0.429706	0.203	0.155	1
POU6F2	0.26938	-0.55927	0.225	0.224	1
USP39	0.269501	-0.559867	0.39	0.284	1
SLC30A10	0.269712	-0.398186	0.194	0.151	1
DDR1	0.27343	-0.71953	0.182	0.182	1
SLCO1C1	0.273818	-0.513247	0.496	0.422	1
CHST1	0.2899	-0.416779	0.153	0.117	1
SEPT7	0.29085	-0.470523	0.603	0.48	1
MIB1	0.295939	-0.797656	0.346	0.312	1
ATP13A4	0.296715	-0.287483	0.615	0.445	1
AKT2	0.30114	-0.461096	0.172	0.133	1
B3GLCT	0.302485	-0.411655	0.174	0.136	1
RP11-130F10.1	0.310085	-0.31725	0.126	0.099	1
GABBR1	0.310577	-0.48743	0.487	0.35	1
DGKZ	0.311393	-0.588596	0.23	0.176	1
ABCD2	0.314807	-0.511947	0.274	0.207	1
GPSM2	0.32087	-0.449744	0.237	0.185	1
NAALADL2	0.323175	-0.495109	0.557	0.471	1
AK4	0.32528	-0.494426	0.218	0.169	1
HTRA1	0.328443	-0.585933	0.506	0.411	1
SGIP1	0.328519	-0.260571	0.625	0.469	1
POU3F3	0.333295	-0.773373	0.126	0.132	1
MEGF10	0.337202	-0.612182	0.392	0.341	1
TPCN1	0.343421	-0.330201	0.504	0.38	1
LENG8	0.344123	-0.787431	0.107	0.114	1
RP11-679C8.2	0.34896	-0.519899	0.404	0.359	1
FUT9	0.349238	-0.269268	0.726	0.618	1
NSMF	0.351081	-0.901712	0.15	0.151	1
SLC1A4	0.352839	-0.79398	0.358	0.31	1
RP11-96H19.1	0.353054	-0.459497	0.271	0.215	1
ZFAND5	0.353677	-0.788181	0.225	0.215	1
MEGF9	0.354028	-0.488342	0.351	0.269	1
CSRP1	0.355028	-0.718343	0.332	0.294	1
CCDC88A	0.356276	-0.359581	0.538	0.396	1
MT2A	0.36017	-0.309258	0.443	0.35	1
SLC44A2	0.361501	-0.577391	0.235	0.181	1
SLC9A3R1	0.36323	-0.475348	0.145	0.114	1
NOTCH1	0.364619	-0.411651	0.123	0.097	1
QTRT1	0.366727	-0.522505	0.143	0.151	1
CSPG5	0.37405	-0.853372	0.235	0.218	1
BMPR1B	0.375084	-0.360839	0.63	0.536	1
RP11-32K4.1	0.37706	-0.482489	0.123	0.133	1
PHC1	0.38532	-0.335797	0.107	0.084	1
INSIG1	0.387769	-0.441057	0.14	0.112	1
STK33	0.393937	-0.299772	0.421	0.331	1
SMARCA2	0.398976	-0.276952	0.511	0.392	1
KIF21A	0.399056	-0.438705	0.45	0.337	1
DAG1	0.404298	-0.511715	0.194	0.152	1
CHST10	0.407865	-0.406948	0.111	0.088	1
ZFP36L2	0.407977	-0.763841	0.143	0.143	1
TMPRSS5	0.415913	-0.356527	0.114	0.093	1
GRAMD1C	0.41734	-0.445484	0.494	0.37	1
PTPRJ	0.419541	-0.443346	0.283	0.226	1
ITGA7	0.422229	-0.515597	0.288	0.223	1
RHBDD2	0.424418	-0.574356	0.107	0.113	1
MIR2052HG	0.426361	-0.509675	0.123	0.132	1
NDRG4	0.439327	-0.623625	0.283	0.218	1
SPECC1	0.441508	-0.288456	0.194	0.162	1
F3	0.442385	-0.72945	0.494	0.395	1
PARD3	0.448882	-0.286299	0.695	0.562	1
DOCK7	0.461467	-0.341964	0.528	0.403	1
SLC35F1	0.465695	-0.439102	0.586	0.475	1
AMZ2	0.466689	-0.483571	0.157	0.128	1
SPPL2A	0.467291	-0.585233	0.203	0.162	1
NLGN3	0.470227	-0.478393	0.145	0.117	1
CTDSPL	0.483287	-0.408454	0.433	0.337	1
FBXL17	0.489658	-0.405628	0.588	0.488	1
PLOD2	0.491023	-0.542882	0.242	0.193	1
GRIA2	0.493358	-0.270011	0.683	0.55	1
LEPR	0.499561	-0.5231	0.102	0.107	1
PRNP	0.50055	-0.626944	0.431	0.362	1
GPD2	0.511184	-0.475778	0.416	0.317	1
SLC27A1	0.513186	-0.840629	0.329	0.282	1
PDDC1	0.516599	-0.444266	0.109	0.09	1
AHCYL2	0.521882	-0.277764	0.722	0.573	1
MTMR10	0.522183	-0.580898	0.278	0.219	1
IL6ST	0.524202	-0.56145	0.278	0.218	1
BMP2K	0.531265	-0.473535	0.453	0.39	1
MXD4	0.537038	-0.605306	0.157	0.128	1
SEMA3A	0.539055	-0.373836	0.148	0.122	1
GPAM	0.54258	-0.670895	0.274	0.218	1
TRIB2	0.545154	-0.609104	0.099	0.102	1
RPS27	0.546287	-0.479728	0.126	0.105	1
STXBP5	0.557152	-0.359165	0.617	0.499	1
BIRC6	0.560126	-0.327878	0.552	0.419	1
LPP	0.562626	-0.25832	0.642	0.546	1
ACADVL	0.567469	-0.536818	0.225	0.184	1
WWTR1	0.573669	-0.337615	0.167	0.141	1
CRB1	0.575371	-0.278194	0.557	0.471	1
ITPKB	0.576993	-0.430586	0.472	0.362	1
COL16A1	0.577739	-0.514371	0.155	0.154	1
DYNLL2	0.578516	-0.409189	0.114	0.095	1
ETV5	0.580232	-0.335061	0.128	0.109	1
PLPP3	0.580278	-0.279776	0.671	0.531	1
SLC7A2	0.585877	-0.332723	0.133	0.113	1
INO80D	0.591693	-0.66529	0.387	0.332	1
KLF12	0.592568	-0.34029	0.506	0.397	1
RNF182	0.59281	-0.623808	0.225	0.182	1
OBSL1	0.593634	-0.430472	0.109	0.091	1
CABLES1	0.596042	-0.31027	0.68	0.561	1
AMER2	0.597041	-0.708264	0.322	0.246	1
ZBTB7A	0.597932	-0.692687	0.107	0.088	1
ARHGEF26	0.597966	-0.281424	0.45	0.356	1
DNM3	0.598942	-0.28487	0.656	0.509	1
FLRT2	0.603149	-0.378017	0.528	0.435	1
SIRPA	0.603864	-0.726264	0.361	0.305	1
WDR6	0.608291	-0.683044	0.215	0.173	1
KCNA2	0.609443	-0.51345	0.143	0.12	1
RP11-665G4.1	0.609714	-0.48966	0.237	0.203	1
INADL	0.614753	-0.938998	0.327	0.276	1
RFX3	0.625923	-0.275861	0.584	0.45	1
TRIM9	0.626888	-0.318014	0.695	0.512	1
NRXN2	0.63181	-0.501402	0.15	0.127	1
NTRK3	0.634235	-0.250924	0.625	0.472	1
CPEB4	0.635829	-0.432239	0.603	0.475	1
TMEM132A	0.635878	-0.674699	0.196	0.181	1
NACC2	0.637922	-0.611509	0.225	0.184	1
GPC1	0.642275	-0.896836	0.189	0.173	1
CTSA	0.642642	-0.50334	0.107	0.09	1
RERG	0.643862	-0.485861	0.354	0.287	1
TTYH3	0.644335	-0.448572	0.136	0.116	1
PPP2R1A	0.648858	-0.587075	0.157	0.132	1
AC012593.1	0.652473	-0.44213	0.286	0.241	1
WFS1	0.653296	-0.8807	0.194	0.176	1
MAT2A	0.655978	-0.678589	0.281	0.224	1
CTD-2337A12.1	0.662185	-0.511674	0.143	0.122	1
KLHL24	0.664578	-0.910251	0.412	0.333	1
RCN2	0.666439	-0.492325	0.184	0.155	1
GOLGA8A	0.66726	-0.478629	0.143	0.122	1
BICC1	0.667555	-0.497944	0.232	0.197	1
SALL3	0.671046	-0.542522	0.126	0.122	1
SREBF1	0.67399	-0.722288	0.196	0.161	1
CTSF	0.688018	-0.482819	0.153	0.129	1
ARAP2	0.688925	-0.389559	0.504	0.39	1
PAQR6	0.695662	-0.590065	0.111	0.095	1
LMO3	0.698191	-0.48891	0.53	0.433	1
SNTA1	0.698844	-0.74069	0.363	0.301	1
AC074363.1	0.70214	-0.317587	0.639	0.536	1
NUMA1	0.705888	-0.574473	0.218	0.18	1
DPP7	0.708247	-0.566191	0.119	0.102	1
MAP4K4	0.708507	-0.39836	0.545	0.408	1
PFKL	0.710072	-0.602241	0.109	0.106	1
TNRC6A	0.712209	-0.473304	0.615	0.471	1
SNRNP70	0.713381	-0.73402	0.269	0.234	1
FAM184A	0.716562	-0.439256	0.508	0.396	1
CEP85L	0.72167	-0.360337	0.518	0.435	1
EGFR	0.730702	-0.503053	0.407	0.347	1
SPON1	0.736554	-0.443315	0.525	0.393	1
NCKAP5	0.736907	-0.271702	0.637	0.505	1
AC007682.1	0.737006	-0.456649	0.128	0.127	1
CNTFR	0.752314	-0.556774	0.189	0.159	1
RGCC	0.766915	-0.304624	0.109	0.098	1
HEPH	0.770353	-0.588802	0.203	0.171	1
BRINP3	0.77105	-0.427446	0.545	0.422	1
SLC22A17	0.774383	-0.635765	0.182	0.155	1
WASH1	0.814265	-0.648307	0.111	0.098	1
SWAP70	0.820374	-0.351206	0.136	0.129	1
FKBP9	0.829301	-0.594808	0.145	0.135	1
TGFB2	0.839521	-0.588298	0.298	0.249	1
CLK1	0.841479	-0.572156	0.133	0.125	1
TM7SF2	0.878466	-0.442521	0.102	0.093	1
SLC13A5	0.879075	-0.519912	0.16	0.14	1
OSBPL6	0.890924	-0.432672	0.547	0.429	1
HNRNPL	0.901044	-0.554899	0.126	0.113	1
CADM4	0.912789	-0.562247	0.109	0.098	1
RP11-444D3.1	0.913421	-0.289643	0.634	0.517	1
ID4	0.924863	-0.693616	0.189	0.162	1
P2RY1	0.928767	-0.405103	0.109	0.099	1
DTX1	0.929526	-0.540917	0.133	0.124	1
PHLPP1	0.930835	-0.253026	0.705	0.559	1
NBPF19	0.933385	-0.685216	0.295	0.245	1
JUND	0.934057	-0.894715	0.143	0.125	1
PER1	0.942012	-0.532896	0.126	0.117	1
FGFR2	0.943406	-0.451138	0.47	0.382	1
RAB34	0.949633	-0.420152	0.119	0.112	1
RP11-317N12.1	0.951092	-0.43977	0.254	0.227	1
FAM199X	0.972928	-0.490247	0.121	0.11	1
TMBIM6	0.974695	-0.661154	0.426	0.331	1
SPRED1	0.987017	-0.529426	0.433	0.348	1
GRAMD3	0.98815	-0.399369	0.639	0.51	1
RP11-526N18.1	0.988487	-0.35376	0.107	0.101	1
C6orf62	0.989109	-0.706236	0.215	0.185	1
LRIG1	0.990014	-0.266036	0.574	0.452	1
DCXR	0.990764	-0.59062	0.102	0.094	1
TIMP3	0.991896	-0.650629	0.45	0.35	1
ASPH	0.999292	-0.326119	0.596	0.465	1

## Sheet: case-control-Microglial-wilcox
gene_id	pvalue	avglog2FoldChange	pct.1	pct.2	padj
HRH3	1.93661e-12	-0.935234	0	0.222	5.48177e-08
SERINC2	7.21792e-07	-0.367068	0	0.111	0.020431
RP11-411H5.1	7.21792e-07	-0.367068	0	0.111	0.020431
RP4-666F24.3	7.21792e-07	-0.367068	0	0.111	0.020431
FCRLB	7.21792e-07	-0.367068	0	0.111	0.020431
KIAA0040	7.21792e-07	-0.592243	0	0.111	0.020431
LINC01037	7.21792e-07	-1.89143	0	0.111	0.020431
RP11-378J18.8	7.21792e-07	-0.698193	0	0.111	0.020431
PXDN	7.21792e-07	-0.367068	0	0.111	0.020431
AC007277.3	7.21792e-07	-0.367068	0	0.111	0.020431
AC097713.4	7.21792e-07	-0.367068	0	0.111	0.020431
RP11-723O4.9	7.21792e-07	-0.367068	0	0.111	0.020431
RP11-2L8.2	7.21792e-07	-1.3394	0	0.111	0.020431
IGF2BP2	7.21792e-07	-1.3394	0	0.111	0.020431
PLAC8	7.21792e-07	-1.04707	0	0.111	0.020431
CTD-2256P15.2	7.21792e-07	-0.698193	0	0.111	0.020431
RP11-184E9.1	7.21792e-07	-1.04707	0	0.111	0.020431
FAM159B	7.21792e-07	-0.65943	0	0.111	0.020431
CCNI2	7.21792e-07	-0.616511	0	0.111	0.020431
XXbac-BPG246D15.9	7.21792e-07	-0.616511	0	0.111	0.020431
MEP1A	7.21792e-07	-1.01091	0	0.111	0.020431
RP3-523C21.2	7.21792e-07	-0.367068	0	0.111	0.020431
LINC01013	7.21792e-07	-0.367068	0	0.111	0.020431
LMOD2	7.21792e-07	-0.367068	0	0.111	0.020431
RP11-274B21.10	7.21792e-07	-0.616511	0	0.111	0.020431
AOC1	7.21792e-07	-0.367068	0	0.111	0.020431
PFKFB1	7.21792e-07	-0.367068	0	0.111	0.020431
RP1-16A9.1	7.21792e-07	-0.616511	0	0.111	0.020431
RP11-26J3.4	7.21792e-07	-0.698193	0	0.111	0.020431
RP11-386D6.2	7.21792e-07	-0.616511	0	0.111	0.020431
IFNA1	7.21792e-07	-0.367068	0	0.111	0.020431
FAM166B	7.21792e-07	-0.616511	0	0.111	0.020431
TMC1	7.21792e-07	-0.367068	0	0.111	0.020431
LINC00475	7.21792e-07	-0.367068	0	0.111	0.020431
PHLDA2	7.21792e-07	-1.3394	0	0.111	0.020431
RP11-483L5.1	7.21792e-07	-0.367068	0	0.111	0.020431
SPTY2D1-AS1	7.21792e-07	-0.592243	0	0.111	0.020431
RP11-670N15.1	7.21792e-07	-0.367068	0	0.111	0.020431
TEX40	7.21792e-07	-0.698193	0	0.111	0.020431
RP11-45F15.2	7.21792e-07	-0.367068	0	0.111	0.020431
PIH1D2	7.21792e-07	-1.3394	0	0.111	0.020431
RP11-770J1.4	7.21792e-07	-0.698193	0	0.111	0.020431
AP003025.2	7.21792e-07	-0.367068	0	0.111	0.020431
RP11-536K7.3	7.21792e-07	-0.616511	0	0.111	0.020431
ACBD7	7.21792e-07	-0.616511	0	0.111	0.020431
LINC00836	7.21792e-07	-0.65943	0	0.111	0.020431
RP11-166N17.1	7.21792e-07	-0.592243	0	0.111	0.020431
GPR26	7.21792e-07	-0.616511	0	0.111	0.020431
RP11-575F12.1	7.21792e-07	-0.367068	0	0.111	0.020431
F7	7.21792e-07	-0.698193	0	0.111	0.020431
RP11-930O11.3	7.21792e-07	-0.616511	0	0.111	0.020431
SIX4	7.21792e-07	-0.367068	0	0.111	0.020431
HIF1A-AS1	7.21792e-07	-1.61963	0	0.111	0.020431
RP11-638I2.6	7.21792e-07	-0.367068	0	0.111	0.020431
RP11-983G14.1	7.21792e-07	-0.367068	0	0.111	0.020431
RP11-16E12.1	7.21792e-07	-0.616511	0	0.111	0.020431
RP11-23N2.4	7.21792e-07	-0.367068	0	0.111	0.020431
RP11-48G14.2	7.21792e-07	-0.367068	0	0.111	0.020431
SNHG19	7.21792e-07	-0.367068	0	0.111	0.020431
AC009065.4	7.21792e-07	-0.616511	0	0.111	0.020431
RP11-24N18.1	7.21792e-07	-0.592243	0	0.111	0.020431
CTD-3253I12.1	7.21792e-07	-0.367068	0	0.111	0.020431
RP11-298D21.1	7.21792e-07	-0.367068	0	0.111	0.020431
SLC25A35	7.21792e-07	-1.01091	0	0.111	0.020431
NXPH3	7.21792e-07	-0.698193	0	0.111	0.020431
RP11-739N10.1	7.21792e-07	-0.367068	0	0.111	0.020431
FLJ33581	7.21792e-07	-1.46512	0	0.111	0.020431
RP5-965G21.6	7.21792e-07	-0.592243	0	0.111	0.020431
OGFR-AS1	7.21792e-07	-0.616511	0	0.111	0.020431
SLC25A41	7.21792e-07	-0.367068	0	0.111	0.020431
TNFSF14	7.21792e-07	-0.592243	0	0.111	0.020431
PALM3	7.21792e-07	-1.3394	0	0.111	0.020431
CTC-523E23.11	7.21792e-07	-1.3394	0	0.111	0.020431
PGLYRP1	7.21792e-07	-0.367068	0	0.111	0.020431
AC006116.17	7.21792e-07	-0.367068	0	0.111	0.020431
NLGN4Y-AS1	7.21792e-07	-0.367068	0	0.111	0.020431
AIFM3	7.21792e-07	-0.592243	0	0.111	0.020431
RP1-90G24.11	7.21792e-07	-0.616511	0	0.111	0.020431
PRR5-ARHGAP8	7.21792e-07	-0.367068	0	0.111	0.020431
AL109761.5	7.21792e-07	-0.367068	0	0.111	0.020431
MTRNR2L3	7.21792e-07	-0.592243	0	0.111	0.020431
MIF	7.21792e-07	-0.698193	0	0.111	0.020431
AC073115.7	7.21792e-07	-0.592243	0	0.111	0.020431
SCARF1	1.44161e-06	-1.53571	0.009	0.222	0.0408063
ONECUT2	1.61304e-06	-0.813564	0.009	0.222	0.0456586
IFIH1	8.65067e-06	-2.43841	0.031	0.333	0.244866
ATXN7L3	8.65067e-06	-1.66674	0.031	0.333	0.244866
KLHDC2	1.16176e-05	-1.7196	0.063	0.444	0.328847
YPEL4	2.346e-05	-0.861419	0.013	0.222	0.66406
PFKFB2	2.56517e-05	-0.809205	0.013	0.222	0.726098
DPP7	3.07085e-05	-2.0442	0.036	0.333	0.869234
WNT5A	0.000131847	-1.58083	0.018	0.222	1
IGLON5	0.000131847	-0.895701	0.018	0.222	1
ANK1	0.000142058	-1.14141	0.018	0.222	1
TMEM220	0.000168547	-1.79214	0.045	0.333	1
QSOX1	0.000206294	-1.03292	0.045	0.333	1
SH3BP1	0.000307857	-1.01027	0.049	0.333	1
POLR1B	0.000457698	-2.64833	0.022	0.222	1
SMCO4	0.000457698	-0.954205	0.022	0.222	1
RP11-540O11.4	0.000457698	-2.22111	0.022	0.222	1
ZNF761	0.000520117	-1.57783	0.022	0.222	1
SMYD5	0.00066944	-0.710829	0.022	0.222	1
RBP7	0.000711693	-2.10352	0.004	0.111	1
FBLIM1	0.000711693	-0.356641	0.004	0.111	1
LGR6	0.000711693	-0.357035	0.004	0.111	1
KMO	0.000711693	-0.350839	0.004	0.111	1
AC007682.1	0.000711693	-0.689951	0.004	0.111	1
AC010967.2	0.000711693	-0.351263	0.004	0.111	1
LINC00607	0.000711693	-1.83635	0.004	0.111	1
COL7A1	0.000711693	-0.690595	0.004	0.111	1
RP11-1263C18.1	0.000711693	-0.693332	0.004	0.111	1
KIT	0.000711693	-0.602756	0.004	0.111	1
RP11-775H9.2	0.000711693	-0.353313	0.004	0.111	1
RP11-364L4.3	0.000711693	-0.355647	0.004	0.111	1
VCAN-AS1	0.000711693	-0.351115	0.004	0.111	1
ZNF474	0.000711693	-1.30693	0.004	0.111	1
GPX3	0.000711693	-0.682889	0.004	0.111	1
XXbac-BPG252P9.10	0.000711693	-0.682889	0.004	0.111	1
SMPD2	0.000711693	-0.584645	0.004	0.111	1
RP4-777O23.2	0.000711693	-0.611718	0.004	0.111	1
CTB-107G13.1	0.000711693	-1.3176	0.004	0.111	1
TMUB1	0.000711693	-0.672796	0.004	0.111	1
SLC10A3	0.000711693	-2.1038	0.004	0.111	1
SLC39A4	0.000711693	-0.688846	0.004	0.111	1
DFNB31	0.000711693	-0.608386	0.004	0.111	1
RP11-417B4.2	0.000711693	-0.351764	0.004	0.111	1
ARHGAP42	0.000711693	-0.688622	0.004	0.111	1
CARD16	0.000711693	-0.667653	0.004	0.111	1
POU2F3	0.000711693	-0.362275	0.004	0.111	1
RP11-677M14.7	0.000711693	-0.574284	0.004	0.111	1
RP11-298J20.3	0.000711693	-0.359471	0.004	0.111	1
RP11-69M1.8	0.000711693	-1.32936	0.004	0.111	1
CD69	0.000711693	-1.32314	0.004	0.111	1
NEDD1	0.000711693	-0.609167	0.004	0.111	1
RP11-364C11.2	0.000711693	-0.362207	0.004	0.111	1
RP11-442J21.2	0.000711693	-0.355575	0.004	0.111	1
PTCSC3	0.000711693	-0.355647	0.004	0.111	1
ISLR2	0.000711693	-1.16092	0.004	0.111	1
SEMA7A	0.000711693	-0.68903	0.004	0.111	1
RP11-435I10.4	0.000711693	-0.575038	0.004	0.111	1
RP11-429P3.5	0.000711693	-0.361759	0.004	0.111	1
RP11-256I9.3	0.000711693	-0.584645	0.004	0.111	1
TUBB3	0.000711693	-1.31533	0.004	0.111	1
MRM1	0.000711693	-0.585115	0.004	0.111	1
IGFBP4	0.000711693	-2.11919	0.004	0.111	1
GPRC5C	0.000711693	-0.675876	0.004	0.111	1
AHCY	0.000711693	-0.68903	0.004	0.111	1
SCAND1	0.000711693	-0.690595	0.004	0.111	1
ACER1	0.000711693	-1.31533	0.004	0.111	1
CTD-3222D19.12	0.000711693	-0.582797	0.004	0.111	1
AC068499.10	0.000711693	-1.31656	0.004	0.111	1
ZNF181	0.000711693	-0.680724	0.004	0.111	1
ALDH16A1	0.000711693	-0.997152	0.004	0.111	1
CTD-2525I3.6	0.000711693	-0.605923	0.004	0.111	1
P2RX6	0.000711693	-0.359471	0.004	0.111	1
RP11-164O23.8	0.000711693	-0.690798	0.004	0.111	1
RP11-548H3.1	0.000711693	-0.586485	0.004	0.111	1
AC105760.2	0.000798257	-0.332339	0.004	0.111	1
KLF15	0.000798257	-0.537539	0.004	0.111	1
TXNDC5	0.000798257	-0.648819	0.004	0.111	1
TMEM140	0.000798257	-0.282022	0.004	0.111	1
RGAG1	0.000798257	-0.345677	0.004	0.111	1
LAMC3	0.000798257	-0.347436	0.004	0.111	1
C10orf2	0.000798257	-0.641005	0.004	0.111	1
RP11-383H17.4	0.000798257	-0.341214	0.004	0.111	1
UBAC2-AS1	0.000798257	-0.661379	0.004	0.111	1
CERS3	0.000798257	-0.349864	0.004	0.111	1
CHTF18	0.000798257	-0.326026	0.004	0.111	1
LINC00654	0.000798257	-0.584818	0.004	0.111	1
B2M	0.000990623	3.55189	0.628	0	1
FTL	0.00111603	2.93834	0.74	0.111	1
RBM48	0.00124183	-2.44671	0.027	0.222	1
PDIA4	0.00124183	-1.94029	0.027	0.222	1
C22orf34	0.00124183	-1.92267	0.027	0.222	1
RP11-353M9.1	0.00131325	-0.770132	0.027	0.222	1
TCEA2	0.00134237	-1.54639	0.063	0.333	1
INTS1	0.00138844	-1.5306	0.027	0.222	1
TRAF5	0.00146759	-0.810392	0.027	0.222	1
CHEK2	0.00146759	-1.46346	0.027	0.222	1
REL	0.00156639	-1.63687	0.161	0.556	1
CPNE2	0.00163849	-1.95012	0.027	0.222	1
CCDC137	0.00173064	-0.771601	0.027	0.222	1
PGM5P2	0.00218805	-1.53948	0.242	0.667	1
TMTC3	0.0022298	-1.63805	0.067	0.333	1
SART3	0.00239785	-0.998908	0.067	0.333	1
CSF2RA	0.0027187	2.64586	0.682	0.111	1
NEK3	0.0031924	-1.289	0.067	0.333	1
PTMS	0.00330866	-0.911598	0.031	0.222	1
SLC35F4	0.00330866	-1.38777	0.031	0.222	1
SRSF6	0.00330866	-0.936162	0.031	0.222	1
ZNF280C	0.00364656	-0.676294	0.031	0.222	1
TADA1	0.00382702	-1.4083	0.031	0.222	1
PIGH	0.00382702	-1.04537	0.031	0.222	1
ACTR1A	0.00390364	-1.56052	0.126	0.444	1
SLC6A1	0.00445047	-0.840572	0.072	0.333	1
DLX6-AS1	0.00463286	-0.624114	0.031	0.222	1
OGFRL1	0.00471481	-1.76437	0.143	0.444	1
KCNK6	0.00510941	-2.37554	0.036	0.222	1
C1QB	0.00533793	2.76503	0.511	0	1
SRM	0.00534193	-0.988777	0.036	0.222	1
ABI3	0.00534193	-1.20608	0.036	0.222	1
C3orf70	0.00542896	-0.982042	0.072	0.333	1
SETD7	0.00545954	-1.705	0.081	0.333	1
ZNF546	0.00558396	-2.07728	0.036	0.222	1
USP13	0.00563302	-1.33765	0.081	0.333	1
CBLL1	0.00583584	-1.25069	0.036	0.222	1
PDE4D	0.00635778	3.27468	0.498	0	1
ZNF114	0.00637056	-1.99602	0.036	0.222	1
COX18	0.00665411	-0.892729	0.036	0.222	1
ELK4	0.00681776	-0.830887	0.076	0.333	1
CEP70	0.00691706	-1.52512	0.085	0.333	1
LSS	0.00694896	-0.701683	0.036	0.222	1
SEMA3A	0.00725549	-0.716206	0.036	0.222	1
LINC01562	0.00766895	-0.352617	0.009	0.111	1
RP4-621B10.8	0.00766895	-0.669307	0.009	0.111	1
PRELP	0.00766895	-0.670772	0.009	0.111	1
FAM72A	0.00766895	-1.59405	0.009	0.111	1
CCDC142	0.00766895	-0.625875	0.009	0.111	1
ASIC4	0.00766895	-0.348775	0.009	0.111	1
RP4-613B23.5	0.00766895	-0.575939	0.009	0.111	1
RP11-567N4.2	0.00766895	-0.352095	0.009	0.111	1
RP11-192H6.2	0.00766895	-0.602874	0.009	0.111	1
CTB-113P19.1	0.00766895	-1.3276	0.009	0.111	1
OR5V1	0.00766895	-1.3072	0.009	0.111	1
IGFBP3	0.00766895	-0.68116	0.009	0.111	1
ZSCAN25	0.00766895	-0.670274	0.009	0.111	1
ASMTL-AS1	0.00766895	-0.590055	0.009	0.111	1
RAB40A	0.00766895	-1.4491	0.009	0.111	1
RNF113A	0.00766895	-1.30789	0.009	0.111	1
LZTS1-AS1	0.00766895	-0.354681	0.009	0.111	1
RP11-1149M10.1	0.00766895	-0.566436	0.009	0.111	1
EXOSC4	0.00766895	-0.664952	0.009	0.111	1
RP11-54O15.3	0.00766895	-0.352114	0.009	0.111	1
PNPLA2	0.00766895	-1.30666	0.009	0.111	1
PAX6	0.00766895	-0.601968	0.009	0.111	1
MRPL49	0.00766895	-0.671745	0.009	0.111	1
FADD	0.00766895	-0.58385	0.009	0.111	1
IDI2-AS1	0.00766895	-0.349754	0.009	0.111	1
SLC18A2	0.00766895	-0.348279	0.009	0.111	1
LRTM2	0.00766895	-0.676856	0.009	0.111	1
CD163	0.00766895	-2.02796	0.009	0.111	1
PDE3A	0.00766895	-1.07575	0.009	0.111	1
SMAD9	0.00766895	-0.624225	0.009	0.111	1
CHAMP1	0.00766895	-0.678507	0.009	0.111	1
RP11-111A22.1	0.00766895	-0.353743	0.009	0.111	1
GCHFR	0.00766895	-0.661631	0.009	0.111	1
CACNA1H	0.00766895	-0.668943	0.009	0.111	1
PAQR4	0.00766895	-0.665534	0.009	0.111	1
ZNF668	0.00766895	-0.662533	0.009	0.111	1
RP11-150D5.2	0.00766895	-0.597091	0.009	0.111	1
RP11-467I17.1	0.00766895	-2.02901	0.009	0.111	1
FAM57A	0.00766895	-0.684342	0.009	0.111	1
CHRNB1	0.00766895	-0.595451	0.009	0.111	1
RP11-387H17.4	0.00766895	-0.659091	0.009	0.111	1
RND2	0.00766895	-1.29538	0.009	0.111	1
RP11-53B2.3	0.00766895	-0.591355	0.009	0.111	1
FBXO15	0.00766895	-1.2953	0.009	0.111	1
NPEPL1	0.00766895	-0.562578	0.009	0.111	1
SCAMP4	0.00766895	-0.56703	0.009	0.111	1
CTXN1	0.00766895	-1.15427	0.009	0.111	1
ZNF563	0.00766895	-0.350891	0.009	0.111	1
MAPK12	0.00766895	-0.346356	0.009	0.111	1
SLCO2B1	0.00782775	-1.6063	0.439	0.778	1
AK2	0.00824921	-0.788607	0.036	0.222	1
ZNF785	0.00826582	-1.75568	0.085	0.333	1
RP11-350G8.5	0.00828031	-0.548603	0.009	0.111	1
LANCL1-AS1	0.00828031	-0.326095	0.009	0.111	1
VILL	0.00828031	-0.532286	0.009	0.111	1
RP11-649A16.1	0.00828031	-0.513602	0.009	0.111	1
ARHGEF26	0.00828031	-0.341903	0.009	0.111	1
GPR149	0.00828031	-0.344312	0.009	0.111	1
RP11-79E3.3	0.00828031	-0.55978	0.009	0.111	1
LINC01018	0.00828031	-0.327016	0.009	0.111	1
TNXB	0.00828031	-0.320026	0.009	0.111	1
RP5-1112D6.8	0.00828031	-0.27955	0.009	0.111	1
AC004112.4	0.00828031	-0.334275	0.009	0.111	1
ADCK2	0.00828031	-0.533566	0.009	0.111	1
COL4A5	0.00828031	-0.330448	0.009	0.111	1
LACTB2-AS1	0.00828031	-0.569849	0.009	0.111	1
MORN5	0.00828031	-0.275115	0.009	0.111	1
LDHAL6A	0.00828031	-0.336798	0.009	0.111	1
CLP1	0.00828031	-0.274319	0.009	0.111	1
AP000797.3	0.00828031	-0.321283	0.009	0.111	1
KIF11	0.00828031	-0.312671	0.009	0.111	1
LINC00571	0.00828031	-0.977612	0.009	0.111	1
DCAF11	0.00828031	-0.296395	0.009	0.111	1
GFER	0.00828031	-0.617939	0.009	0.111	1
RP11-538I12.2	0.00828031	-0.324733	0.009	0.111	1
RP11-55K13.1	0.00828031	-0.318206	0.009	0.111	1
RP11-517C16.2	0.00828031	-0.332825	0.009	0.111	1
DHX58	0.00828031	-0.341752	0.009	0.111	1
SLC14A2-AS1	0.00828031	-0.335646	0.009	0.111	1
ZNF584	0.00828031	-0.494533	0.009	0.111	1
CECR6	0.00828031	-0.617939	0.009	0.111	1
ZFHX3	0.00843944	-1.45141	0.502	0.778	1
WNT4	0.00893491	-0.296915	0.009	0.111	1
PLOD2	0.00893491	-0.311313	0.009	0.111	1
RP1-45I4.2	0.00893491	-0.305768	0.009	0.111	1
IL11RA	0.00893491	-0.264368	0.009	0.111	1
GLIPR1L1	0.00893491	-0.316242	0.009	0.111	1
TMEM63C	0.00893491	-0.302802	0.009	0.111	1
FAM129C	0.00893491	-0.323402	0.009	0.111	1
UAP1	0.00895703	-1.6299	0.04	0.222	1
JAK3	0.00895703	-1.50365	0.04	0.222	1
ZNF783	0.00932418	-1.91888	0.04	0.222	1
RPL37A	0.00942537	2.25523	0.466	0	1
FAM122B	0.00970469	-1.5761	0.04	0.222	1
CX3CR1	0.00983895	2.22574	0.632	0.222	1
SBF2	0.0099895	-1.67946	0.475	0.778	1
TOR3A	0.010099	-0.884833	0.04	0.222	1
MCC	0.0109306	-0.994266	0.04	0.222	1
RLIM	0.0117124	-1.60388	0.094	0.333	1
CSNK1A1	0.0123413	2.08683	0.444	0	1
RPS8	0.0123414	2.34152	0.444	0	1
DAP	0.0123672	-1.32445	0.085	0.333	1
ORC4	0.0134685	-1.9928	0.17	0.444	1
IRF2BPL	0.0138277	-1.9141	0.045	0.222	1
UBXN6	0.0138277	-1.42166	0.045	0.222	1
CD74	0.0140398	1.84475	0.744	0.333	1
XPNPEP3	0.0142083	-0.908254	0.09	0.333	1
PCM1	0.0144431	2.07902	0.43	0	1
LRRTM4	0.0144432	3.33792	0.43	0	1
CTB-161M19.4	0.0148791	-2.08552	0.045	0.222	1
RCOR3	0.015073	-1.93084	0.166	0.444	1
DLD	0.0153147	-1.29758	0.094	0.333	1
AC009784.3	0.0154735	-0.6378	0.04	0.222	1
VPS36	0.0155925	-1.70467	0.17	0.444	1
COX6B1	0.0160108	2.17443	0.422	0	1
SOCS7	0.0163957	-0.925007	0.099	0.333	1
DSCAM	0.0167882	-1.11578	0.614	0.778	1
2023-03-01	0.0170802	1.97816	0.525	0.111	1
MRPL15	0.017195	-0.716279	0.045	0.222	1
EYA3	0.0172144	-1.37201	0.161	0.444	1
HSPA8	0.0177236	1.91431	0.413	0	1
UMAD1	0.0182489	-1.79259	0.265	0.556	1
DFFA	0.0184674	-0.584232	0.045	0.222	1
MAF	0.0188681	-1.53755	0.363	0.667	1
RXRB	0.0193586	-2.16508	0.049	0.222	1
PDZD8	0.0197589	-1.92675	0.103	0.333	1
PITPNC1	0.0200559	-0.738314	0.157	0.444	1
ZC3H7A	0.0202521	-1.69162	0.103	0.333	1
RPL32	0.0205891	2.17194	0.399	0	1
RP11-231C18.3	0.0207153	-1.35246	0.049	0.222	1
TRANK1	0.0207756	-2.0783	0.184	0.444	1
ANKRD17	0.0215985	1.80741	0.52	0.111	1
QKI	0.0216039	1.41526	0.726	0.333	1
PLEKHA7	0.0216291	2.10447	0.395	0	1
RALYL	0.0216292	2.81505	0.395	0	1
CHGA	0.0221541	-0.782336	0.049	0.222	1
DYNLT3	0.0221931	-0.873555	0.099	0.333	1
SH3RF3	0.0222706	-1.7906	0.448	0.667	1
SOD1	0.0227142	2.09077	0.39	0	1
SNRK	0.0228821	-1.83403	0.103	0.333	1
ZSCAN5A	0.0231168	-0.642814	0.094	0.333	1
ZBED5	0.0234423	-1.66374	0.103	0.333	1
AC012358.8	0.0236791	-1.91162	0.049	0.222	1
TRIM56	0.024475	-1.38134	0.049	0.222	1
NUP43	0.0244752	-1.45495	0.049	0.222	1
ZNF652	0.0250259	1.98853	0.381	0	1
RPS6	0.0250259	1.98145	0.381	0	1
MLLT1	0.0252944	-0.765431	0.049	0.222	1
PCDH9	0.0254188	2.93141	0.552	0.222	1
ARHGAP24	0.0259453	-1.01475	0.74	0.889	1
NBPF3	0.026133	-0.341297	0.013	0.111	1
DCDC2B	0.026133	-0.324896	0.013	0.111	1
GNG12	0.026133	-1.95798	0.013	0.111	1
PBXIP1	0.026133	-1.40514	0.013	0.111	1
PM20D1	0.026133	-1.01785	0.013	0.111	1
AC074117.10	0.026133	-2.09739	0.013	0.111	1
MARCO	0.026133	-2.05156	0.013	0.111	1
MINA	0.026133	-0.573367	0.013	0.111	1
AC004237.1	0.026133	-1.42491	0.013	0.111	1
ID4	0.026133	-0.58016	0.013	0.111	1
DAAM2	0.026133	-2.0915	0.013	0.111	1
SCML2	0.026133	-1.317	0.013	0.111	1
SURF2	0.026133	-0.667778	0.013	0.111	1
LRFN4	0.026133	-0.650272	0.013	0.111	1
RPS6KB2	0.026133	-0.650535	0.013	0.111	1
RP11-64D24.2	0.026133	-0.636083	0.013	0.111	1
ASAH2B	0.026133	-0.656824	0.013	0.111	1
HPS6	0.026133	-1.54242	0.013	0.111	1
CRACR2A	0.026133	-0.562894	0.013	0.111	1
ARHGDIG	0.026133	-0.342451	0.013	0.111	1
SLX4	0.026133	-0.578307	0.013	0.111	1
SBK1	0.026133	-1.30686	0.013	0.111	1
ZNF423	0.026133	-0.346016	0.013	0.111	1
RP11-529K1.3	0.026133	-0.537703	0.013	0.111	1
ADAMTS18	0.026133	-0.33165	0.013	0.111	1
TCF3	0.026133	-0.543426	0.013	0.111	1
PRR36	0.026133	-1.30007	0.013	0.111	1
TMEM147-AS1	0.026133	-1.3509	0.013	0.111	1
RP5-1039K5.13	0.026133	-0.548669	0.013	0.111	1
AP001505.10	0.026133	-1.38355	0.013	0.111	1
VPS11	0.0261372	-0.788789	0.049	0.222	1
HLA-DPA1	0.0262558	2.30567	0.377	0	1
WIPI2	0.0264256	-0.73691	0.103	0.333	1
GCSH	0.026727	-0.91088	0.054	0.222	1
FAM214A	0.0270655	-1.40771	0.108	0.333	1
MMACHC	0.0276821	-0.314571	0.013	0.111	1
ALG6	0.0276821	-0.519275	0.013	0.111	1
RP4-651E10.4	0.0276821	-0.331179	0.013	0.111	1
RIT1	0.0276821	-0.515014	0.013	0.111	1
KIRREL	0.0276821	-0.322978	0.013	0.111	1
PLCXD2	0.0276821	-0.546505	0.013	0.111	1
RP11-362A9.3	0.0276821	-0.493438	0.013	0.111	1
C4orf48	0.0276821	-0.597383	0.013	0.111	1
WDR55	0.0276821	-0.295428	0.013	0.111	1
CH17-140K24.8	0.0276821	-0.320898	0.013	0.111	1
SCML4	0.0276821	-0.278923	0.013	0.111	1
TRIM73	0.0276821	-0.544033	0.013	0.111	1
ST18	0.0276821	-0.504075	0.013	0.111	1
GGH	0.0276821	-0.58513	0.013	0.111	1
DGAT1	0.0276821	-0.319482	0.013	0.111	1
RP11-88I18.2	0.0276821	-0.54847	0.013	0.111	1
TMEM9B-AS1	0.0276821	-0.548052	0.013	0.111	1
RP11-748C4.1	0.0276821	-0.294616	0.013	0.111	1
DTX4	0.0276821	-0.311235	0.013	0.111	1
MS4A13	0.0276821	-0.28047	0.013	0.111	1
EHBP1L1	0.0276821	-0.502584	0.013	0.111	1
RP11-115C10.1	0.0276821	-0.333128	0.013	0.111	1
LINC00264	0.0276821	-0.453743	0.013	0.111	1
LINC00959	0.0276821	-0.309286	0.013	0.111	1
BORA	0.0276821	-0.263517	0.013	0.111	1
COQ6	0.0276821	-0.512193	0.013	0.111	1
INF2	0.0276821	-0.632821	0.013	0.111	1
RP11-707P17.1	0.0276821	-0.865655	0.013	0.111	1
ACSBG1	0.0276821	-0.49305	0.013	0.111	1
FES	0.0276821	-0.547615	0.013	0.111	1
CTD-2147F2.2	0.0276821	-0.297929	0.013	0.111	1
AC004381.7	0.0276821	-0.500663	0.013	0.111	1
CXXC1	0.0276821	-0.515077	0.013	0.111	1
CTB-171A8.1	0.0276821	-0.324293	0.013	0.111	1
TMEM160	0.0276821	-0.6222	0.013	0.111	1
LL22NC03-86G7.1	0.0276821	-0.609839	0.013	0.111	1
RSPH1	0.0276821	-0.273636	0.013	0.111	1
CAMLG	0.0281299	-2.14832	0.117	0.333	1
ANAPC16	0.0282818	-1.53863	0.193	0.444	1
MRPL13	0.0284565	-1.35861	0.054	0.222	1
LARP4	0.0287679	-1.40616	0.117	0.333	1
SAMD9L	0.0288128	-0.63867	0.049	0.222	1
RPL35A	0.0288726	1.89489	0.368	0	1
SPSB1	0.0293097	-0.283536	0.013	0.111	1
AC007098.1	0.0293097	-0.280189	0.013	0.111	1
PPIL1	0.0293097	-0.525799	0.013	0.111	1
TECTA	0.0293097	-0.318635	0.013	0.111	1
CUBN	0.0293097	-0.317386	0.013	0.111	1
SVIL	0.0293097	-0.256425	0.013	0.111	1
RP11-370I10.2	0.0293097	-0.494945	0.013	0.111	1
RP11-165E7.1	0.0293097	-0.281426	0.013	0.111	1
ADGRE2	0.0293097	-0.503041	0.013	0.111	1
HIBCH	0.0293372	-2.37617	0.193	0.444	1
PDK2	0.0293569	-0.879064	0.054	0.222	1
LGALS9	0.0307247	-0.52915	0.049	0.222	1
SLC2A13	0.0307507	1.81434	0.462	0.111	1
KIAA1841	0.0309512	-1.43472	0.112	0.333	1
FAS	0.031019	-0.440852	0.013	0.111	1
CENPV	0.031019	-0.263877	0.013	0.111	1
SRI	0.0310845	-1.14186	0.108	0.333	1
IRF2	0.0314459	-1.36273	0.117	0.333	1
MERTK	0.0317108	2.08761	0.359	0	1
ATP5E	0.0317108	1.89653	0.359	0	1
NCAM2	0.0317108	2.54216	0.359	0	1
TUBA1A	0.0322017	1.37341	0.538	0.111	1
RANBP6	0.0322065	-0.806155	0.054	0.222	1
TMTC4	0.0322065	-0.788798	0.054	0.222	1
EIF4A1	0.0323714	-1.41199	0.112	0.333	1
ZSWIM6	0.0326174	1.56371	0.614	0.222	1
ARF1	0.032689	-1.21753	0.184	0.444	1
WASF2	0.0332176	1.9211	0.354	0	1
RPL41	0.0332177	2.05724	0.354	0	1
HNMT	0.0338472	-1.20222	0.112	0.333	1
OSER1-AS1	0.0342353	-0.572322	0.054	0.222	1
SFXN4	0.03529	-0.825241	0.054	0.222	1
ARHGEF40	0.0354239	-2.12814	0.058	0.222	1
SRPK2	0.0354515	1.81295	0.444	0.111	1
TTC39C	0.0364076	-1.53185	0.193	0.444	1
COX7A2	0.0364171	1.91871	0.345	0	1
RPL35	0.0364171	1.8074	0.345	0	1
TBC1D5	0.0366137	-0.985408	0.538	0.778	1
STMN2	0.0371639	1.85934	0.471	0.111	1
TMSB4X	0.0374195	1.07418	0.857	0.444	1
SERF2	0.0375064	1.62954	0.48	0.111	1
SNAP23	0.0378443	-1.72178	0.121	0.333	1
FAM168A	0.0381138	1.62958	0.341	0	1
CHSY3	0.0381139	1.90016	0.341	0	1
TMSB10	0.0383969	0.821085	0.691	0.222	1
BNC2	0.0393195	-0.971619	0.359	0.667	1
YWHAH	0.0397517	1.59627	0.471	0.111	1
COQ10B	0.039788	-1.97591	0.058	0.222	1
ZNF621	0.0397903	-0.532253	0.054	0.222	1
GRM5	0.0398781	2.14538	0.336	0	1
TRAF3IP1	0.0399374	-0.793491	0.117	0.333	1
FAM135A	0.0402219	-1.77124	0.332	0.556	1
SRSF2	0.0406218	-1.71134	0.126	0.333	1
PARP8	0.0407265	-1.34404	0.318	0.556	1
RP11-656D10.3	0.0409477	-1.7065	0.058	0.222	1
PLD5	0.0409477	-0.98412	0.058	0.222	1
RP3-399L15.3	0.0409887	-0.510926	0.054	0.222	1
ZFAND6	0.0412465	-0.779043	0.17	0.444	1
CRLF3	0.0417121	1.6374	0.332	0	1
SERPINI1	0.0417122	1.71503	0.332	0	1
FAM13A	0.0417122	1.55399	0.332	0	1
HLA-B	0.0417122	1.89857	0.332	0	1
EFCAB11	0.0421359	-1.19851	0.058	0.222	1
NSD1	0.0425514	-1.70848	0.318	0.556	1
CEP350	0.0431819	-1.34794	0.283	0.556	1
MOB4	0.0433532	-0.782884	0.058	0.222	1
RPS11	0.0436183	1.64141	0.327	0	1
BMP2K	0.0436695	-1.31696	0.493	0.667	1
SMARCB1	0.0446001	-0.601319	0.058	0.222	1
PRIM2	0.0450125	-1.87355	0.126	0.333	1
ULK4	0.0452992	-1.64712	0.215	0.444	1
NLRP1	0.0455989	1.63962	0.323	0	1
SIRPA	0.0455989	1.59333	0.323	0	1
RPH3A	0.0461174	-1.26206	0.13	0.333	1
GAPDH	0.0468134	1.00179	0.668	0.222	1
CCDC115	0.0471847	-0.617293	0.058	0.222	1
FLI1	0.0472867	-1.46562	0.336	0.556	1
CST3	0.0476563	1.82229	0.318	0	1
RBMX	0.0480246	-1.86056	0.22	0.444	1
HSPBAP1	0.0488072	-1.63404	0.126	0.333	1
PID1	0.0497931	1.9462	0.314	0	1
NDUFA1	0.0497931	1.66846	0.314	0	1
CASC4	0.0497931	1.53175	0.314	0	1
C1QA	0.0497931	1.82789	0.314	0	1
CRY1	0.0498941	-0.507422	0.058	0.222	1
PMEPA1	0.0503321	-1.04517	0.197	0.444	1
FGF12	0.0504246	1.75228	0.435	0.111	1
SSH2	0.0505776	1.18745	0.655	0.333	1
SIK3	0.0508153	1.04802	0.61	0.222	1
TPGS2	0.0509832	-0.796005	0.135	0.333	1
R3HDM1	0.0511718	1.87652	0.426	0.111	1
TMEM9	0.051297	-0.631924	0.058	0.222	1
TULP4	0.0516072	-1.39634	0.341	0.556	1
SCARB1	0.0516294	-0.66674	0.121	0.333	1
RPL5	0.0520119	1.55202	0.309	0	1
MEF2C	0.0535904	0.499807	0.96	0.778	1
NUDT14	0.054202	-0.651677	0.058	0.222	1
ACOT8	0.054202	-0.449425	0.058	0.222	1
PRDX1	0.0543152	1.49432	0.305	0	1
FEZ2	0.0543153	1.48355	0.305	0	1
OSBPL8	0.0543153	1.40703	0.305	0	1
NFAT5	0.0547022	1.65848	0.417	0.111	1
ST6GALNAC3	0.0557097	-0.843092	0.664	0.889	1
ZNF593	0.0557255	-0.651239	0.018	0.111	1
PLK3	0.0557255	-1.48419	0.018	0.111	1
LIN9	0.0557255	-1.54854	0.018	0.111	1
RP5-827C21.4	0.0557255	-1.40942	0.018	0.111	1
CFLAR-AS1	0.0557255	-1.19569	0.018	0.111	1
SLC6A1-AS1	0.0557255	-0.592885	0.018	0.111	1
TMCC1-AS1	0.0557255	-0.656485	0.018	0.111	1
CTC-281M20.1	0.0557255	-0.526363	0.018	0.111	1
AC002480.4	0.0557255	-1.41086	0.018	0.111	1
ACRC	0.0557255	-0.55747	0.018	0.111	1
KLHL13	0.0557255	-0.645603	0.018	0.111	1
SMIM10L2A	0.0557255	-1.29584	0.018	0.111	1
MAP7D3	0.0557255	-1.72939	0.018	0.111	1
IKBKG	0.0557255	-1.32164	0.018	0.111	1
KLF10	0.0557255	-0.645925	0.018	0.111	1
GALT	0.0557255	-0.331368	0.018	0.111	1
IFITM10	0.0557255	-0.654778	0.018	0.111	1
TAF6L	0.0557255	-1.1923	0.018	0.111	1
CCDC15	0.0557255	-0.571812	0.018	0.111	1
ADO	0.0557255	-0.558275	0.018	0.111	1
AVPI1	0.0557255	-0.332057	0.018	0.111	1
RP11-283G6.4	0.0557255	-0.54904	0.018	0.111	1
RP11-121G22.3	0.0557255	-0.324776	0.018	0.111	1
PARPBP	0.0557255	-0.575693	0.018	0.111	1
RABGGTA	0.0557255	-0.6391	0.018	0.111	1
MTA1	0.0557255	-1.24576	0.018	0.111	1
BLM	0.0557255	-0.978672	0.018	0.111	1
NME4	0.0557255	-0.528058	0.018	0.111	1
HSF4	0.0557255	-0.650095	0.018	0.111	1
DHRS11	0.0557255	-1.38635	0.018	0.111	1
CTD-2535L24.2	0.0557255	-0.342424	0.018	0.111	1
PRCD	0.0557255	-0.541848	0.018	0.111	1
ARFGAP1	0.0557255	-0.639283	0.018	0.111	1
CTD-3105H18.16	0.0557255	-0.542253	0.018	0.111	1
RRP1	0.0557255	-0.657119	0.018	0.111	1
AF127936.5	0.0557255	-0.53572	0.018	0.111	1
RP11-613M10.9	0.0563191	-1.4332	0.063	0.222	1
TTLL7	0.0567061	1.42413	0.3	0	1
RAB3GAP1	0.0567061	1.48934	0.3	0	1
CDK6	0.0567061	1.69206	0.3	0	1
TMEM178B	0.0567061	1.55224	0.3	0	1
UPF2	0.0567061	1.48989	0.3	0	1
BHLHE41	0.0568208	1.68703	0.426	0.111	1
CMKLR1	0.0572546	-2.15648	0.13	0.333	1
RPS27A	0.0582522	1.59973	0.43	0.111	1
SDCBP	0.058326	-1.91304	0.135	0.333	1
AC008074.1	0.0583529	-0.269927	0.018	0.111	1
PDE11A	0.0583529	-0.588932	0.018	0.111	1
RP11-803B1.8	0.0583529	-0.33368	0.018	0.111	1
LEKR1	0.0583529	-0.54767	0.018	0.111	1
RPL39L	0.0583529	-0.250805	0.018	0.111	1
CTB-178M22.1	0.0583529	-0.308349	0.018	0.111	1
SLC35A2	0.0583529	-0.63419	0.018	0.111	1
FAM58A	0.0583529	-0.601338	0.018	0.111	1
LINC01609	0.0583529	-0.505056	0.018	0.111	1
TRAF6	0.0583529	-0.475558	0.018	0.111	1
RP11-613D13.5	0.0583529	-0.312316	0.018	0.111	1
LINC00863	0.0583529	-0.542452	0.018	0.111	1
RP11-689B22.2	0.0583529	-0.316513	0.018	0.111	1
TMEM255B	0.0583529	-0.547215	0.018	0.111	1
RP3-414A15.10	0.0583529	-0.332668	0.018	0.111	1
UBR7	0.0583529	-0.597554	0.018	0.111	1
FSD2	0.0583529	-0.313679	0.018	0.111	1
SPATA2L	0.0583529	-0.32256	0.018	0.111	1
COASY	0.0583529	-0.604493	0.018	0.111	1
OSBPL7	0.0583529	-0.526815	0.018	0.111	1
SLC26A11	0.0583529	-0.5235	0.018	0.111	1
YES1	0.0583529	-0.273284	0.018	0.111	1
LAMA3	0.0583529	-0.585949	0.018	0.111	1
NINL	0.0583529	-0.302378	0.018	0.111	1
CTD-3222D19.2	0.0583529	-0.477993	0.018	0.111	1
IL12RB1	0.0583529	-0.482042	0.018	0.111	1
HAPLN4	0.0583529	-0.634339	0.018	0.111	1
SNX29	0.0590134	0.543185	0.511	0.111	1
GTDC1	0.0591868	1.56228	0.296	0	1
RPL10A	0.0591868	1.61983	0.296	0	1
GRIA3	0.0591868	1.58685	0.296	0	1
ATP5J	0.0591868	1.56565	0.296	0	1
NDUFS8	0.0593632	-0.680098	0.063	0.222	1
SLC35G2	0.059377	-0.503342	0.121	0.333	1
MAP3K5	0.0596115	0.834921	0.596	0.222	1
TPRG1L	0.0606538	-1.2115	0.13	0.333	1
TAF1B	0.0609357	-0.582581	0.063	0.222	1
FBXL18	0.0609357	-0.67519	0.063	0.222	1
RMDN2-AS1	0.0610823	-0.535663	0.018	0.111	1
POLQ	0.0610823	-0.304164	0.018	0.111	1
CTA-14H9.5	0.0610823	-0.510022	0.018	0.111	1
RELA	0.0610823	-0.512741	0.018	0.111	1
STT3A-AS1	0.0610823	-0.304612	0.018	0.111	1
RP11-966I7.3	0.0610823	-0.260424	0.018	0.111	1
TEX22	0.0610823	-0.489906	0.018	0.111	1
RP11-932O9.7	0.0610823	-0.406457	0.018	0.111	1
TMEM8A	0.0610823	-0.264914	0.018	0.111	1
ZNF598	0.0610823	-0.550755	0.018	0.111	1
EEF2KMT	0.0610823	-0.433417	0.018	0.111	1
RP11-432I5.6	0.0610823	-0.596859	0.018	0.111	1
MYO15A	0.0610823	-0.28125	0.018	0.111	1
TMEM132E	0.0610823	-0.311096	0.018	0.111	1
ABCA7	0.0610823	-0.280659	0.018	0.111	1
DDX39A	0.0610823	-0.506335	0.018	0.111	1
CTD-2619J13.14	0.0610823	-0.584012	0.018	0.111	1
HSDL2	0.06114	-1.19807	0.067	0.222	1
MAP4K4	0.0614182	1.29371	0.659	0.333	1
DTNB	0.0615529	1.54544	0.404	0.111	1
TCEAL4	0.0617607	1.53444	0.291	0	1
BEX2	0.0617608	1.37356	0.291	0	1
DNAJC6	0.0617609	1.43446	0.291	0	1
RPSA	0.0617609	1.49708	0.291	0	1
ZFY	0.0625425	-0.617392	0.063	0.222	1
KDM3A	0.0627062	-1.39304	0.067	0.222	1
SEMA4B	0.0627062	-0.823926	0.067	0.222	1
ANKS1B	0.0634469	1.31146	0.466	0.111	1
FYB	0.063447	1.40793	0.561	0.222	1
ZDHHC8	0.0639167	-0.298904	0.018	0.111	1
RAC1	0.0640555	0.991409	0.471	0.111	1
BTK	0.0643054	-1.67967	0.067	0.222	1
MIR9-3HG	0.0643054	-1.39632	0.067	0.222	1
RAPGEF4	0.0644306	1.41047	0.287	0	1
KIAA2026	0.0644307	1.34493	0.287	0	1
ATP9A	0.0644307	1.31207	0.287	0	1
RPS18	0.0644308	1.59055	0.287	0	1
MTCH1	0.0644308	1.33644	0.287	0	1
GNG3	0.0644308	1.67292	0.287	0	1
TMOD2	0.0644308	1.49344	0.287	0	1
ITCH	0.0644308	1.39619	0.287	0	1
SNRPD2	0.0644308	1.53102	0.287	0	1
PDE3B	0.06556	1.5856	0.417	0.111	1
STXBP5-AS1	0.0658614	-0.603736	0.063	0.222	1
GSR	0.0658614	-0.462533	0.063	0.222	1
PLCB2	0.0659381	-1.2128	0.067	0.222	1
SNX5	0.0659381	-1.24453	0.067	0.222	1
YWHAZ	0.0661711	1.43003	0.43	0.111	1
RP1-122P22.2	0.0668589	-0.254959	0.018	0.111	1
CWC27	0.067189	-2.07964	0.143	0.333	1
ATP8A1	0.0671999	1.39156	0.283	0	1
GDAP1	0.0671999	1.41292	0.283	0	1
IRS2	0.0671999	1.46047	0.283	0	1
ADGRB3	0.067868	1.56681	0.457	0.111	1
NAV2	0.0681137	1.26562	0.552	0.222	1
NCOA1	0.0687562	1.40961	0.493	0.222	1
FGF20	0.0690199	-1.85457	0.072	0.222	1
CPSF6	0.069239	-1.33992	0.13	0.333	1
MCPH1-AS1	0.0693241	-0.470866	0.063	0.222	1
FTH1	0.069769	1.48935	0.422	0.111	1
RPL34	0.0699552	1.89242	0.408	0.111	1
NBEAL1	0.0700711	1.56925	0.278	0	1
P2RY13	0.0700711	1.48934	0.278	0	1
PHC3	0.0700712	1.19816	0.278	0	1
UBR2	0.0700712	1.27898	0.278	0	1
SCRN1	0.0700712	1.19775	0.278	0	1
NPEPPS	0.0700712	1.3524	0.278	0	1
MEF2A	0.070547	-0.488553	0.816	1	1
KHDRBS3	0.071004	1.4762	0.516	0.222	1
RP3-510L9.1	0.0710423	-1.19597	0.067	0.222	1
ATG10	0.0719143	-1.38303	0.206	0.444	1
SNCA	0.0724045	1.3308	0.502	0.222	1
CACNB4	0.0728063	0.829744	0.48	0.111	1
RBM26	0.0730054	-1.08134	0.314	0.556	1
ATP6V1F	0.0730479	1.55785	0.274	0	1
RPLP0	0.0730479	1.45771	0.274	0	1
PRKAR1A	0.0730479	1.25226	0.274	0	1
PARK7	0.073048	1.43408	0.274	0	1
MED12L	0.073048	1.37202	0.274	0	1
CDH12	0.073048	2.04421	0.274	0	1
COX7B	0.073048	1.5078	0.274	0	1
UBE2V2	0.073048	1.34272	0.274	0	1
PSMB7	0.073048	1.32611	0.274	0	1
LPAR5	0.073048	1.63196	0.274	0	1
ATP5B	0.073048	1.25495	0.274	0	1
EPN2	0.073048	1.43611	0.274	0	1
C1QC	0.073048	1.63263	0.274	0	1
UVRAG	0.0730557	0.99503	0.475	0.111	1
RPL10	0.0731529	0.47282	0.489	0.111	1
INPP4B	0.0739288	-1.70352	0.139	0.333	1
NCKAP1L	0.0739644	-1.36925	0.229	0.444	1
TMEM219	0.0759628	-1.26675	0.072	0.222	1
DLGAP1	0.0759744	1.33409	0.453	0.111	1
PBX1	0.0761336	1.51707	0.269	0	1
LDB2	0.0761336	1.81541	0.269	0	1
NACA	0.0761336	1.5016	0.269	0	1
FAM126B	0.0761337	1.26447	0.269	0	1
ACSL3	0.0761337	1.31779	0.269	0	1
TSPAN5	0.0761337	1.62949	0.269	0	1
PTPRK	0.0761337	1.49346	0.269	0	1
AC011288.2	0.0761337	2.26287	0.269	0	1
XKR4	0.0761337	1.57454	0.269	0	1
RP11-489O18.1	0.0761337	1.65474	0.269	0	1
RPL27A	0.0761337	1.4042	0.269	0	1
RPL36AL	0.0761337	1.39671	0.269	0	1
RPL23	0.0761337	1.46889	0.269	0	1
MACROD2	0.0762273	1.65369	0.417	0.111	1
RP11-260O18.1	0.0764661	-0.590963	0.067	0.222	1
C5orf56	0.0783473	-0.658301	0.067	0.222	1
SUMF1	0.0783724	1.4574	0.404	0.111	1
TBC1D2B	0.0784425	-1.50823	0.135	0.333	1
NRGN	0.0793295	-1.241	0.211	0.444	1
U2SURP	0.0793317	1.3414	0.265	0	1
NDUFB9	0.0793317	1.45827	0.265	0	1
ATP5G1	0.0793317	1.5238	0.265	0	1
LINC01141	0.0793319	1.39566	0.265	0	1
SCFD2	0.0793319	1.47924	0.265	0	1
GABBR1	0.0793319	1.21507	0.265	0	1
CCSER2	0.0793319	1.21501	0.265	0	1
PCNX	0.0793319	1.28709	0.265	0	1
DIP2A	0.0793319	1.35944	0.265	0	1
CAPZB	0.0801154	0.393176	0.48	0.111	1
DHX32	0.080266	-0.588752	0.067	0.222	1
CELF2	0.0805255	1.0761	0.749	0.556	1
PKN2	0.0809514	-1.39039	0.404	0.556	1
CLTA	0.0810621	-1.62652	0.233	0.444	1
BPTF	0.081267	1.37267	0.408	0.111	1
NFYC	0.0813136	-0.5664	0.135	0.333	1
MILR1	0.0813136	-1.50491	0.135	0.333	1
HDAC3	0.0815356	-1.16023	0.072	0.222	1
IGF2R	0.0822228	-0.435439	0.067	0.222	1
SMARCA2	0.0825008	1.48169	0.381	0.111	1
POGZ	0.082646	1.38854	0.26	0	1
CMSS1	0.082646	1.43592	0.26	0	1
RNF13	0.082646	1.39455	0.26	0	1
CD4	0.082646	1.39163	0.26	0	1
PSPC1	0.082646	1.19882	0.26	0	1
CBFA2T2	0.082646	1.30334	0.26	0	1
IDS	0.0826566	0.925186	0.453	0.111	1
SAMD12	0.0831366	-1.60056	0.336	0.556	1
MBNL1	0.0833657	-0.691055	0.664	0.778	1
USP39	0.0834412	-1.64104	0.233	0.444	1
TMEM117	0.0838318	-1.46671	0.242	0.444	1
ZNF490	0.084218	-0.395939	0.067	0.222	1
MPHOSPH8	0.0845879	1.42559	0.381	0.111	1
BIRC6	0.0849875	1.17299	0.422	0.111	1
ATG13	0.0860677	-1.31151	0.143	0.333	1
KCNK1	0.0860796	1.32364	0.256	0	1
GNB2L1	0.0860796	1.30382	0.256	0	1
LONRF2	0.0860798	1.08588	0.256	0	1
PDZD2	0.0860798	1.74979	0.256	0	1
AMD1	0.0860798	1.2919	0.256	0	1
VPS41	0.0860798	1.31468	0.256	0	1
CUL5	0.0860798	1.24135	0.256	0	1
DDX10	0.0860798	1.25147	0.256	0	1
RP11-588H23.3	0.0860798	1.44406	0.256	0	1
VPS29	0.0860798	1.42179	0.256	0	1
NIN	0.0860798	1.31244	0.256	0	1
EPS15L1	0.0860798	1.17049	0.256	0	1
RPS19	0.0860798	1.38522	0.256	0	1
LRIG1	0.0862523	-0.335363	0.067	0.222	1
ZC4H2	0.0863229	-1.44577	0.076	0.222	1
KIF1B	0.0867093	1.4004	0.377	0.111	1
SLC6A17	0.0868188	-1.64643	0.148	0.333	1
HACL1	0.0874356	-1.21577	0.072	0.222	1
FAM60A	0.0874356	-1.17276	0.072	0.222	1
LRP1B	0.0877156	0.865415	0.453	0.111	1
CLPB	0.0882936	-1.37139	0.076	0.222	1
CCDC26	0.0894772	-1.04077	0.072	0.222	1
UBE2E3	0.089637	1.22254	0.251	0	1
RNF216	0.089637	-1.42251	0.233	0.444	1
ADAM23	0.0896371	1.18128	0.251	0	1
GUCY1A3	0.0896371	1.29631	0.251	0	1
TTC37	0.0896371	1.23666	0.251	0	1
NCOA7	0.0896371	1.24877	0.251	0	1
GLCCI1	0.0896371	1.42209	0.251	0	1
SH3GL2	0.0896371	1.41523	0.251	0	1
KAT6B	0.0896371	1.31629	0.251	0	1
SORCS1	0.0896371	1.52231	0.251	0	1
DPP8	0.0896371	1.13022	0.251	0	1
ITGAX	0.0896371	1.44929	0.251	0	1
EIF3K	0.0896371	1.30441	0.251	0	1
STMN1	0.0898515	1.29372	0.547	0.222	1
HNRNPU-AS1	0.0903003	-1.27803	0.076	0.222	1
SUMO3	0.0915569	-0.673276	0.072	0.222	1
ITGB3BP	0.0923436	-1.00328	0.076	0.222	1
ABHD17B	0.0923436	-1.2205	0.076	0.222	1
RNLS	0.0925941	-0.260961	0.067	0.222	1
CADM2	0.0928865	0.781279	0.556	0.222	1
TET3	0.0933219	1.33356	0.247	0	1
CSRNP3	0.0933219	1.15404	0.247	0	1
ITGA9	0.0933219	1.27176	0.247	0	1
GMDS	0.0933219	1.31944	0.247	0	1
GFOD1	0.0933219	1.19562	0.247	0	1
PHF3	0.0933219	1.02037	0.247	0	1
MICU3	0.0933219	1.22237	0.247	0	1
CD63	0.0933219	1.39336	0.247	0	1
ATP6V1D	0.0933219	1.25869	0.247	0	1
RGS6	0.0933219	1.66064	0.247	0	1
RPL27	0.0933219	1.40568	0.247	0	1
DPP6	0.0933679	1.58795	0.381	0.111	1
RP5-1031D4.2	0.0933824	1.71657	0.377	0.111	1
COL9A2	0.0936237	-1.80084	0.022	0.111	1
DENND2C	0.0936237	-1.27573	0.022	0.111	1
USF1	0.0936237	-1.45267	0.022	0.111	1
DUSP10	0.0936237	-1.37539	0.022	0.111	1
EIF5A2	0.0936237	-0.519346	0.022	0.111	1
FAT4	0.0936237	-0.326332	0.022	0.111	1
PDGFA	0.0936237	-0.524403	0.022	0.111	1
ZNF92	0.0936237	-0.524154	0.022	0.111	1
PAXIP1-AS2	0.0936237	-0.528637	0.022	0.111	1
GLYATL2	0.0936237	-0.576615	0.022	0.111	1
MACROD1	0.0936237	-0.524214	0.022	0.111	1
C12orf56	0.0936237	-1.29454	0.022	0.111	1
GLT8D2	0.0936237	-0.631682	0.022	0.111	1
BTBD11	0.0936237	-0.564181	0.022	0.111	1
AP3S2	0.0936237	-1.22791	0.022	0.111	1
FAHD1	0.0936237	-1.80746	0.022	0.111	1
DVL2	0.0936237	-0.309811	0.022	0.111	1
SRSF1	0.0936237	-0.550857	0.022	0.111	1
RNF126	0.0936237	-0.631575	0.022	0.111	1
USHBP1	0.0936237	-0.603554	0.022	0.111	1
ZNF154	0.0936237	-1.10379	0.022	0.111	1
ARL11	0.0936237	-0.986511	0.022	0.111	1
PABPC1	0.0945099	1.31141	0.498	0.222	1
KIAA1033	0.095245	-1.57803	0.26	0.444	1
GRIN2B	0.0957918	1.12664	0.422	0.111	1
PIP4K2B	0.0960754	-0.821403	0.148	0.333	1
SURF4	0.0965415	-0.979806	0.076	0.222	1
RABEP1	0.0966482	1.27611	0.395	0.111	1
GRIN1	0.0969563	-2.04061	0.081	0.222	1
DMTF1	0.0970011	-0.549799	0.143	0.333	1
MGAT4A	0.097118	-1.55394	0.399	0.556	1
ITM2C	0.0971383	1.30656	0.242	0	1
EID1	0.0971383	1.23327	0.242	0	1
USP24	0.0971384	1.22206	0.242	0	1
NAV1	0.0971384	1.19494	0.242	0	1
CACNA2D3	0.0971384	1.45456	0.242	0	1
DNAJB11	0.0971384	1.37932	0.242	0	1
MAN2A1	0.0971384	1.32665	0.242	0	1
USMG5	0.0971384	1.37249	0.242	0	1
ETNK1	0.0971384	1.16115	0.242	0	1
HLA-DRB5	0.0971384	1.82353	0.242	0	1
SYT2	0.097285	-0.310906	0.022	0.111	1
RP11-518L10.5	0.097285	-0.580449	0.022	0.111	1
RP11-434B12.1	0.097285	-0.579699	0.022	0.111	1
APEH	0.097285	-0.572035	0.022	0.111	1
CTC-340D7.1	0.097285	-0.314795	0.022	0.111	1
RP11-6N13.1	0.097285	-0.316207	0.022	0.111	1
HGF	0.097285	-0.293392	0.022	0.111	1
POLR2J	0.097285	-0.30373	0.022	0.111	1
SLC26A5	0.097285	-0.305372	0.022	0.111	1
KCNH2	0.097285	-0.313074	0.022	0.111	1
FAM89B	0.097285	-0.596101	0.022	0.111	1
ERCC5	0.097285	-0.512397	0.022	0.111	1
MRPL28	0.097285	-0.548656	0.022	0.111	1
CA4	0.097285	-0.515793	0.022	0.111	1
GGT1	0.097285	-0.262059	0.022	0.111	1
PIM3	0.097285	-0.556592	0.022	0.111	1
RPL7	0.0978156	1.29864	0.395	0.111	1
LPCAT2	0.0983528	1.57046	0.48	0.222	1
NRG3	0.0985552	1.06813	0.435	0.111	1
PTPN20	0.0986969	-0.721977	0.076	0.222	1
HMGB1	0.098756	1.14505	0.404	0.111	1
COX7A2L	0.0996655	-0.514661	0.22	0.444	1
GRIA2	0.0997246	0.484873	0.453	0.111	1
NEAT1	0.100258	-1.33312	0.547	0.667	1
OPA3	0.100267	-0.311075	0.072	0.222	1
EEF1A1	0.100282	1.47347	0.39	0.111	1
RAPGEF2	0.100361	1.23508	0.386	0.111	1
NKAIN2	0.100461	2.03781	0.363	0.111	1
TPI1	0.100801	1.26775	0.413	0.111	1
CTD-2013N24.2	0.10106	-0.272884	0.022	0.111	1
RP11-281P23.1	0.10106	-0.413621	0.022	0.111	1
RP11-356I2.4	0.10106	-0.259881	0.022	0.111	1
KIAA0895	0.10106	-0.301654	0.022	0.111	1
AC009264.1	0.10106	-0.286433	0.022	0.111	1
C11orf63	0.10106	-0.30902	0.022	0.111	1
RP11-242P2.2	0.10106	-0.269453	0.022	0.111	1
RP11-296I10.3	0.10106	-0.27853	0.022	0.111	1
SGTA	0.10106	-0.261011	0.022	0.111	1
PAF1	0.10106	-0.570028	0.022	0.111	1
FAM207A	0.10106	-0.498232	0.022	0.111	1
VPS45	0.101091	1.06873	0.238	0	1
PPHLN1	0.101091	1.09729	0.238	0	1
EIF2AK2	0.101091	1.30191	0.238	0	1
AC159540.1	0.101091	1.01847	0.238	0	1
RHOA	0.101091	1.15099	0.238	0	1
ALCAM	0.101091	1.40097	0.238	0	1
ELF2	0.101091	1.4251	0.238	0	1
TBRG1	0.101091	1.20967	0.238	0	1
FLRT2	0.101091	1.23791	0.238	0	1
CACNG3	0.101091	1.38448	0.238	0	1
PTPRT	0.101091	1.75414	0.238	0	1
TUBA1B	0.102522	1.1442	0.641	0.333	1
HINT3	0.102545	-0.601128	0.072	0.222	1
DENND6A	0.102674	-1.0388	0.148	0.333	1
OPHN1	0.102674	-1.0866	0.148	0.333	1
MBNL2	0.102706	1.13373	0.39	0.111	1
ACACA	0.103243	-1.20201	0.26	0.444	1
NF1	0.103262	-1.24374	0.52	0.667	1
SFXN1	0.103403	-1.29846	0.081	0.222	1
CALCOCO2	0.103403	-1.74643	0.081	0.222	1
CALM1	0.10392	0.553092	0.628	0.222	1
RPL38	0.104029	1.31721	0.386	0.111	1
TNFRSF10B	0.104864	-0.385316	0.072	0.222	1
HIST2H2BE	0.104951	-0.453507	0.022	0.111	1
DUSP27	0.104951	-0.46688	0.022	0.111	1
RP11-714G18.1	0.104951	-0.2639	0.022	0.111	1
LINC01277	0.104951	-0.269651	0.022	0.111	1
RP11-281A20.2	0.104951	-0.354976	0.022	0.111	1
GPR137	0.104951	-0.389017	0.022	0.111	1
THAP2	0.104951	-0.413089	0.022	0.111	1
SRRM1	0.105183	1.06703	0.233	0	1
CACNA1E	0.105183	1.34903	0.233	0	1
METTL9	0.105183	1.33366	0.233	0	1
RNPC3	0.105183	1.21402	0.233	0	1
TMEFF2	0.105183	1.5331	0.233	0	1
NDUFB4	0.105183	1.33007	0.233	0	1
RASA2	0.105183	1.25054	0.233	0	1
VDAC1	0.105183	1.15068	0.233	0	1
FBXW11	0.105183	1.11839	0.233	0	1
SESN1	0.105183	1.14384	0.233	0	1
METTL15	0.105183	1.19718	0.233	0	1
HSD17B12	0.105183	1.15811	0.233	0	1
KSR2	0.105183	1.28414	0.233	0	1
ITGAM	0.105183	1.34913	0.233	0	1
DNAJC7	0.105183	1.277	0.233	0	1
MYDGF	0.105395	-1.01302	0.076	0.222	1
EXOC3	0.105627	-0.776158	0.081	0.222	1
FMR1	0.105627	-1.28131	0.081	0.222	1
LINC00278	0.105627	-1.34169	0.081	0.222	1
CELF4	0.10643	1.12529	0.39	0.111	1
SKP1	0.106431	0.9435	0.422	0.111	1
NABP1	0.107706	-1.19242	0.076	0.222	1
ZBTB11	0.107706	-0.593242	0.076	0.222	1
INTS4	0.107706	-1.71385	0.076	0.222	1
NXPE3	0.107888	-1.00674	0.081	0.222	1
IL6ST	0.108888	1.39174	0.453	0.222	1
RP11-775D22.3	0.108959	-0.273446	0.022	0.111	1
RIMS2	0.109166	2.01639	0.345	0.111	1
SYNE1	0.109248	1.49501	0.35	0.111	1
NCAM1	0.109386	0.927109	0.413	0.111	1
ST3GAL3	0.109421	1.03866	0.229	0	1
DCP1A	0.109421	1.07568	0.229	0	1
KRIT1	0.109421	1.1393	0.229	0	1
BAIAP2L1	0.109421	1.37868	0.229	0	1
SAP18	0.109421	1.46218	0.229	0	1
PHKB	0.109421	1.23011	0.229	0	1
SPG7	0.109421	1.07152	0.229	0	1
TREM2	0.109421	1.49033	0.229	0	1
HS3ST4	0.109707	0.856166	0.704	0.333	1
NAP1L4	0.110137	-0.60301	0.152	0.333	1
NDUFAF6	0.111918	-1.25356	0.152	0.333	1
KPNA3	0.111991	-1.12415	0.251	0.444	1
DPP10	0.112164	1.52457	0.408	0.111	1
ACTG1	0.112994	0.887942	0.417	0.111	1
GABRB3	0.11322	1.53176	0.345	0.111	1
PPFIA2	0.113274	1.33421	0.372	0.111	1
ARHGEF9	0.113808	1.19025	0.224	0	1
MICAL3	0.113808	1.11156	0.224	0	1
HPCAL4	0.113808	1.13189	0.224	0	1
MIR137HG	0.113808	1.17129	0.224	0	1
ADAM17	0.113808	1.23695	0.224	0	1
PPM1B	0.113808	1.079	0.224	0	1
RIF1	0.113808	1.15519	0.224	0	1
FAM171B	0.113808	0.94821	0.224	0	1
PNKD	0.113808	1.06437	0.224	0	1
MCCC1	0.113808	1.07217	0.224	0	1
SMIM14	0.113808	1.18061	0.224	0	1
LNPEP	0.113808	1.05431	0.224	0	1
HLA-E	0.113808	1.19231	0.224	0	1
MMP16	0.113808	1.27369	0.224	0	1
ZDHHC21	0.113808	1.11805	0.224	0	1
TNKS2	0.113808	1.0482	0.224	0	1
SLC25A3	0.113808	1.08027	0.224	0	1
GPC6	0.113808	1.50827	0.224	0	1
THSD4-AS1	0.113808	1.17738	0.224	0	1
AP2B1	0.113808	1.05717	0.224	0	1
MTMR3	0.113808	1.04945	0.224	0	1
MIR646HG	0.114326	-1.98061	0.269	0.444	1
MALT1	0.114611	-1.70998	0.166	0.333	1
NCOR1	0.114714	1.1897	0.359	0.111	1
AMBRA1	0.116051	0.474662	0.43	0.111	1
APOO	0.116428	1.30601	0.484	0.222	1
ZC3H11A	0.116504	-1.59721	0.17	0.333	1
SRP14	0.116655	0.744054	0.422	0.111	1
MIRLET7BHG	0.117317	-0.607291	0.081	0.222	1
RAP2A	0.11835	1.12678	0.22	0	1
HCK	0.11835	1.42783	0.22	0	1
RAB3GAP2	0.11835	1.11383	0.22	0	1
TOMM20	0.11835	1.08168	0.22	0	1
FBXL5	0.11835	1.0028	0.22	0	1
CLOCK	0.11835	1.09426	0.22	0	1
WDR17	0.11835	0.969074	0.22	0	1
DTNBP1	0.11835	1.01821	0.22	0	1
RPS12	0.11835	1.11913	0.22	0	1
BAZ1B	0.11835	1.10696	0.22	0	1
SHFM1	0.11835	1.08412	0.22	0	1
AC058791.1	0.11835	1.12786	0.22	0	1
UHRF2	0.11835	1.18964	0.22	0	1
BANF1	0.11835	1.09241	0.22	0	1
RPS25	0.11835	1.25316	0.22	0	1
INPP5F	0.11835	1.03309	0.22	0	1
PTPRO	0.11835	1.24989	0.22	0	1
RP11-96H19.1	0.11835	1.49428	0.22	0	1
PCBP2	0.11835	1.08309	0.22	0	1
PTGES3	0.11835	1.08951	0.22	0	1
DCAF5	0.11835	0.972868	0.22	0	1
PTPN9	0.11835	1.12421	0.22	0	1
CDK5R1	0.11835	1.09207	0.22	0	1
CDS2	0.11835	1.20725	0.22	0	1
TYROBP	0.11835	1.29047	0.22	0	1
MYH9	0.11835	1.16599	0.22	0	1
MACF1	0.119305	0.982151	0.498	0.222	1
ARHGAP32	0.11962	0.758589	0.417	0.111	1
RP11-499P20.2	0.119772	-0.5601	0.081	0.222	1
BRAP	0.119772	-0.504949	0.081	0.222	1
PTEN	0.120036	-1.20295	0.359	0.556	1
SCN2A	0.120209	1.24532	0.368	0.111	1
RPRD2	0.122013	-1.24613	0.287	0.444	1
RNF130	0.122097	0.657894	0.534	0.222	1
ANK2	0.122316	1.42635	0.439	0.222	1
PDS5A	0.122967	1.09951	0.372	0.111	1
KIF5A	0.123052	1.1113	0.215	0	1
LPGAT1	0.123052	1.02044	0.215	0	1
DGKG	0.123052	1.30714	0.215	0	1
SENP5	0.123052	1.0992	0.215	0	1
RNF150	0.123052	1.00532	0.215	0	1
FUT9	0.123052	1.15954	0.215	0	1
PSMB1	0.123052	1.14958	0.215	0	1
PILRA	0.123052	1.2054	0.215	0	1
ATP6AP2	0.123052	1.12555	0.215	0	1
ZNF706	0.123052	1.10151	0.215	0	1
ZER1	0.123052	0.856424	0.215	0	1
PAFAH1B2	0.123052	0.931528	0.215	0	1
ANKRD26	0.123052	0.948116	0.215	0	1
ANXA11	0.123052	0.834434	0.215	0	1
BIN2	0.123052	1.20584	0.215	0	1
C12orf76	0.123052	1.10328	0.215	0	1
P2RX4	0.123052	1.23285	0.215	0	1
CACNG8	0.123052	0.863254	0.215	0	1
GPM6B	0.12314	1.44744	0.345	0.111	1
MEG3	0.123859	1.56506	0.471	0.222	1
TMBIM6	0.124567	1.20687	0.363	0.111	1
LUC7L3	0.124571	0.796139	0.404	0.111	1
EIF2AK3	0.124804	-0.8206	0.081	0.222	1
LINC01091	0.124804	-1.0466	0.081	0.222	1
LMBRD1	0.125807	-0.973441	0.256	0.444	1
RP11-701H24.9	0.126048	1.21407	0.341	0.111	1
RPS3	0.126111	1.33981	0.354	0.111	1
KIAA0355	0.126633	-1.01705	0.148	0.333	1
CCNG2	0.126836	-1.0935	0.085	0.222	1
KLHL3	0.126836	-0.607557	0.085	0.222	1
PELI1	0.126921	-1.47324	0.265	0.444	1
C14orf2	0.127187	1.10884	0.377	0.111	1
CCNT1	0.127381	-0.610348	0.081	0.222	1
TSC22D1	0.127503	1.0408	0.363	0.111	1
FCER1G	0.127918	1.29968	0.211	0	1
SARS	0.127918	0.977792	0.211	0	1
HDLBP	0.127918	1.10088	0.211	0	1
GPX1	0.127918	1.19972	0.211	0	1
OPA1	0.127918	1.06821	0.211	0	1
SGCD	0.127918	1.63728	0.211	0	1
GRM1	0.127918	1.30845	0.211	0	1
CYTH3	0.127918	1.37282	0.211	0	1
RAPGEF5	0.127918	1.16143	0.211	0	1
HIPK2	0.127918	1.03726	0.211	0	1
NLGN4X	0.127918	1.02223	0.211	0	1
BEX4	0.127918	1.14102	0.211	0	1
ERP44	0.127918	1.13277	0.211	0	1
ACTR10	0.127918	1.05013	0.211	0	1
RP11-1000B6.3	0.127918	1.18404	0.211	0	1
ATP6V0D1	0.127918	1.04737	0.211	0	1
CRK	0.127918	1.07386	0.211	0	1
SMCHD1	0.127918	0.988348	0.211	0	1
TRPC4AP	0.127918	1.18201	0.211	0	1
UNC13A	0.127918	0.98219	0.211	0	1
TCF20	0.127918	0.931204	0.211	0	1
CCT8	0.127918	0.982809	0.211	0	1
AIF1	0.127918	1.47565	0.211	0	1
METTL8	0.128554	-2.0977	0.09	0.222	1
PTPRN	0.129388	-1.0313	0.085	0.222	1
ATP11A	0.129461	-1.309	0.166	0.333	1
NEGR1	0.129589	1.2074	0.39	0.111	1
FGF14	0.129589	1.18125	0.39	0.111	1
RBM25	0.130493	1.08703	0.363	0.111	1
CCDC88A	0.130791	1.09015	0.525	0.333	1
PHACTR1	0.131381	1.00338	0.498	0.222	1
AC008697.1	0.132406	-1.15642	0.256	0.444	1
CLU	0.132426	0.629434	0.556	0.222	1
ID2	0.132956	1.18394	0.206	0	1
HLA-A	0.132956	1.17205	0.206	0	1
FAM102B	0.132956	1.2788	0.206	0	1
EML6	0.132956	1.01769	0.206	0	1
PPP4R3B	0.132956	1.09617	0.206	0	1
NR1D2	0.132956	0.971673	0.206	0	1
PVRL3	0.132956	1.06829	0.206	0	1
TAPT1-AS1	0.132956	1.0066	0.206	0	1
ATP10D	0.132956	1.1546	0.206	0	1
AMPH	0.132956	0.962943	0.206	0	1
RP11-514P8.6	0.132956	1.06194	0.206	0	1
PTK2B	0.132956	1.00625	0.206	0	1
PLEKHA1	0.132956	0.971807	0.206	0	1
ALOX5AP	0.132956	1.48357	0.206	0	1
ABAT	0.132956	1.02758	0.206	0	1
ARFGEF2	0.132956	0.895815	0.206	0	1
RPL13A	0.132956	1.09367	0.206	0	1
TMCC1	0.134964	1.03178	0.368	0.111	1
ASAP1	0.13508	1.31376	0.327	0.111	1
AKAP9	0.135144	1.07158	0.475	0.222	1
VAMP4	0.136242	-1.47939	0.09	0.222	1
ATAD3B	0.136957	-1.50164	0.027	0.111	1
RP5-1044H5.1	0.136957	-0.542831	0.027	0.111	1
NPRL2	0.136957	-1.16877	0.027	0.111	1
CKMT2	0.136957	-0.308946	0.027	0.111	1
SLC29A4	0.136957	-0.641844	0.027	0.111	1
FAM133A	0.136957	-1.79625	0.027	0.111	1
TIMM8A	0.136957	-0.592046	0.027	0.111	1
RP4-769N13.7	0.136957	-1.54063	0.027	0.111	1
CXorf56	0.136957	-1.2401	0.027	0.111	1
IER5L	0.136957	-0.61754	0.027	0.111	1
SNHG7	0.136957	-1.10267	0.027	0.111	1
RNF208	0.136957	-0.617237	0.027	0.111	1
CD151	0.136957	-1.23797	0.027	0.111	1
MUC6	0.136957	-0.501072	0.027	0.111	1
KLC2	0.136957	-0.601835	0.027	0.111	1
DNMBP	0.136957	-1.98808	0.027	0.111	1
HEBP1	0.136957	-1.34946	0.027	0.111	1
INTS6-AS1	0.136957	-1.37561	0.027	0.111	1
AVEN	0.136957	-0.533603	0.027	0.111	1
NME3	0.136957	-0.617589	0.027	0.111	1
CARHSP1	0.136957	-0.985393	0.027	0.111	1
FHOD1	0.136957	-1.69453	0.027	0.111	1
ZNF232	0.136957	-1.69103	0.027	0.111	1
PHYHIPL	0.137159	-1.10389	0.175	0.333	1
CTD-2260A17.2	0.137283	-0.633221	0.085	0.222	1
FOXN3	0.138079	0.663002	0.785	0.444	1
THOC3	0.138105	-0.519763	0.081	0.222	1
H2AFZ	0.13817	0.962581	0.202	0	1
DHX9	0.13817	1.01594	0.202	0	1
TTC21B	0.13817	0.996783	0.202	0	1
PLEKHM3	0.13817	0.939301	0.202	0	1
SMARCC1	0.13817	1.03179	0.202	0	1
USP4	0.13817	0.963023	0.202	0	1
GABRA2	0.13817	0.994089	0.202	0	1
CDH9	0.13817	1.40672	0.202	0	1
ZFYVE16	0.13817	1.16489	0.202	0	1
NSMAF	0.13817	1.10488	0.202	0	1
RPLP2	0.13817	1.03069	0.202	0	1
PPFIA1	0.13817	1.08401	0.202	0	1
RAB18	0.13817	1.02106	0.202	0	1
EAPP	0.13817	1.04401	0.202	0	1
FAM179B	0.13817	1.20379	0.202	0	1
SOS2	0.13817	1.0066	0.202	0	1
GABPB1-AS1	0.13817	1.04173	0.202	0	1
USP8	0.13817	1.10515	0.202	0	1
DMXL2	0.13817	1.03165	0.202	0	1
AP1G1	0.13817	0.894394	0.202	0	1
RPTOR	0.13817	0.900192	0.202	0	1
PIGN	0.13817	0.942609	0.202	0	1
GPCPD1	0.13817	1.01432	0.202	0	1
ST6GAL1	0.138856	0.700591	0.767	0.444	1
RP11-319G6.1	0.139511	-0.888843	0.161	0.333	1
MGAT5	0.140677	0.797988	0.381	0.111	1
CCDC28B	0.141528	-0.510768	0.027	0.111	1
RP4-665N4.8	0.141528	-0.465996	0.027	0.111	1
ZRANB2-AS1	0.141528	-0.302902	0.027	0.111	1
RPP14	0.141528	-0.484024	0.027	0.111	1
CDKN2AIPNL	0.141528	-0.510852	0.027	0.111	1
SAP30L-AS1	0.141528	-0.497517	0.027	0.111	1
RP1-225E12.2	0.141528	-0.297117	0.027	0.111	1
FAM20C	0.141528	-0.489519	0.027	0.111	1
FNTA	0.141528	-0.537214	0.027	0.111	1
SMC5-AS1	0.141528	-0.479259	0.027	0.111	1
TRIM32	0.141528	-0.494569	0.027	0.111	1
LINC01503	0.141528	-0.462026	0.027	0.111	1
DAGLA	0.141528	-0.46814	0.027	0.111	1
RERG	0.141528	-0.287695	0.027	0.111	1
HBA1	0.141528	-0.541276	0.027	0.111	1
EME2	0.141528	-0.489994	0.027	0.111	1
DGCR6L	0.141528	-0.573841	0.027	0.111	1
C19orf70	0.141562	-1.46322	0.09	0.222	1
SLC26A3	0.141598	-2.47698	0.336	0.556	1
HINT1	0.141666	1.11726	0.35	0.111	1
CSGALNACT1	0.142187	-1.36141	0.489	0.556	1
ATG7	0.142419	0.545713	0.404	0.111	1
SAR1B	0.142749	-0.84332	0.085	0.222	1
FTO	0.143264	1.28155	0.327	0.111	1
KCND3	0.143567	0.878548	0.197	0	1
ATP5H	0.143567	1.02719	0.197	0	1
TTN-AS1	0.143567	1.08363	0.197	0	1
NDUFB3	0.143567	0.8947	0.197	0	1
EMC3	0.143567	1.03038	0.197	0	1
PDCD6IP	0.143567	0.98873	0.197	0	1
CGGBP1	0.143567	0.979003	0.197	0	1
GAK	0.143567	1.02512	0.197	0	1
ARAP2	0.143567	0.803776	0.197	0	1
CENPC	0.143567	0.935532	0.197	0	1
USO1	0.143567	0.922943	0.197	0	1
NEK1	0.143567	1.05899	0.197	0	1
CAMK4	0.143567	0.953316	0.197	0	1
FSTL4	0.143567	1.49903	0.197	0	1
SIL1	0.143567	1.07465	0.197	0	1
THOC2	0.143567	0.874583	0.197	0	1
SET	0.143567	1.04898	0.197	0	1
FAM35A	0.143567	1.05955	0.197	0	1
CREBL2	0.143567	0.975365	0.197	0	1
PPIB	0.143567	1.02742	0.197	0	1
PSMB3	0.143567	1.10341	0.197	0	1
GGT7	0.143567	1.10664	0.197	0	1
DGCR5	0.143567	0.890591	0.197	0	1
RPL3	0.143567	1.22865	0.197	0	1
DTX2	0.143721	-0.372269	0.081	0.222	1
MFSD12	0.143721	-0.416454	0.081	0.222	1
ANP32A	0.143986	-0.521095	0.233	0.444	1
TAF1D	0.144622	0.993465	0.363	0.111	1
PAK3	0.144857	1.19151	0.323	0.111	1
CD86	0.144945	1.72264	0.327	0.111	1
MYL6	0.144946	1.18188	0.35	0.111	1
LIPC	0.145519	-1.8913	0.094	0.222	1
POLE4	0.146216	-0.537215	0.027	0.111	1
CASP8	0.146216	-0.328633	0.027	0.111	1
CPNE9	0.146216	-0.493562	0.027	0.111	1
BRPF1	0.146216	-0.448823	0.027	0.111	1
RP11-39E3.3	0.146216	-0.267391	0.027	0.111	1
LINC01170	0.146216	-0.467876	0.027	0.111	1
ABCC10	0.146216	-0.290399	0.027	0.111	1
LINC00998	0.146216	-0.479644	0.027	0.111	1
MID1IP1	0.146216	-0.454016	0.027	0.111	1
ITGA8	0.146216	-0.509195	0.027	0.111	1
FGFR2	0.146216	-0.483991	0.027	0.111	1
RP11-701H24.3	0.146216	-0.263382	0.027	0.111	1
CAMSAP3	0.146216	-0.293922	0.027	0.111	1
RPS4X	0.14667	1.13057	0.345	0.111	1
NDFIP1	0.147175	0.366952	0.404	0.111	1
NEDD4L	0.147331	0.775056	0.377	0.111	1
LINC00486	0.147396	0.485022	0.991	1	1
LRRK1	0.14743	0.936054	0.502	0.222	1
MTX2	0.147908	-0.870747	0.166	0.333	1
CPED1	0.148167	-1.13214	0.372	0.556	1
TCF4	0.148379	0.703697	0.583	0.333	1
SLC25A32	0.148381	-0.474525	0.085	0.222	1
RBL1	0.148381	-0.665853	0.085	0.222	1
CDYL	0.148705	-1.64707	0.184	0.333	1
RASSF8	0.148902	-1.65446	0.283	0.444	1
IST1	0.149152	0.898245	0.193	0	1
PIK3CD	0.149153	1.21293	0.193	0	1
PLEKHB2	0.149153	0.895694	0.193	0	1
PRPF40A	0.149153	1.0675	0.193	0	1
EEF1B2	0.149153	1.11542	0.193	0	1
CAMKV	0.149153	0.986111	0.193	0	1
SLC15A2	0.149153	1.23534	0.193	0	1
NDUFS4	0.149153	1.16761	0.193	0	1
SNX24	0.149153	1.0026	0.193	0	1
NDUFA2	0.149153	1.05955	0.193	0	1
FAM153B	0.149153	1.06537	0.193	0	1
MAPK9	0.149153	0.845682	0.193	0	1
CDC40	0.149153	0.903613	0.193	0	1
TBC1D32	0.149153	0.895319	0.193	0	1
LATS1	0.149153	0.981294	0.193	0	1
SYBU	0.149153	0.838977	0.193	0	1
VPS13A	0.149153	0.896005	0.193	0	1
TXN	0.149153	1.17618	0.193	0	1
CSTF3	0.149153	0.951413	0.193	0	1
FAU	0.149153	1.11607	0.193	0	1
GUCY1A2	0.149153	0.970295	0.193	0	1
KIF5B	0.149153	1.03698	0.193	0	1
SORBS1	0.149153	0.933805	0.193	0	1
METAP2	0.149153	1.17105	0.193	0	1
TMED10	0.149153	1.08286	0.193	0	1
AKAP8L	0.149153	0.708352	0.193	0	1
ZNF708	0.149153	0.855902	0.193	0	1
AMPD2	0.151021	-0.26653	0.027	0.111	1
ZNF385A	0.151021	-0.454763	0.027	0.111	1
POP5	0.151021	-0.379141	0.027	0.111	1
FOXG1-AS1	0.151021	-0.26491	0.027	0.111	1
CCSER1	0.151267	1.00657	0.363	0.111	1
PHF14	0.151823	1.20821	0.327	0.111	1
TTC17	0.15205	0.254515	0.404	0.111	1
UCK2	0.152678	-0.619526	0.09	0.222	1
NIPA2	0.152678	-1.06074	0.09	0.222	1
MAP4	0.15328	0.863028	0.354	0.111	1
ADAM10	0.15343	0.609484	0.386	0.111	1
GMEB1	0.154181	-0.373605	0.085	0.222	1
ATM	0.154526	-0.961054	0.529	0.667	1
MTF2	0.154934	0.795129	0.188	0	1
RPL7L1	0.154934	1.02568	0.188	0	1
UBR4	0.154934	0.852878	0.188	0	1
RPAP2	0.154934	1.02506	0.188	0	1
WNT2B	0.154934	1.26436	0.188	0	1
CCT3	0.154934	0.897217	0.188	0	1
VPS54	0.154934	1.11998	0.188	0	1
GPD2	0.154934	1.12161	0.188	0	1
EPHA6	0.154934	1.51782	0.188	0	1
ABHD18	0.154934	0.972619	0.188	0	1
PDE8B	0.154934	1.01093	0.188	0	1
DCTN4	0.154934	0.936472	0.188	0	1
KCND2	0.154934	1.26779	0.188	0	1
GALNT11	0.154934	0.868195	0.188	0	1
MSN	0.154934	1.18577	0.188	0	1
DLGAP2	0.154934	0.908256	0.188	0	1
ASPH	0.154934	0.876428	0.188	0	1
PDE7A	0.154934	1.11777	0.188	0	1
ZFPM2	0.154934	1.08264	0.188	0	1
MPDZ	0.154934	0.78407	0.188	0	1
CD59	0.154934	1.10685	0.188	0	1
PCSK7	0.154934	0.915965	0.188	0	1
TMPRSS4-AS1	0.154934	1.39553	0.188	0	1
CCDC6	0.154934	0.872429	0.188	0	1
ARL3	0.154934	1.02861	0.188	0	1
SH3PXD2A	0.154934	0.8892	0.188	0	1
CABP1	0.154934	0.715918	0.188	0	1
DOCK9	0.154934	0.918956	0.188	0	1
LAMP1	0.154934	0.97573	0.188	0	1
TMEM260	0.154934	0.911249	0.188	0	1
TMEM87A	0.154934	1.02924	0.188	0	1
CDH2	0.154934	0.870951	0.188	0	1
NOL4	0.154934	0.880936	0.188	0	1
ST8SIA3	0.154934	0.9943	0.188	0	1
DOK6	0.154934	1.01862	0.188	0	1
PSMA7	0.154934	0.957549	0.188	0	1
HNRNPM	0.154934	0.909811	0.188	0	1
ELAVL3	0.154934	0.682676	0.188	0	1
SUGP2	0.154934	0.749847	0.188	0	1
UBE2L3	0.154934	0.873526	0.188	0	1
MIAT	0.154934	0.914118	0.188	0	1
MNAT1	0.155007	1.06681	0.354	0.111	1
CDHR1	0.155946	-0.493291	0.027	0.111	1
MBD6	0.155946	-0.40787	0.027	0.111	1
LSM14A	0.15613	-1.22109	0.305	0.444	1
SCN3B	0.156993	0.961885	0.345	0.111	1
PDS5B	0.157104	1.30988	0.323	0.111	1
POLK	0.159974	-1.70801	0.179	0.333	1
RSPH3	0.160152	-0.468326	0.085	0.222	1
CMTR2	0.160152	-0.41952	0.085	0.222	1
RSF1	0.160553	1.01471	0.345	0.111	1
RPS15A	0.160918	1.29725	0.184	0	1
EIF2B3	0.160919	0.906928	0.184	0	1
BTG2	0.160919	1.23848	0.184	0	1
AHCTF1	0.160919	0.792774	0.184	0	1
MCFD2	0.160919	0.926877	0.184	0	1
LANCL1	0.160919	0.919149	0.184	0	1
KLHL18	0.160919	0.997943	0.184	0	1
PRKAR2A	0.160919	1.01492	0.184	0	1
KPNA4	0.160919	0.906495	0.184	0	1
CREBRF	0.160919	1.05113	0.184	0	1
IQSEC2	0.160919	0.86073	0.184	0	1
NELL1	0.160919	1.05803	0.184	0	1
ZNF518A	0.160919	0.875758	0.184	0	1
WDR11	0.160919	0.931391	0.184	0	1
MPHOSPH9	0.160919	0.931508	0.184	0	1
EP400	0.160919	0.65727	0.184	0	1
RTF1	0.160919	0.903103	0.184	0	1
HMG20A	0.160919	1.01612	0.184	0	1
UBE2O	0.160919	0.963376	0.184	0	1
NDRG3	0.160919	0.982962	0.184	0	1
RPL36	0.160919	0.909153	0.184	0	1
IL17RA	0.160919	0.927158	0.184	0	1
PITPNB	0.160919	1.03736	0.184	0	1
MMP2	0.160991	-0.314737	0.027	0.111	1
AGAP3	0.161443	-0.560623	0.09	0.222	1
GGA1	0.161443	-1.22781	0.09	0.222	1
WDFY3	0.16154	0.376795	0.489	0.222	1
SHTN1	0.161546	0.644502	0.511	0.222	1
RP11-248J23.7	0.162208	-1.47569	0.179	0.333	1
LARGE	0.162344	1.70317	0.309	0.111	1
DYNLRB1	0.162356	1.00728	0.345	0.111	1
RNF2	0.162435	-1.23526	0.094	0.222	1
HLTF	0.163158	-2.03898	0.099	0.222	1
TAPT1	0.163158	-2.01304	0.099	0.222	1
DIAPH2-AS1	0.163202	-0.255023	0.085	0.222	1
MKL1	0.164288	1.10488	0.341	0.111	1
CCDC84	0.164447	-0.612035	0.09	0.222	1
VPS13D	0.166007	0.985474	0.345	0.111	1
WDR26	0.16609	-1.29357	0.184	0.333	1
SUB1	0.166334	-1.43262	0.278	0.444	1
TFEC	0.166822	-1.19254	0.193	0.333	1
HNRNPR	0.167113	0.846346	0.179	0	1
GALNT10	0.167113	1.23772	0.179	0	1
TM9SF2	0.167113	1.09224	0.179	0	1
YY1	0.167113	0.947096	0.179	0	1
USP48	0.167113	0.895129	0.179	0	1
INPP5B	0.167113	0.917681	0.179	0	1
RPS27	0.167113	1.02867	0.179	0	1
BRINP2	0.167113	0.822969	0.179	0	1
DSTYK	0.167113	0.772136	0.179	0	1
PDIA6	0.167113	0.950407	0.179	0	1
MIR4435-2HG	0.167113	1.10489	0.179	0	1
TRAK2	0.167113	0.80202	0.179	0	1
IQCB1	0.167113	0.764448	0.179	0	1
OSBPL11	0.167113	1.00012	0.179	0	1
TNIK	0.167113	0.92273	0.179	0	1
YEATS2	0.167113	0.952862	0.179	0	1
EFNA5	0.167113	1.06801	0.179	0	1
OOEP	0.167113	0.96351	0.179	0	1
UST	0.167113	1.15041	0.179	0	1
MAP3K4	0.167113	0.862512	0.179	0	1
NUPL2	0.167113	0.93145	0.179	0	1
CHCHD2	0.167113	1.04221	0.179	0	1
ALOX5	0.167113	1.21878	0.179	0	1
M6PR	0.167113	0.892917	0.179	0	1
CAND1	0.167113	0.82444	0.179	0	1
COG6	0.167113	0.719027	0.179	0	1
DDHD1	0.167113	0.684412	0.179	0	1
PSEN1	0.167113	1.00618	0.179	0	1
NAA20	0.167113	1.13503	0.179	0	1
FOLR2	0.167113	1.27454	0.179	0	1
MYEOV2	0.168391	-0.720665	0.094	0.222	1
ATP1A1	0.169827	0.50645	0.377	0.111	1
EIF5B	0.169858	-1.30715	0.291	0.444	1
LCOR	0.170059	1.19144	0.314	0.111	1
EPHB6	0.17143	-0.739568	0.094	0.222	1
ACYP2	0.171749	1.02749	0.341	0.111	1
LRBA	0.171958	1.05208	0.332	0.111	1
ZCCHC11	0.171999	1.20464	0.314	0.111	1
HLA-DRB1	0.172044	1.25497	0.323	0.111	1
SON	0.17261	-1.19994	0.637	0.778	1
DDX24	0.172899	1.00637	0.462	0.222	1
DIS3L2	0.173525	0.874419	0.175	0	1
CD200	0.173525	0.911261	0.175	0	1
INADL	0.173526	0.91844	0.175	0	1
GLUL	0.173526	1.08182	0.175	0	1
LPIN1	0.173526	0.769421	0.175	0	1
SP3	0.173526	1.02235	0.175	0	1
SUMO1	0.173526	0.759062	0.175	0	1
NCL	0.173526	0.921503	0.175	0	1
KIF1A	0.173526	0.973394	0.175	0	1
PRICKLE2	0.173526	0.885231	0.175	0	1
SEC22A	0.173526	1.03232	0.175	0	1
CNBP	0.173526	0.889636	0.175	0	1
PIK3CA	0.173526	0.942664	0.175	0	1
FAM193A	0.173526	0.832543	0.175	0	1
SLC10A7	0.173526	0.944091	0.175	0	1
KLHL2	0.173526	0.828355	0.175	0	1
ERGIC1	0.173526	0.97833	0.175	0	1
KLHDC3	0.173526	0.872686	0.175	0	1
TYW1B	0.173526	0.920891	0.175	0	1
GAL3ST4	0.173526	0.918422	0.175	0	1
TMEM168	0.173526	0.88057	0.175	0	1
AHCYL2	0.173526	0.988781	0.175	0	1
UBA1	0.173526	0.850048	0.175	0	1
GAB3	0.173526	1.16225	0.175	0	1
RHOBTB2	0.173526	0.878391	0.175	0	1
ELAVL2	0.173526	0.827664	0.175	0	1
GPR107	0.173526	0.777631	0.175	0	1
KCNQ1OT1	0.173526	-0.422054	0.161	0.333	1
CTNND1	0.173526	0.979914	0.175	0	1
KLF6	0.173526	1.27727	0.175	0	1
CHFR	0.173526	0.762502	0.175	0	1
MAX	0.173526	1.05255	0.175	0	1
FOS	0.173526	1.60048	0.175	0	1
MEG8	0.173526	0.880439	0.175	0	1
SCG3	0.173526	0.778148	0.175	0	1
COTL1	0.173526	1.11632	0.175	0	1
RUNDC3A	0.173526	0.644603	0.175	0	1
NAPG	0.173526	0.795744	0.175	0	1
SNRPD1	0.173526	0.832692	0.175	0	1
ATCAY	0.173526	0.785498	0.175	0	1
RPS16	0.173526	0.891929	0.175	0	1
ZNF780B	0.173526	0.945087	0.175	0	1
CECR2	0.173526	0.981222	0.175	0	1
EIF3L	0.173526	1.02732	0.175	0	1
CLEC7A	0.173526	1.3106	0.175	0	1
INO80D	0.173653	1.05831	0.341	0.111	1
NAA16	0.17451	-0.559385	0.094	0.222	1
SGSM2	0.17451	-0.704823	0.094	0.222	1
CUEDC1	0.17451	-1.64036	0.094	0.222	1
A2M	0.174599	0.338465	0.57	0.222	1
UBB	0.174761	0.824289	0.52	0.222	1
PBRM1	0.174919	-1.31033	0.314	0.444	1
TUBGCP2	0.175039	-1.15477	0.099	0.222	1
RAB14	0.175337	-1.07366	0.184	0.333	1
SYT11	0.175818	0.971111	0.332	0.111	1
RPS6KA3	0.175895	1.18716	0.327	0.111	1
ADAM28	0.176635	1.12272	0.605	0.444	1
TMOD3	0.176848	-1.15764	0.188	0.333	1
USPL1	0.176886	-0.436637	0.09	0.222	1
GLDN	0.176886	-0.664446	0.09	0.222	1
SWAP70	0.17741	-1.58392	0.206	0.333	1
LARP4B	0.177655	0.904948	0.336	0.111	1
SRGAP3	0.177858	1.03101	0.327	0.111	1
PSD3	0.178309	0.376196	0.516	0.222	1
ARGLU1	0.179742	0.937857	0.332	0.111	1
LRP1	0.1799	-1.09159	0.269	0.444	1
KCTD12	0.180164	1.05166	0.17	0	1
FBXO28	0.180164	0.83371	0.17	0	1
SCG2	0.180164	0.872977	0.17	0	1
CLCN3	0.180164	0.886927	0.17	0	1
ATOX1	0.180164	0.972578	0.17	0	1
PPP1R10	0.180164	0.987204	0.17	0	1
C6orf89	0.180164	0.873936	0.17	0	1
VKORC1L1	0.180164	0.785404	0.17	0	1
GSAP	0.180164	1.06832	0.17	0	1
WWP1	0.180164	0.972536	0.17	0	1
UBQLN1	0.180164	0.755549	0.17	0	1
CTNNA3	0.180164	1.29412	0.17	0	1
TCF7L2	0.180164	1.05215	0.17	0	1
TMTC1	0.180164	0.8533	0.17	0	1
OS9	0.180164	0.795646	0.17	0	1
CLYBL	0.180164	0.989237	0.17	0	1
BTBD1	0.180164	0.88531	0.17	0	1
MBTPS1	0.180164	0.814487	0.17	0	1
CD68	0.180164	1.25158	0.17	0	1
RPL23A	0.180164	0.979235	0.17	0	1
GOSR1	0.180164	0.833015	0.17	0	1
HLF	0.180164	0.682037	0.17	0	1
CHGB	0.180164	0.894566	0.17	0	1
ZNF565	0.180164	0.932104	0.17	0	1
BCL2L13	0.180164	0.830893	0.17	0	1
HLA-DRA	0.180209	0.834731	0.507	0.222	1
MAP3K9	0.180793	-0.601119	0.094	0.222	1
GRAMD1A	0.180793	-0.544043	0.094	0.222	1
FAM196B	0.181216	-0.824793	0.099	0.222	1
MRPL42	0.181216	-1.11463	0.099	0.222	1
CLPTM1	0.181216	-0.696527	0.099	0.222	1
RASA1	0.181729	-1.55174	0.318	0.444	1
C9orf3	0.181756	1.14328	0.3	0.111	1
NAP1L1	0.181834	1.0187	0.327	0.111	1
CERS6	0.181924	1.22249	0.309	0.111	1
SULT4A1	0.181951	-1.37882	0.197	0.333	1
UTY	0.183021	-0.751732	0.166	0.333	1
SLC25A26	0.183362	-0.380189	0.09	0.222	1
PIAS3	0.183486	-1.9469	0.031	0.111	1
AC093388.3	0.183486	-1.19342	0.031	0.111	1
NDUFAF3	0.183486	-1.98574	0.031	0.111	1
PLXNA1	0.183486	-1.25587	0.031	0.111	1
CENPQ	0.183486	-1.24052	0.031	0.111	1
GTF2IRD2	0.183486	-1.87501	0.031	0.111	1
STS	0.183486	-1.48782	0.031	0.111	1
FAM104B	0.183486	-1.89273	0.031	0.111	1
MTMR8	0.183486	-1.939	0.031	0.111	1
ZNF484	0.183486	-1.48286	0.031	0.111	1
RP11-229P13.27	0.183486	-1.16571	0.031	0.111	1
TM7SF2	0.183486	-0.607733	0.031	0.111	1
DHCR7	0.183486	-0.875323	0.031	0.111	1
GALNT9	0.183486	-0.510544	0.031	0.111	1
VPS18	0.183486	-1.06454	0.031	0.111	1
RP11-793A3.2	0.183486	-0.575888	0.031	0.111	1
EEF1A2	0.183486	-1.0609	0.031	0.111	1
LONP1	0.183486	-1.8022	0.031	0.111	1
EIF3G	0.183486	-1.53114	0.031	0.111	1
UPF1	0.183486	-1.1949	0.031	0.111	1
ZNF616	0.183486	-1.34319	0.031	0.111	1
TPTEP1	0.183486	-0.53238	0.031	0.111	1
GPBP1	0.183731	0.907673	0.332	0.111	1
PEA15	0.183732	0.91772	0.332	0.111	1
DNAJC15	0.184364	-1.7622	0.099	0.222	1
TXNL4A	0.184492	-1.36682	0.103	0.222	1
CRLF1	0.184492	-1.47233	0.103	0.222	1
MAPK10	0.18541	1.11426	0.341	0.111	1
RARS	0.185565	-0.352348	0.166	0.333	1
RPL30	0.186026	1.13656	0.318	0.111	1
ROBO2	0.186035	0.601853	0.363	0.111	1
CPVL	0.186666	-0.359871	0.09	0.222	1
ANKRD44	0.186714	-1.00214	0.767	0.778	1
SMARCC2	0.187037	0.841108	0.166	0	1
FBXO42	0.187038	0.962577	0.166	0	1
ATP5F1	0.187038	0.846851	0.166	0	1
ARPC5	0.187038	0.979652	0.166	0	1
ZC3H15	0.187038	0.796717	0.166	0	1
LRRFIP2	0.187038	0.813317	0.166	0	1
QRICH1	0.187038	0.887293	0.166	0	1
ATP1B3	0.187038	0.914596	0.166	0	1
STIM2	0.187038	0.697527	0.166	0	1
NDUFAF2	0.187038	0.863821	0.166	0	1
MDN1	0.187038	0.818333	0.166	0	1
MLLT4	0.187038	0.830361	0.166	0	1
SLC25A13	0.187038	1.05904	0.166	0	1
SLC20A2	0.187038	0.803786	0.166	0	1
LYPLA1	0.187038	0.897167	0.166	0	1
DNAJA1	0.187038	0.802676	0.166	0	1
ANO3	0.187038	0.994573	0.166	0	1
CCDC3	0.187038	0.958905	0.166	0	1
STAMBPL1	0.187038	0.97733	0.166	0	1
SUFU	0.187038	0.902501	0.166	0	1
HSPA12A	0.187038	0.671736	0.166	0	1
ZFC3H1	0.187038	0.777128	0.166	0	1
FBXO21	0.187038	0.727354	0.166	0	1
NDFIP2	0.187038	0.669084	0.166	0	1
NDUFB1	0.187038	0.862167	0.166	0	1
FAM189A1	0.187038	1.04244	0.166	0	1
SLC12A6	0.187038	1.00859	0.166	0	1
PPIP5K1	0.187038	0.820841	0.166	0	1
EIF3J	0.187038	0.811572	0.166	0	1
LMF1	0.187038	0.907865	0.166	0	1
LCMT1	0.187038	0.700753	0.166	0	1
CMC2	0.187038	0.896875	0.166	0	1
CAMKK1	0.187038	0.730399	0.166	0	1
PSMD11	0.187038	0.735759	0.166	0	1
DYNLL2	0.187038	0.950278	0.166	0	1
CCDC57	0.187038	0.673236	0.166	0	1
ZNF791	0.187038	0.941883	0.166	0	1
SAE1	0.187038	0.817283	0.166	0	1
ACO2	0.187038	0.739075	0.166	0	1
RP6-159A1.4	0.187038	1.13602	0.166	0	1
IK	0.187243	-0.614084	0.094	0.222	1
TSPYL1	0.187426	0.786674	0.341	0.111	1
PALM2-AKAP2	0.187553	-1.13875	0.099	0.222	1
PPP3CC	0.187838	-1.75535	0.193	0.333	1
IQCJ-SCHIP1	0.188016	1.95593	0.3	0.111	1
RFX3	0.188022	0.90492	0.323	0.111	1
RBPJ	0.188127	-1.87771	0.3	0.444	1
UTP11L	0.188822	-0.583405	0.031	0.111	1
PRUNE	0.188822	-0.568127	0.031	0.111	1
SEC16B	0.188822	-0.493708	0.031	0.111	1
PRDM8	0.188822	-0.4848	0.031	0.111	1
GPAT3	0.188822	-0.431979	0.031	0.111	1
ARMCX1	0.188822	-1.13125	0.031	0.111	1
PEBP4	0.188822	-0.876075	0.031	0.111	1
C11orf65	0.188822	-0.463575	0.031	0.111	1
ITPKA	0.188822	-0.5856	0.031	0.111	1
RP11-231C14.7	0.188822	-0.274214	0.031	0.111	1
CLUL1	0.188822	-0.453216	0.031	0.111	1
CDC34	0.188822	-0.544241	0.031	0.111	1
ERCC2	0.188822	-0.484329	0.031	0.111	1
RCAN1	0.188822	-0.4541	0.031	0.111	1
COBL	0.189919	-0.82745	0.184	0.333	1
RNF145	0.189987	-0.614154	0.26	0.444	1
COX4I1	0.190143	1.14938	0.435	0.222	1
ZRANB2	0.190228	1.10808	0.309	0.111	1
APPL2	0.191017	-1.4753	0.35	0.444	1
RAB11A	0.191019	-1.16859	0.314	0.444	1
HVCN1	0.193861	-1.33236	0.094	0.222	1
PPP4R1	0.194052	-1.61105	0.099	0.222	1
PPIL2	0.194052	-1.70155	0.099	0.222	1
SELT	0.194154	0.858844	0.161	0	1
CCND2	0.194154	0.716568	0.161	0	1
N4BP1	0.194154	0.804791	0.161	0	1
MYSM1	0.194155	0.857816	0.161	0	1
SH3YL1	0.194155	0.738111	0.161	0	1
EFR3B	0.194155	0.711072	0.161	0	1
PRKD3	0.194155	0.960946	0.161	0	1
MTA3	0.194155	0.874688	0.161	0	1
SLC1A4	0.194155	0.809249	0.161	0	1
DBI	0.194155	0.971876	0.161	0	1
KLF7	0.194155	0.834276	0.161	0	1
ANKRD28	0.194155	0.620544	0.161	0	1
RPN1	0.194155	0.903597	0.161	0	1
POLN	0.194155	0.797911	0.161	0	1
SMARCAD1	0.194155	0.811421	0.161	0	1
DCP2	0.194155	0.887017	0.161	0	1
STEAP1B	0.194155	0.865846	0.161	0	1
NAPEPLD	0.194155	0.639507	0.161	0	1
PTCHD1-AS	0.194155	0.807039	0.161	0	1
HPRT1	0.194155	0.722655	0.161	0	1
MECP2	0.194155	0.666022	0.161	0	1
ADAM9	0.194155	0.847358	0.161	0	1
AZIN1	0.194155	0.820307	0.161	0	1
NR6A1	0.194155	0.925728	0.161	0	1
CAMSAP1	0.194155	0.712757	0.161	0	1
TMEM41B	0.194155	0.670168	0.161	0	1
PIK3C2A	0.194155	0.679873	0.161	0	1
SYT7	0.194155	0.856478	0.161	0	1
CTTN	0.194155	0.654411	0.161	0	1
PFKFB3	0.194155	0.90641	0.161	0	1
ATP5C1	0.194155	0.94735	0.161	0	1
BCAT1	0.194155	1.0042	0.161	0	1
CDK17	0.194155	0.914041	0.161	0	1
PTPN11	0.194155	0.627961	0.161	0	1
RNF34	0.194155	0.880562	0.161	0	1
TRIM13	0.194155	0.837506	0.161	0	1
SNX6	0.194155	0.890389	0.161	0	1
PAPOLA	0.194155	0.785581	0.161	0	1
CHSY1	0.194155	1.07409	0.161	0	1
GSPT1	0.194155	0.822191	0.161	0	1
CDR2	0.194155	0.956107	0.161	0	1
XPO6	0.194155	0.713147	0.161	0	1
CYB5B	0.194155	0.725646	0.161	0	1
PSMB6	0.194155	0.98184	0.161	0	1
CDK12	0.194155	0.734897	0.161	0	1
STAT5B	0.194155	0.994222	0.161	0	1
GRN	0.194155	1.04575	0.161	0	1
GNAL	0.194155	0.720715	0.161	0	1
ESCO1	0.194155	0.802671	0.161	0	1
TMEM241	0.194155	0.823104	0.161	0	1
PHLPP1	0.194155	1.03448	0.161	0	1
CASS4	0.194155	1.08297	0.161	0	1
CALR	0.194155	1.0748	0.161	0	1
ZNF254	0.194155	0.949915	0.161	0	1
EPHX1	0.194271	-0.383866	0.031	0.111	1
DLEC1	0.194271	-0.389786	0.031	0.111	1
NIT2	0.194271	-0.453717	0.031	0.111	1
RP11-18D7.3	0.194271	-0.44497	0.031	0.111	1
TNIP1	0.194271	-0.495155	0.031	0.111	1
LEMD2	0.194271	-0.529039	0.031	0.111	1
LINC00265	0.194271	-0.41189	0.031	0.111	1
PAXIP1-AS1	0.194271	-0.324196	0.031	0.111	1
FAM50A	0.194271	-0.518697	0.031	0.111	1
PLCE1	0.194271	-0.269312	0.031	0.111	1
SFXN3	0.194271	-0.482961	0.031	0.111	1
WNT10B	0.194271	-0.463455	0.031	0.111	1
MYCBP2-AS1	0.194271	-0.277166	0.031	0.111	1
HBA2	0.194271	-0.781153	0.031	0.111	1
DERL2	0.194271	-0.410491	0.031	0.111	1
WDR83	0.194271	-0.417561	0.031	0.111	1
ZNF790-AS1	0.194271	-0.266858	0.031	0.111	1
ZNF525	0.194271	-0.428654	0.031	0.111	1
HNRNPC	0.196521	0.969402	0.318	0.111	1
TMEM50B	0.197234	-0.412546	0.094	0.222	1
C3orf17	0.197363	-0.611512	0.099	0.222	1
GMPS	0.197363	-0.671336	0.099	0.222	1
SLC9A8	0.197363	-0.47808	0.099	0.222	1
RPL31	0.198157	0.421222	0.363	0.111	1
AGBL4	0.198494	1.74448	0.287	0.111	1
ENO2	0.198521	-1.67694	0.332	0.444	1
RANBP9	0.19855	1.02502	0.323	0.111	1
STXBP5	0.19855	0.863091	0.323	0.111	1
GLTSCR1L	0.198757	1.09083	0.314	0.111	1
TIAM2	0.198801	1.04778	0.3	0.111	1
TSHZ2	0.199588	-0.821695	0.175	0.333	1
LINC01355	0.199835	-0.418971	0.031	0.111	1
BTN3A1	0.199835	-0.386193	0.031	0.111	1
BCORL1	0.199835	-0.41354	0.031	0.111	1
ATG101	0.199835	-0.524629	0.031	0.111	1
ACSF2	0.199835	-0.391729	0.031	0.111	1
SAMD1	0.199835	-0.413911	0.031	0.111	1
LMF2	0.199835	-0.383948	0.031	0.111	1
CNTRL	0.200229	-1.63043	0.202	0.333	1
PABPN1	0.200548	-1.02601	0.103	0.222	1
TMLHE	0.200716	-1.1808	0.099	0.222	1
SLC16A7	0.200716	-1.1274	0.099	0.222	1
PTPN12	0.201525	0.851496	0.157	0	1
OTUD6B-AS1	0.201525	0.822052	0.157	0	1
SCAMP2	0.201525	1.01172	0.157	0	1
GLYR1	0.201525	0.831112	0.157	0	1
NARS	0.201525	0.723832	0.157	0	1
NEK7	0.201525	1.04235	0.157	0	1
IMMT	0.201525	0.807067	0.157	0	1
RPL29	0.201525	0.711511	0.157	0	1
PDZRN3	0.201525	0.897179	0.157	0	1
DCUN1D1	0.201525	0.672478	0.157	0	1
CRMP1	0.201525	0.70941	0.157	0	1
GUCY1B3	0.201525	0.671859	0.157	0	1
AP3S1	0.201525	0.599726	0.157	0	1
SLIT3	0.201525	1.35615	0.157	0	1
PHYKPL	0.201525	0.819955	0.157	0	1
FYN	0.201525	0.825964	0.157	0	1
SPDYE3	0.201525	0.860374	0.157	0	1
MEST	0.201525	0.690208	0.157	0	1
STMN4	0.201525	0.724652	0.157	0	1
PDP1	0.201525	0.782768	0.157	0	1
RNF19A	0.201525	0.820307	0.157	0	1
B4GALT1	0.201525	1.02401	0.157	0	1
FAM219A	0.201525	0.711087	0.157	0	1
NDUFA8	0.201525	0.91089	0.157	0	1
PPP6C	0.201525	0.758658	0.157	0	1
NSUN6	0.201525	0.809887	0.157	0	1
ZNF248	0.201525	0.781859	0.157	0	1
PRKG1	0.201525	1.10517	0.157	0	1
PCDH15	0.201525	1.43298	0.157	0	1
ATAD1	0.201525	0.784571	0.157	0	1
TBC1D15	0.201525	0.576786	0.157	0	1
WBP4	0.201525	0.82559	0.157	0	1
RASA3	0.201525	0.705499	0.157	0	1
FBXO33	0.201525	0.824118	0.157	0	1
TYRO3	0.201525	0.717656	0.157	0	1
FBXL16	0.201525	0.899001	0.157	0	1
ZNF75A	0.201525	0.768427	0.157	0	1
USP7	0.201525	0.774466	0.157	0	1
CTCF	0.201525	0.778589	0.157	0	1
GABARAPL2	0.201525	0.80877	0.157	0	1
DDX42	0.201525	0.929343	0.157	0	1
RPN2	0.201525	0.928008	0.157	0	1
PPP1R16B	0.201525	0.767928	0.157	0	1
ZHX3	0.201525	0.74254	0.157	0	1
SAMD4B	0.201525	0.808821	0.157	0	1
SEPT3	0.201525	0.761902	0.157	0	1
MKNK1	0.202139	-1.03123	0.43	0.556	1
ELAVL4	0.202879	0.901422	0.323	0.111	1
SIPA1L2	0.203203	1.15529	0.309	0.111	1
ENTPD1	0.203239	1.33107	0.3	0.111	1
NIFK-AS1	0.203878	-1.53511	0.103	0.222	1
CUL4B	0.203878	-0.894995	0.103	0.222	1
BAZ2B	0.204366	-1.31073	0.439	0.556	1
MKL2	0.205257	0.554315	0.354	0.111	1
CTBP2	0.205276	1.29168	0.287	0.111	1
DDIT4	0.205514	-0.353622	0.031	0.111	1
PDGFB	0.205514	-0.392369	0.031	0.111	1
PAFAH1B1	0.205978	0.884035	0.439	0.222	1
TAOK3	0.206369	1.22837	0.408	0.222	1
CLASP2	0.206586	0.542502	0.48	0.222	1
C9orf85	0.207248	-1.77663	0.103	0.222	1
MAP2K1	0.207573	0.918164	0.314	0.111	1
COPG1	0.207609	-0.40827	0.094	0.222	1
CSMD1	0.207998	0.398275	0.511	0.222	1
MRPL33	0.20916	0.805347	0.152	0	1
COX5B	0.20916	0.694584	0.152	0	1
STT3B	0.20916	0.784545	0.152	0	1
LST1	0.20916	1.10687	0.152	0	1
TM2D1	0.20916	0.871241	0.152	0	1
DDAH1	0.20916	0.818953	0.152	0	1
SLC30A7	0.20916	0.682045	0.152	0	1
SDHC	0.20916	0.752543	0.152	0	1
TPR	0.20916	0.788364	0.152	0	1
LINC01122	0.20916	0.804688	0.152	0	1
PCBP1	0.20916	0.759723	0.152	0	1
PTCD3	0.20916	0.877571	0.152	0	1
STK39	0.20916	0.594926	0.152	0	1
CWC22	0.20916	0.848475	0.152	0	1
UBP1	0.20916	0.783947	0.152	0	1
NAA50	0.20916	0.560491	0.152	0	1
UBXN7	0.20916	0.907355	0.152	0	1
JAKMIP1	0.20916	0.54198	0.152	0	1
RP11-692D12.1	0.20916	0.896117	0.152	0	1
OXCT1	0.20916	0.734481	0.152	0	1
ERCC8	0.20916	0.873598	0.152	0	1
FAM153C	0.20916	0.636544	0.152	0	1
NQO2	0.20916	0.817862	0.152	0	1
LY86-AS1	0.20916	0.838576	0.152	0	1
KIAA0319	0.20916	0.716649	0.152	0	1
C6orf106	0.20916	0.624875	0.152	0	1
TRERF1	0.20916	0.850473	0.152	0	1
MAP3K7	0.20916	0.744959	0.152	0	1
AGPAT4	0.20916	0.806265	0.152	0	1
PRKAR2B	0.20916	0.687246	0.152	0	1
BCAP29	0.20916	0.756327	0.152	0	1
CWC15	0.20916	0.88921	0.152	0	1
FEZ1	0.20916	0.725665	0.152	0	1
ADD3	0.20916	0.672669	0.152	0	1
SOX5	0.20916	0.910001	0.152	0	1
SLC11A2	0.20916	0.958996	0.152	0	1
NR2C1	0.20916	0.855204	0.152	0	1
PELI2	0.20916	0.935636	0.152	0	1
LIN52	0.20916	0.786605	0.152	0	1
MOAP1	0.20916	0.781873	0.152	0	1
VPS39	0.20916	0.77837	0.152	0	1
TPM1	0.20916	0.696774	0.152	0	1
HMOX2	0.20916	0.771474	0.152	0	1
METTL16	0.20916	0.881774	0.152	0	1
ALOX12-AS1	0.20916	0.63691	0.152	0	1
CPD	0.20916	0.800101	0.152	0	1
SNRPB2	0.20916	1.0545	0.152	0	1
UBA2	0.20916	0.894047	0.152	0	1
PDXK	0.20916	0.674775	0.152	0	1
FCGR3A	0.20916	0.98369	0.152	0	1
THRB	0.20989	1.24286	0.287	0.111	1
RSRC2	0.209924	-1.54047	0.211	0.333	1
PLEKHA5	0.210031	1.13532	0.3	0.111	1
PRRC2B	0.210505	0.999499	0.408	0.222	1
RPL19	0.210561	0.641902	0.48	0.222	1
RHOT1	0.210987	0.573917	0.336	0.111	1
RBFOX1	0.211562	1.89836	0.596	0.444	1
CREBBP	0.213153	1.08538	0.417	0.222	1
SYK	0.213307	-1.3664	0.484	0.556	1
GPATCH8	0.213812	0.919597	0.43	0.222	1
RFX3-AS1	0.214109	-1.91265	0.103	0.222	1
ATP2B2	0.214368	-1.09538	0.3	0.444	1
OAS1	0.21454	-1.59627	0.099	0.222	1
FAM155A	0.21634	1.2347	0.444	0.222	1
FAM3C	0.216898	-1.67569	0.108	0.222	1
ATXN7	0.217069	0.773879	0.148	0	1
GABRA4	0.217069	0.655629	0.148	0	1
MIER1	0.217069	0.767706	0.148	0	1
SSX2IP	0.217069	0.719236	0.148	0	1
MARK1	0.217069	0.674286	0.148	0	1
NUP133	0.217069	0.670334	0.148	0	1
NOL10	0.217069	0.847178	0.148	0	1
DDX1	0.217069	0.688588	0.148	0	1
FAM228B	0.217069	0.721088	0.148	0	1
SPAST	0.217069	0.697421	0.148	0	1
AC018890.6	0.217069	0.763221	0.148	0	1
RHBDD1	0.217069	0.94688	0.148	0	1
FARP2	0.217069	0.717657	0.148	0	1
GNAI2	0.217069	0.932145	0.148	0	1
DIRC2	0.217069	0.883287	0.148	0	1
PCGF3	0.217069	0.559653	0.148	0	1
SDAD1	0.217069	0.813282	0.148	0	1
CCT5	0.217069	0.806173	0.148	0	1
FAM134B	0.217069	0.680505	0.148	0	1
LMBRD2	0.217069	0.688345	0.148	0	1
HSD17B4	0.217069	0.694316	0.148	0	1
FAF2	0.217069	0.86602	0.148	0	1
TBC1D9B	0.217069	0.684305	0.148	0	1
BRD2	0.217069	0.730807	0.148	0	1
UBE2J1	0.217069	0.983682	0.148	0	1
KLHL7	0.217069	0.748974	0.148	0	1
RSBN1L	0.217069	0.721566	0.148	0	1
LMTK2	0.217069	0.688391	0.148	0	1
CXorf23	0.217069	0.787126	0.148	0	1
SMS	0.217069	0.881143	0.148	0	1
UBAP2	0.217069	0.815328	0.148	0	1
MTRNR2L8	0.217069	0.903011	0.148	0	1
CTSC	0.217069	0.892969	0.148	0	1
BACE1	0.217069	0.834941	0.148	0	1
CCDC186	0.217069	0.57194	0.148	0	1
AMN1	0.217069	0.69896	0.148	0	1
MGAT4C	0.217069	0.794109	0.148	0	1
CEP290	0.217069	0.545333	0.148	0	1
SPG20	0.217069	0.702637	0.148	0	1
FKBP3	0.217069	0.720143	0.148	0	1
C14orf159	0.217069	0.743042	0.148	0	1
CDC42BPB	0.217069	0.74094	0.148	0	1
UQCRC2	0.217069	0.715591	0.148	0	1
PSMD7	0.217069	0.725037	0.148	0	1
DLG4	0.217069	0.66068	0.148	0	1
MAP3K14	0.217069	0.823347	0.148	0	1
FAM182B	0.217069	0.562865	0.148	0	1
AES	0.217069	0.670784	0.148	0	1
SAFB	0.217069	0.728298	0.148	0	1
ACTN4	0.217069	0.702882	0.148	0	1
HSPB11	0.2176	-1.10569	0.103	0.222	1
DCBLD2	0.2176	-0.767707	0.103	0.222	1
APIP	0.2176	-1.58068	0.103	0.222	1
AHI1	0.21771	0.546867	0.336	0.111	1
PRRC2C	0.219141	1.04012	0.309	0.111	1
KTN1	0.219383	0.934542	0.291	0.111	1
SERPINB9	0.220294	-0.796926	0.188	0.333	1
KATNBL1	0.221083	-1.83178	0.202	0.333	1
NAA30	0.221132	-0.57719	0.103	0.222	1
APMAP	0.221571	-0.362149	0.175	0.333	1
SMURF1	0.22162	0.946722	0.305	0.111	1
RANBP10	0.221704	-0.34208	0.099	0.222	1
CLTC	0.221904	0.411776	0.341	0.111	1
HP1BP3	0.222986	-0.898704	0.278	0.444	1
PPP3CB	0.223676	0.744432	0.314	0.111	1
MAP1B	0.22392	0.975629	0.547	0.333	1
FNIP2	0.224104	0.956993	0.3	0.111	1
PRKAG2	0.224942	0.570809	0.332	0.111	1
STK38	0.225265	0.729111	0.143	0	1
TMEM50A	0.225265	0.724856	0.143	0	1
NASP	0.225265	0.837916	0.143	0	1
OLFML3	0.225265	1.21323	0.143	0	1
PLEKHO1	0.225265	0.8102	0.143	0	1
KIAA0907	0.225265	0.791434	0.143	0	1
IGSF8	0.225265	0.641817	0.143	0	1
EPRS	0.225265	0.901777	0.143	0	1
ADD2	0.225265	0.587266	0.143	0	1
SNRNP200	0.225265	0.838992	0.143	0	1
ICA1L	0.225265	0.617773	0.143	0	1
IGFBP5	0.225265	1.04142	0.143	0	1
MTERF4	0.225265	0.731082	0.143	0	1
OXSR1	0.225265	0.749019	0.143	0	1
CCDC12	0.225265	0.734498	0.143	0	1
UBA3	0.225265	0.697328	0.143	0	1
MTRNR2L12	0.225265	0.975298	0.143	0	1
ABCC5	0.225265	0.704793	0.143	0	1
UBA6-AS1	0.225265	0.750644	0.143	0	1
SLC25A4	0.225265	0.664573	0.143	0	1
TPPP	0.225265	0.647041	0.143	0	1
PLCXD3	0.225265	0.850265	0.143	0	1
FCHO2	0.225265	0.962843	0.143	0	1
CCNH	0.225265	1.05585	0.143	0	1
ZMAT2	0.225265	0.619482	0.143	0	1
LYRM4	0.225265	0.778525	0.143	0	1
HLA-C	0.225265	0.733738	0.143	0	1
GOPC	0.225265	0.701817	0.143	0	1
RBAK-RBAKDN	0.225265	0.651296	0.143	0	1
TRRAP	0.225265	0.691471	0.143	0	1
NDUFB2	0.225265	0.759894	0.143	0	1
LINC00996	0.225265	1.06993	0.143	0	1
PIN4	0.225265	0.857632	0.143	0	1
XIST	0.225265	1.18977	0.143	0	1
ZMAT1	0.225265	0.707224	0.143	0	1
EGR3	0.225265	1.23329	0.143	0	1
ARMC1	0.225265	0.611756	0.143	0	1
CPNE3	0.225265	0.695317	0.143	0	1
EIF3E	0.225265	0.8638	0.143	0	1
SNAPC3	0.225265	0.670809	0.143	0	1
ZBTB43	0.225265	0.701763	0.143	0	1
IMMP1L	0.225265	0.607601	0.143	0	1
FBXO3	0.225265	0.71204	0.143	0	1
PDHX	0.225265	0.804803	0.143	0	1
SYTL2	0.225265	0.662597	0.143	0	1
FAM171A1	0.225265	0.643343	0.143	0	1
C3AR1	0.225265	1.01822	0.143	0	1
MAPK1IP1L	0.225265	0.73473	0.143	0	1
SEMA6D	0.225265	0.687013	0.143	0	1
ADPGK	0.225265	0.978517	0.143	0	1
THUMPD1	0.225265	0.720046	0.143	0	1
SULT1A1	0.225265	0.658245	0.143	0	1
[truncated: 3,343 more rows]

## Sheet: case-control-Oligodendrocyte_pr
gene_id	pvalue	avglog2FoldChange	pct.1	pct.2	padj
ATF3	5.97795e-10	-0.904958	0	0.176	1.69212e-05
PCAT6	4.65126e-07	-0.58469	0	0.118	0.0131659
SOX1	4.65126e-07	-0.791319	0	0.118	0.0131659
LINC00519	4.65126e-07	-0.434232	0	0.118	0.0131659
LCAT	4.65126e-07	-0.865648	0	0.118	0.0131659
C19orf81	4.65126e-07	-0.489152	0	0.118	0.0131659
NRXN3	1.18353e-06	2.8258	0.806	0.118	0.0335009
VCAN	1.19462e-05	-1.60261	0.773	0.882	0.338148
STMN1	3.22444e-05	2.32216	0.681	0.118	0.912711
SOX5	3.84141e-05	-1.33011	0.62	0.882	1
CLU	3.88806e-05	2.16668	0.694	0.118	1
CHN1	4.2788e-05	1.83112	0.745	0.118	1
YWHAB	6.49114e-05	2.40009	0.546	0	1
RP11-108M9.4	6.8736e-05	-0.481603	0.005	0.118	1
XRCC2	6.8736e-05	-0.653459	0.005	0.118	1
CTD-2095E4.5	6.8736e-05	-0.730564	0.005	0.118	1
LINGO3	6.8736e-05	-0.941971	0.005	0.118	1
CTD-2619J13.14	8.06891e-05	-0.810715	0.005	0.118	1
TUBA1A	8.50154e-05	2.26229	0.602	0.059	1
TMSB10	0.000173326	2.52541	0.611	0.118	1
DSCAM	0.000196015	-0.800171	0.958	1	1
SYT1	0.000224455	2.0168	0.764	0.353	1
SOD1	0.000262546	1.95201	0.486	0	1
HSP90AB1	0.000286768	1.61026	0.722	0.235	1
ENC1	0.000310647	2.26674	0.537	0.059	1
TMSB4X	0.000323516	2.03577	0.694	0.176	1
DYNLL1	0.00035186	1.18937	0.588	0.059	1
YWHAE	0.000377137	1.86333	0.528	0.059	1
BASP1	0.00050097	1.61177	0.542	0.059	1
APP	0.00053803	1.20365	0.769	0.176	1
NRCAM	0.000548097	-1.04144	0.787	0.824	1
PPIA	0.000565978	1.69137	0.528	0.059	1
UNC80	0.000567522	1.64759	0.574	0.118	1
NDUFA4	0.00057015	1.6929	0.616	0.118	1
ZNF480	0.00063132	-1.45853	0.023	0.176	1
SUB1	0.000639484	1.6121	0.444	0	1
YWHAG	0.00064701	1.82454	0.491	0.059	1
MAP1B	0.000816039	1.35942	0.741	0.294	1
PJA2	0.000849231	1.61652	0.431	0	1
CERS2	0.000867869	-1.15188	0.009	0.118	1
RPL9	0.000867869	-0.76026	0.009	0.118	1
RPL15	0.000873118	1.92088	0.481	0.059	1
SEC62	0.000903618	1.07535	0.583	0.118	1
RACGAP1	0.000921097	-0.613544	0.009	0.118	1
UQCRHL	0.000977337	-0.438416	0.009	0.118	1
TUBA1B	0.000995344	1.58677	0.62	0.176	1
COX6C	0.00102246	1.75063	0.421	0	1
PRDX1	0.00112075	1.58413	0.417	0	1
CNKSR2	0.00112076	1.52253	0.417	0	1
MAP1A	0.00112076	1.72289	0.417	0	1
TPI1	0.00115093	1.87115	0.481	0.059	1
VSNL1	0.00121356	1.32505	0.616	0.118	1
HECTD4	0.00126137	1.55816	0.463	0.059	1
CALM1	0.00138416	1.11993	0.745	0.294	1
PRKCB	0.00159715	1.14688	0.602	0.118	1
FGFR1	0.00160719	1.54722	0.398	0	1
KIF5C	0.0016841	1.29761	0.523	0.118	1
FTL	0.00174333	1.02928	0.616	0.118	1
CAMK1D	0.00183688	0.702392	0.509	0.059	1
CAMK2N1	0.00204681	1.53171	0.449	0.059	1
AGO3	0.0020724	1.62886	0.435	0.059	1
MLLT11	0.00209178	1.68693	0.384	0	1
WDPCP	0.00209178	1.54004	0.384	0	1
RUFY3	0.00221958	1.33099	0.546	0.118	1
LRP1	0.00225531	1.3204	0.481	0.059	1
MEF2C	0.00235849	1.39323	0.662	0.235	1
NELL2	0.00255652	1.58862	0.444	0.059	1
SRP14	0.00265509	1.25563	0.528	0.118	1
LMO4	0.00269542	1.49317	0.426	0.059	1
FOXP1	0.00270082	1.56584	0.435	0.059	1
MYL6	0.00270706	1.58005	0.37	0	1
YWHAH	0.00271622	1.47473	0.468	0.059	1
HSP90AA1	0.00272886	1.59222	0.685	0.294	1
RALGAPA1	0.00276979	1.33053	0.509	0.118	1
SEL1L3	0.0029464	1.35175	0.366	0	1
RP4-565E6.1	0.00294641	1.41451	0.366	0	1
HMP19	0.00296846	1.1072	0.542	0.118	1
SYP	0.00301412	1.48751	0.435	0.059	1
GPM6B	0.00308749	0.750846	0.727	0.235	1
ITM2B	0.00309978	0.874963	0.569	0.118	1
CNTN5	0.00321435	1.58267	0.579	0.176	1
PITPNC1	0.00326064	1.20434	0.602	0.176	1
MYO9A	0.00337061	1.33137	0.509	0.118	1
PARK7	0.00348411	1.3197	0.356	0	1
ARID2	0.00348412	1.37267	0.356	0	1
MAGI3	0.00348413	1.36365	0.356	0	1
MPZL1	0.00348413	1.39253	0.356	0	1
COLGALT2	0.00348413	1.42185	0.356	0	1
KALRN	0.00363986	1.62661	0.514	0.118	1
ATP1B1	0.00374262	1.39334	0.597	0.176	1
DAB1	0.00377681	0.796642	0.782	0.353	1
NCAM2	0.00378022	-0.656322	0.889	1	1
CADM3	0.00378537	1.28487	0.352	0	1
CISD1	0.00378537	1.37042	0.352	0	1
RP1-34H18.1	0.00387472	1.61719	0.407	0.059	1
SFT2D3	0.0040609	-0.9352	0.014	0.118	1
RP11-666F17.1	0.0040609	-0.726399	0.014	0.118	1
P2RX6	0.0040609	-0.794161	0.014	0.118	1
MAPT	0.00408401	1.18689	0.514	0.118	1
SYT11	0.00418357	0.916619	0.519	0.118	1
RP11-626P14.1	0.00425644	-1.42149	0.014	0.118	1
RFNG	0.00427078	-1.01218	0.032	0.176	1
2023-03-06	0.00433052	1.23218	0.417	0.059	1
RPL34	0.00442561	1.53463	0.403	0.059	1
ATP6V0A1	0.0044604	1.13491	0.343	0	1
CRIP3	0.00446048	-0.954531	0.014	0.118	1
ORC6	0.00446048	-0.510292	0.014	0.118	1
TRABD	0.00446048	-1.10914	0.014	0.118	1
LHFP	0.00448527	-1.63511	0.407	0.588	1
PEBP1	0.00461348	1.43465	0.542	0.176	1
GNG3	0.00466998	1.56183	0.403	0.059	1
CTD-3184A7.4	0.00467335	-0.442988	0.014	0.118	1
TAGLN3	0.00477472	0.834924	0.454	0.059	1
FRMD4A	0.00478708	1.37871	0.616	0.235	1
PTPRN2	0.00480502	1.23245	0.519	0.118	1
GLTSCR1L	0.00483766	1.26661	0.338	0	1
TRPM7	0.00483766	1.19388	0.338	0	1
LINC00657	0.00487018	1.30914	0.407	0.059	1
SYN2	0.0048942	0.707852	0.565	0.176	1
EEF1A1	0.00501315	1.32558	0.421	0.059	1
CHRM3	0.00503467	1.69114	0.394	0.059	1
UQCRH	0.00504837	1.45001	0.398	0.059	1
ROCK2	0.00507539	1.15716	0.431	0.059	1
TRA2A	0.00514152	1.23669	0.491	0.118	1
TJP1	0.00515661	0.711039	0.56	0.118	1
UBE2K	0.00524073	1.26872	0.394	0.059	1
SORL1	0.00524075	1.19965	0.394	0.059	1
TMEM130	0.00524381	1.21583	0.333	0	1
PPM1E	0.00524383	1.51313	0.333	0	1
CBR4	0.00535262	1.18306	0.421	0.059	1
COX6B1	0.00546626	1.46226	0.477	0.118	1
ERBB4	0.0055691	-0.662896	0.866	0.941	1
ATP6V1E1	0.00558524	1.46659	0.389	0.059	1
HIST1H4C	0.00568091	1.36456	0.329	0	1
CDC42SE2	0.00568093	1.17531	0.329	0	1
RPS3	0.00568093	1.28594	0.329	0	1
TERF2IP	0.00569903	1.27026	0.403	0.059	1
PPP3CB	0.0057132	1.16741	0.417	0.059	1
GPR37L1	0.00585	-2.26786	0.25	0.471	1
AK5	0.0058712	1.42093	0.384	0.059	1
MMP16	0.00591501	-0.737614	0.792	0.882	1
ZEB2	0.0059371	1.08681	0.56	0.176	1
CELF4	0.00606196	0.838786	0.44	0.059	1
MORF4L1	0.006085	1.25193	0.403	0.059	1
CAMK2G	0.00615102	1.25534	0.324	0	1
ARHGAP5	0.00615104	1.00564	0.324	0	1
ELAVL3	0.00615104	1.07988	0.324	0	1
RB1CC1	0.00615106	1.10669	0.324	0	1
TIMP2	0.00615106	1.11854	0.324	0	1
TNR	0.00619157	-0.553652	0.963	1	1
ITGA8	0.006445	-1.54626	0.139	0.353	1
SKP1	0.00650262	0.861684	0.5	0.118	1
ATP2B2	0.00657675	1.08149	0.426	0.059	1
NAPB	0.00658634	1.09553	0.417	0.059	1
SCN3B	0.00665643	1.31736	0.319	0	1
EEA1	0.00665645	1.24855	0.319	0	1
DMXL2	0.00665645	1.16025	0.319	0	1
UPF3A	0.00666118	1.05672	0.426	0.059	1
NKAIN2	0.00678833	2.21607	0.384	0.059	1
SEPW1	0.00692022	1.23094	0.472	0.118	1
COX4I1	0.00701203	1.28012	0.481	0.118	1
PLEKHA6	0.00703887	1.28412	0.38	0.059	1
SON	0.00708131	0.520408	0.713	0.235	1
STMN2	0.00714696	1.25741	0.542	0.176	1
ITGA9	0.00719944	1.29715	0.315	0	1
TAB2	0.00719946	1.12424	0.315	0	1
YWHAQ	0.00719949	1.11522	0.315	0	1
TCAF1	0.00719949	0.979757	0.315	0	1
SRGAP1	0.00719949	1.46164	0.315	0	1
GNAO1	0.00720529	1.04597	0.412	0.059	1
UQCRB	0.00735811	1.43007	0.389	0.059	1
ATP1A2	0.00739209	1.29806	0.375	0.059	1
ACTB	0.00748186	0.902077	0.685	0.235	1
TAOK1	0.00748625	1.09686	0.407	0.059	1
RALYL	0.00749441	1.50226	0.542	0.176	1
AMFR	0.00752449	-1.20012	0.102	0.294	1
SPARCL1	0.00773291	1.12976	0.727	0.353	1
FAIM2	0.00777759	1.20825	0.407	0.059	1
PNMA2	0.00778267	1.23625	0.31	0	1
LSM14A	0.00778267	1.24939	0.31	0	1
CAMK2A	0.007862	1.37295	0.37	0.059	1
SLC35B1	0.00807191	-0.856629	0.037	0.176	1
PAK3	0.00811471	1.2814	0.477	0.118	1
RASSF4	0.00814983	-1.21735	0.102	0.294	1
RP11-586K2.1	0.00840863	1.51853	0.306	0	1
ARHGEF3	0.00840866	1.05267	0.306	0	1
TOM1L2	0.00840866	1.10779	0.306	0	1
ATP5A1	0.00840866	1.04705	0.306	0	1
LSAMP	0.00846883	-0.548643	0.977	1	1
ARGLU1	0.00847546	1.07751	0.389	0.059	1
NUDT3	0.00856925	1.1149	0.384	0.059	1
SLC17A7	0.00858162	0.662803	0.421	0.059	1
TAX1BP1	0.00859282	0.860981	0.417	0.059	1
TMOD2	0.00867527	1.15014	0.449	0.118	1
MBD5	0.00887054	0.967768	0.69	0.294	1
H3F3B	0.00893469	1.03126	0.407	0.059	1
ST3GAL5	0.00908025	1.23297	0.301	0	1
PAK7	0.00908025	1.07597	0.301	0	1
G3BP2	0.00908028	1.00847	0.301	0	1
GHITM	0.00908028	1.16198	0.301	0	1
FAM182B	0.00908028	1.11431	0.301	0	1
CAMK2D	0.00952883	0.684475	0.505	0.118	1
ROBO2	0.00954153	2.58279	0.444	0.118	1
ZNF483	0.00956877	1.0778	0.375	0.059	1
HIVEP3	0.00959805	1.44919	0.361	0.059	1
ZMYM2	0.00962858	0.970065	0.407	0.059	1
SV2A	0.00975815	1.36995	0.366	0.059	1
SCLT1	0.00980046	1.17355	0.296	0	1
GLMN	0.00980051	1.14343	0.296	0	1
FAM13B	0.00980051	1.16074	0.296	0	1
PPP2R2A	0.00980051	0.981375	0.296	0	1
ZER1	0.00980051	1.05449	0.296	0	1
RPS11	0.00980051	1.17051	0.296	0	1
SGK1	0.0100416	-1.26743	0.509	0.647	1
SNAP25	0.0101868	0.940853	0.782	0.412	1
NEFL	0.010193	1.4033	0.356	0.059	1
APLP2	0.0103249	1.25996	0.375	0.059	1
TUBB	0.0103701	0.877709	0.407	0.059	1
ZNF365	0.0104577	1.26738	0.356	0.059	1
SERPINI1	0.0104985	0.734241	0.407	0.059	1
RP4-668E10.4	0.0105209	-1.19253	0.676	0.765	1
LAMTOR5	0.0105725	1.13955	0.292	0	1
CDK8	0.0105725	0.949149	0.292	0	1
TLK1	0.0105725	1.08823	0.292	0	1
WIPF1	0.0105725	1.24801	0.292	0	1
UBE2E1	0.0105725	1.16332	0.292	0	1
SHPRH	0.0105725	1.10728	0.292	0	1
MTPN	0.0105725	1.19044	0.292	0	1
MTDH	0.010639	0.939714	0.394	0.059	1
NUCKS1	0.0107535	0.748866	0.546	0.176	1
TENM4	0.0108582	1.32319	0.375	0.059	1
RPS8	0.0108664	1.23532	0.356	0.059	1
DGKI	0.0108898	1.06632	0.556	0.176	1
KLC1	0.0109013	0.897337	0.403	0.059	1
CHST10	0.0110281	-1.22403	0.042	0.176	1
IFITM10	0.0110281	-1.63948	0.042	0.176	1
SEMA6D	0.0110282	1.31471	0.384	0.059	1
ABAT	0.0110415	1.05232	0.394	0.059	1
NIPBL	0.0111525	1.06042	0.38	0.059	1
CACNB4	0.0112397	1.23164	0.495	0.176	1
ERBB2IP	0.0113996	1.1452	0.287	0	1
LRFN2	0.0113996	1.21469	0.287	0	1
FOXO3	0.0113996	1.09238	0.287	0	1
TCEAL4	0.0113996	1.2194	0.287	0	1
UPF2	0.0113996	1.15322	0.287	0	1
GAS7	0.0113996	1.10226	0.287	0	1
ALCAM	0.0114261	0.725177	0.69	0.235	1
NR3C2	0.0114481	0.763242	0.454	0.118	1
DOLPP1	0.0115185	-1.29211	0.019	0.118	1
RP11-314P15.2	0.0115185	-1.1713	0.019	0.118	1
RP11-156L14.1	0.0115185	-1.17202	0.019	0.118	1
TUBGCP6	0.0115185	-1.09895	0.019	0.118	1
WDFY3	0.0116945	1.02618	0.444	0.118	1
DBI	0.0117039	1.27571	0.375	0.059	1
SH3GL2	0.0117783	1.2775	0.347	0.059	1
PDE4D	0.0118068	0.499029	0.806	0.412	1
SMPD1	0.0119729	-0.802865	0.019	0.118	1
CHKA	0.0121333	1.13941	0.352	0.059	1
UBB	0.0122346	0.94818	0.667	0.294	1
GPRC5B	0.0122854	0.999135	0.282	0	1
DPYD	0.0122854	1.44239	0.282	0	1
SUMO1	0.0122854	1.07544	0.282	0	1
TENM3	0.0122854	1.30764	0.282	0	1
TRERF1	0.0122854	1.19309	0.282	0	1
NDUFA5	0.0122854	1.00364	0.282	0	1
MTMR1	0.0122854	1.01046	0.282	0	1
MTCH2	0.0122854	1.09748	0.282	0	1
ARPC3	0.0122854	0.896817	0.282	0	1
LUC7L3	0.0122937	-0.927438	0.472	0.647	1
EIF4A2	0.0123717	0.859911	0.491	0.118	1
MPPED2	0.0123973	0.933685	0.528	0.176	1
SLC26A3	0.0124784	-1.69412	0.347	0.529	1
GPC5	0.0128316	1.19199	0.44	0.118	1
RAB6A	0.0128971	0.752574	0.5	0.118	1
OPA1-AS1	0.0129296	-0.361904	0.019	0.118	1
ERAP2	0.0129296	-0.363546	0.019	0.118	1
MRPL14	0.0129296	-0.484067	0.019	0.118	1
RP1-167A14.2	0.0129296	-0.542768	0.019	0.118	1
CNTNAP2	0.0130252	1.33708	0.736	0.412	1
GALNT13	0.013074	-0.954309	0.713	0.765	1
APOD	0.0130775	0.92206	0.727	0.353	1
ATP2C2	0.0132335	0.932166	0.278	0	1
ATP5F1	0.0132336	1.13098	0.278	0	1
LCORL	0.0132336	1.08432	0.278	0	1
KMT5B	0.0132336	1.22293	0.278	0	1
ARHGAP12	0.0132336	1.03604	0.278	0	1
VPS35	0.0132336	1.04316	0.278	0	1
TUBB4A	0.0132336	0.967788	0.278	0	1
CPEB3	0.0133076	1.04893	0.444	0.118	1
SCG5	0.0133652	1.1794	0.519	0.176	1
TRMT6	0.0134329	-0.442977	0.019	0.118	1
OLFM1	0.0134636	0.736503	0.444	0.118	1
TSPYL1	0.0134774	1.29615	0.343	0.059	1
RPL38	0.0134774	1.4656	0.343	0.059	1
SYN3	0.0134871	1.31536	0.463	0.118	1
VAPA	0.0135725	0.951106	0.375	0.059	1
COX7A2	0.0135917	0.959051	0.384	0.059	1
TNS3	0.0136408	0.88142	0.454	0.118	1
CRTC3-AS1	0.0137493	-0.676277	0.042	0.176	1
USP9X	0.0140618	0.964052	0.37	0.059	1
ASTN1	0.0140696	0.976946	0.546	0.176	1
SNCA	0.0141047	0.866147	0.472	0.118	1
MAPKAP1	0.0142481	1.05092	0.273	0	1
PIK3C2A	0.0142481	1.00364	0.273	0	1
GRAMD1B	0.0142481	0.990674	0.273	0	1
ATP5H	0.0142481	1.1277	0.273	0	1
TMBIM6	0.0142514	0.845191	0.477	0.118	1
AGBL4	0.0142842	1.14486	0.463	0.118	1
DHFR	0.014285	1.06157	0.454	0.118	1
GRIN2A	0.014399	1.36456	0.435	0.118	1
SARAF	0.0144514	0.990635	0.519	0.176	1
CAP2	0.0144569	1.17873	0.352	0.059	1
DOCK1	0.0145202	-1.08032	0.472	0.588	1
RBFOX1	0.0145224	0.850137	0.917	0.471	1
RSF1	0.0145863	1.01563	0.37	0.059	1
ATP2B1	0.0146095	0.845403	0.634	0.235	1
UQCR10	0.0146116	0.868754	0.38	0.059	1
NSMCE2	0.0146122	0.574491	0.389	0.059	1
ATG7	0.0147891	0.962389	0.38	0.059	1
TNRC6A	0.0148368	0.569506	0.491	0.118	1
COX7C	0.0148556	1.14734	0.426	0.118	1
MAP2K5	0.0149603	0.93423	0.375	0.059	1
BEX5	0.0150201	1.29671	0.338	0.059	1
PIP5K1A	0.0153331	0.998085	0.269	0	1
MAP3K4	0.0153331	1.00703	0.269	0	1
C16orf52	0.0153331	0.980539	0.269	0	1
GOLGB1	0.0153332	0.86048	0.269	0	1
SFXN1	0.0153332	1.02948	0.269	0	1
RSRC2	0.0153332	0.921536	0.269	0	1
SULT4A1	0.0153332	1.06494	0.269	0	1
RASA2	0.0155923	1.15402	0.338	0.059	1
REEP5	0.0155923	1.05148	0.338	0.059	1
EID1	0.0156874	0.979961	0.37	0.059	1
NGFRAP1	0.0157932	0.747483	0.435	0.118	1
ACYP2	0.0158507	1.26698	0.343	0.059	1
GAB2	0.0162756	0.886385	0.375	0.059	1
GALNT10	0.0162796	0.636017	0.38	0.059	1
SARS	0.0164931	0.935227	0.264	0	1
VDAC1	0.0164932	0.975126	0.264	0	1
RPL27	0.0164932	1.10734	0.264	0	1
ACVR2A	0.0164932	1.0131	0.264	0	1
INPP4B	0.0164932	1.28998	0.264	0	1
SCAMP1	0.0164932	0.885476	0.264	0	1
CTSB	0.0164932	0.989526	0.264	0	1
JAK2	0.0164932	1.07062	0.264	0	1
MYL12B	0.0164932	0.970658	0.264	0	1
ACTR2	0.0167522	1.00416	0.352	0.059	1
CNOT4	0.0168716	0.467915	0.38	0.059	1
RNF150	0.0169302	0.897241	0.463	0.118	1
RPS24	0.0169318	1.16588	0.333	0.059	1
HNRNPC	0.0171645	1.00281	0.352	0.059	1
MAP4	0.0174828	0.781536	0.431	0.118	1
CALM3	0.017527	1.01029	0.454	0.118	1
BEX2	0.0177021	1.10476	0.343	0.059	1
IL1RAP	0.0177086	-1.37293	0.296	0.471	1
INPP5F	0.0177328	0.9382	0.259	0	1
RPS7	0.0177329	1.03879	0.259	0	1
EXOC2	0.0177329	0.918196	0.259	0	1
PRKAR1B	0.0177329	0.838441	0.259	0	1
RNF216	0.0177329	0.881437	0.259	0	1
CA8	0.0177329	1.2022	0.259	0	1
ZNF37A	0.0177329	0.858454	0.259	0	1
RPL4	0.0177329	0.919202	0.259	0	1
CERS4	0.0177329	0.974709	0.259	0	1
CACNG8	0.0177329	0.893999	0.259	0	1
LRRFIP1	0.0178841	0.895933	0.366	0.059	1
CCDC88A	0.0179297	0.37919	0.648	0.235	1
PDE1A	0.0180625	1.56887	0.324	0.059	1
KY	0.0181338	-1.19851	0.046	0.176	1
SLC25A21	0.0181338	-1.1697	0.046	0.176	1
CDK10	0.0181338	-1.85982	0.046	0.176	1
STK39	0.0182963	0.869972	0.361	0.059	1
SERF2	0.0185451	0.710942	0.37	0.059	1
MAP4K3	0.0186895	0.582935	0.426	0.118	1
AC007246.3	0.0190571	1.07636	0.255	0	1
UTRN	0.0190571	0.952554	0.255	0	1
LINC01420	0.0190571	1.0697	0.255	0	1
AC105402.4	0.0190572	1.12576	0.255	0	1
ZC3H15	0.0190572	0.941308	0.255	0	1
CHCHD2	0.0190572	1.03174	0.255	0	1
TXN	0.0190572	1.1212	0.255	0	1
VPS29	0.0190572	0.881686	0.255	0	1
PAPOLA	0.0190572	0.935562	0.255	0	1
HACD3	0.0190572	0.99305	0.255	0	1
MBTD1	0.0190572	0.851349	0.255	0	1
BMP7	0.0190572	0.873212	0.255	0	1
NBAS	0.0191168	0.672927	0.426	0.118	1
NALCN	0.0193185	-1.11298	0.546	0.647	1
CHCHD3	0.0193848	0.748845	0.449	0.118	1
STAU2	0.019441	0.430543	0.37	0.059	1
PLPPR4	0.0196641	0.626729	0.366	0.059	1
TRPC1	0.0196641	0.74086	0.366	0.059	1
REV3L	0.0201055	0.852846	0.75	0.412	1
PDE4B	0.0203382	-0.50923	0.81	0.941	1
TMEM57	0.0204713	0.91755	0.25	0	1
LANCL2	0.0204713	1.03553	0.25	0	1
MECP2	0.0204713	0.838454	0.25	0	1
SYBU	0.0204713	0.996192	0.25	0	1
ANO3	0.0204713	1.08676	0.25	0	1
UBL3	0.0204713	0.916195	0.25	0	1
SLIRP	0.0204713	1.0132	0.25	0	1
ALAD	0.0205638	-0.855151	0.046	0.176	1
GRIA1	0.0206363	0.862236	0.509	0.176	1
WAC	0.0206543	0.670413	0.421	0.118	1
CHSY3	0.0206742	1.61322	0.324	0.059	1
PRRC2C	0.020823	0.856982	0.356	0.059	1
FBXW7	0.0208643	0.487699	0.468	0.118	1
ATP9A	0.0209526	0.98507	0.403	0.118	1
FABP7	0.0212368	1.39747	0.315	0.059	1
WWOX	0.0212548	0.714593	0.819	0.412	1
ZNF638	0.0213141	0.804384	0.565	0.235	1
ATP5J	0.0213446	1.1579	0.319	0.059	1
NBEAL1	0.021527	1.19885	0.329	0.059	1
TSPAN7	0.0215279	1.01025	0.593	0.235	1
FAT3	0.0215451	1.02868	0.352	0.059	1
SV2B	0.0217211	1.00146	0.343	0.059	1
FOXN3	0.0218266	0.609293	0.556	0.176	1
SEZ6L2	0.0218422	0.407234	0.361	0.059	1
PGM2L1	0.0218423	0.679914	0.361	0.059	1
GRIK3	0.0219808	1.02792	0.245	0	1
DHX36	0.0219808	0.955021	0.245	0	1
UBA6	0.0219808	0.86125	0.245	0	1
PSMB1	0.0219808	1.07709	0.245	0	1
SNX13	0.0219808	0.784433	0.245	0	1
CASD1	0.0219808	0.925358	0.245	0	1
KDM6A	0.0219808	0.832729	0.245	0	1
FAM120A	0.0219808	0.905401	0.245	0	1
MTRNR2L8	0.0219808	0.945736	0.245	0	1
PAFAH1B2	0.0219808	0.905285	0.245	0	1
TM9SF3	0.0219808	0.837528	0.245	0	1
SHOC2	0.0219808	1.01969	0.245	0	1
RPLP0	0.0219808	0.910875	0.245	0	1
PLXNA2	0.0220297	0.995478	0.315	0.059	1
MRPS15	0.0221543	-0.703178	0.046	0.176	1
LINC00461	0.0224947	0.780552	0.486	0.176	1
AHI1	0.0225473	0.962775	0.491	0.176	1
SAT1	0.0227517	0.570602	0.519	0.176	1
UBE3C	0.0228482	1.05845	0.315	0.059	1
MGST3	0.0228574	0.982985	0.477	0.176	1
YWHAZ	0.0231208	0.869701	0.431	0.118	1
RAP2A	0.0235915	0.783453	0.241	0	1
MRFAP1	0.0235916	0.938636	0.241	0	1
NDUFB2	0.0235916	0.896542	0.241	0	1
UBE2V2	0.0235916	0.851659	0.241	0	1
SPOCK2	0.0235916	0.872798	0.241	0	1
WDFY2	0.0235916	1.01042	0.241	0	1
AKT3	0.0236856	-1.2033	0.639	0.706	1
GATAD2B	0.0238728	0.900991	0.343	0.059	1
ATP2A2	0.0238892	0.774175	0.444	0.118	1
RNMT	0.0238931	1.04384	0.324	0.059	1
DYM	0.0239587	0.563903	0.356	0.059	1
KCNB1	0.0241531	1.02917	0.31	0.059	1
MTF2	0.024212	-1.68894	0.245	0.412	1
PIK3CD	0.0244848	-0.747547	0.023	0.118	1
UCKL1	0.0244848	-0.856756	0.023	0.118	1
ZNF578	0.0244848	-1.05785	0.023	0.118	1
GTF3C1	0.0246527	-1.56957	0.13	0.294	1
NLGN3	0.024726	0.979827	0.343	0.059	1
CREB1	0.0247439	1.03193	0.31	0.059	1
APOO	0.0250086	0.944958	0.486	0.176	1
GCC2	0.0250439	0.930288	0.31	0.059	1
WBSCR17	0.0252071	1.22536	0.333	0.059	1
RPL35A	0.0252225	0.890884	0.426	0.118	1
FUBP1	0.0253096	0.71955	0.236	0	1
SRGAP2	0.0253096	0.859869	0.236	0	1
TRA2B	0.0253096	0.752575	0.236	0	1
ATPIF1	0.0253097	0.976723	0.236	0	1
OSBPL9	0.0253097	0.824241	0.236	0	1
AC012593.1	0.0253097	1.32333	0.236	0	1
KCTD7	0.0253097	0.911099	0.236	0	1
UBA1	0.0253097	0.767491	0.236	0	1
WNK3	0.0253097	0.859618	0.236	0	1
HPRT1	0.0253097	0.878796	0.236	0	1
RPL30	0.0253097	0.829011	0.236	0	1
YME1L1	0.0253097	0.779545	0.236	0	1
UHRF1BP1L	0.0253097	0.95763	0.236	0	1
C12orf76	0.0253097	0.917834	0.236	0	1
SNX6	0.0253097	0.927717	0.236	0	1
FERMT2	0.0253097	0.847185	0.236	0	1
TRAF3	0.0253097	1.00156	0.236	0	1
PPP1R13B	0.0253097	1.01138	0.236	0	1
CEP192	0.0253097	0.77233	0.236	0	1
SYNGR1	0.0253097	0.906334	0.236	0	1
PPP2R5C	0.025344	0.669832	0.347	0.059	1
UBC	0.0257592	0.455406	0.551	0.176	1
RP1-149L1.1	0.0261377	-0.77314	0.023	0.118	1
TCTN2	0.0261377	-0.602818	0.023	0.118	1
SCN8A	0.0261939	0.96021	0.403	0.118	1
PAFAH1B1	0.0263178	0.504839	0.519	0.176	1
LDB2	0.0263218	0.526287	0.444	0.118	1
ATP6V1F	0.0264625	1.13515	0.306	0.059	1
KCNK1	0.02647	0.843493	0.338	0.059	1
UBE2R2	0.0265121	0.689271	0.343	0.059	1
OGFOD1	0.0265279	-1.32113	0.051	0.176	1
CASC4	0.0266312	0.589653	0.435	0.118	1
DGKB	0.0266428	0.922091	0.593	0.235	1
HERC1	0.026804	0.638943	0.556	0.176	1
RP11-703M24.5	0.0269996	-0.500595	0.023	0.118	1
ARHGAP44	0.0271418	0.885103	0.231	0	1
EML4	0.0271418	0.941453	0.231	0	1
KCNH7	0.0271418	1.46061	0.231	0	1
IGFBP5	0.0271418	1.45402	0.231	0	1
MTRNR2L12	0.0271418	0.823902	0.231	0	1
HNRNPD	0.0271418	0.920521	0.231	0	1
HCN1	0.0271418	1.20581	0.231	0	1
ANXA6	0.0271418	0.839402	0.231	0	1
NHSL1	0.0271418	1.1502	0.231	0	1
TUBB4B	0.0271418	0.814301	0.231	0	1
ERH	0.0271418	0.972133	0.231	0	1
CRYM	0.0271418	0.963908	0.231	0	1
AKAP10	0.0271418	0.96599	0.231	0	1
ACTN4	0.0271418	0.758272	0.231	0	1
CECR2	0.0271418	0.999852	0.231	0	1
SHC3	0.0271477	0.45938	0.56	0.235	1
ATP5L	0.0277841	0.601203	0.44	0.118	1
GMDS-AS1	0.0279307	1.19646	0.38	0.118	1
UBR2	0.0281023	0.750936	0.431	0.118	1
LRP1B	0.0281243	-0.4929	0.972	1	1
DCC	0.0282154	-0.745466	0.764	0.824	1
PPP3CA	0.0282805	0.683909	0.662	0.294	1
RAN	0.0282885	0.997302	0.301	0.059	1
EXT1	0.0284089	1.00629	0.389	0.118	1
PRKDC	0.0286289	0.987753	0.301	0.059	1
NCOR1	0.0286865	0.313609	0.417	0.118	1
LINC00609	0.0287974	-0.812028	0.023	0.118	1
CFAP161	0.0287974	-0.404206	0.023	0.118	1
MORF4L2	0.0288504	0.929156	0.398	0.118	1
UBE2N	0.0289727	1.1028	0.301	0.059	1
ZNF518A	0.0290391	-1.14159	0.356	0.529	1
GPBP1L1	0.0290948	0.808844	0.227	0	1
GPR17	0.0290948	0.80486	0.227	0	1
TBC1D14	0.0290948	0.888776	0.227	0	1
LYRM4	0.0290948	0.749414	0.227	0	1
ZNF451	0.0290948	0.842729	0.227	0	1
BCAP29	0.0290948	0.890562	0.227	0	1
BTBD10	0.0290948	0.799196	0.227	0	1
TRIM37	0.0290948	0.752798	0.227	0	1
NPTX1	0.0290948	1.004	0.227	0	1
DTD1	0.0290948	0.845951	0.227	0	1
BRK1	0.02932	1.17333	0.301	0.059	1
C11orf58	0.0293217	0.873502	0.333	0.059	1
DKK3	0.0293997	-0.360911	0.343	0.059	1
MARK1	0.0293998	0.266075	0.343	0.059	1
XRCC5	0.0293998	0.369003	0.343	0.059	1
CSNK2A1	0.0295336	0.823947	0.324	0.059	1
CSDE1	0.0296039	0.781445	0.329	0.059	1
HIF3A	0.0298796	-1.36223	0.227	0.412	1
GNAS	0.0302516	0.925532	0.606	0.294	1
ALDOA	0.0302809	0.810814	0.426	0.118	1
IDS	0.0304048	0.97284	0.481	0.176	1
DST	0.0306731	0.688182	0.708	0.353	1
RP11-619J20.1	0.0306973	-0.295956	0.023	0.118	1
GON4L	0.031176	0.722511	0.222	0	1
PCBP1	0.0311761	0.696445	0.222	0	1
SP3	0.0311761	0.754518	0.222	0	1
GALNT7	0.0311761	0.886971	0.222	0	1
CREBRF	0.0311761	0.847304	0.222	0	1
PACRG	0.0311761	0.996647	0.222	0	1
RBM33	0.0311761	0.794221	0.222	0	1
GABRA3	0.0311761	0.906649	0.222	0	1
UBQLN1	0.0311761	0.840121	0.222	0	1
IGSF9B	0.0311761	0.864085	0.222	0	1
ATP5C1	0.0311761	0.907336	0.222	0	1
ZNF33A	0.0311761	0.88161	0.222	0	1
ABLIM1	0.0311761	0.866631	0.222	0	1
GSPT1	0.0311761	0.807567	0.222	0	1
ASXL3	0.0311761	0.750553	0.222	0	1
TRPM3	0.0312908	0.948194	0.324	0.059	1
CNTRL	0.0314281	-1.38725	0.125	0.294	1
FTH1	0.0315806	0.691774	0.509	0.176	1
SRP54	0.0316016	-1.49124	0.139	0.294	1
PCNXL4	0.0317171	0.780057	0.329	0.059	1
COPA	0.0317676	0.57568	0.333	0.059	1
CKB	0.0320256	0.734072	0.389	0.118	1
STXBP1	0.032124	0.316783	0.449	0.118	1
AMPH	0.0322449	0.927754	0.412	0.118	1
TMEM59	0.0323109	0.772618	0.319	0.059	1
BCOR	0.0324055	-2.28579	0.134	0.294	1
TACC1	0.0326722	0.983309	0.292	0.059	1
PHTF2	0.0328681	0.919219	0.31	0.059	1
HNRNPDL	0.0331966	0.674341	0.329	0.059	1
RPL31	0.0331966	0.659933	0.329	0.059	1
COBL	0.033266	0.537921	0.583	0.235	1
DENND1A	0.0333635	0.882457	0.384	0.118	1
NOL10	0.0333933	0.84833	0.218	0	1
LTBP1	0.0333933	0.782156	0.218	0	1
NCL	0.0333933	0.643184	0.218	0	1
MAP9	0.0333933	0.766449	0.218	0	1
RGS7BP	0.0333933	0.711248	0.218	0	1
TAF7	0.0333933	0.848704	0.218	0	1
RUNDC3B	0.0333933	0.888443	0.218	0	1
WRN	0.0333933	0.898328	0.218	0	1
DECR1	0.0333933	0.746658	0.218	0	1
NUP214	0.0333933	0.703403	0.218	0	1
HK1	0.0333933	0.75366	0.218	0	1
RFX4	0.0333933	1.05019	0.218	0	1
PPIB	0.0333933	0.835943	0.218	0	1
APPBP2	0.0333933	0.732735	0.218	0	1
USP14	0.0333933	0.717574	0.218	0	1
SEPT3	0.0333933	0.795855	0.218	0	1
MAPK10	0.0334176	0.679601	0.593	0.235	1
RPS20	0.0335169	0.692349	0.324	0.059	1
ABR	0.0335169	0.682026	0.324	0.059	1
SLC4A10	0.033541	0.564167	0.509	0.176	1
SIL1	0.0337411	0.899322	0.315	0.059	1
UBE4B	0.0339583	0.655716	0.329	0.059	1
ANO4	0.0344505	0.782348	0.491	0.176	1
CREG2	0.0344571	0.800539	0.384	0.118	1
KCNT2	0.0346964	0.52404	0.431	0.118	1
SETD2	0.0350063	0.693048	0.319	0.059	1
GABRA1	0.0350677	0.950069	0.292	0.059	1
RPS4X	0.035075	0.717608	0.324	0.059	1
DPYSL2	0.0351719	0.609508	0.579	0.235	1
COX7A2L	0.0352958	1.05922	0.287	0.059	1
MIR99AHG	0.0354417	-0.699549	0.801	0.765	1
GLRB	0.0354741	0.579377	0.324	0.059	1
GRM7	0.0354955	-0.713435	0.819	0.824	1
COMMD1	0.0356492	0.854574	0.389	0.118	1
WDR47	0.0357546	0.802623	0.213	0	1
CAP1	0.0357547	0.830082	0.213	0	1
CNST	0.0357547	0.74566	0.213	0	1
DDX1	0.0357547	0.743778	0.213	0	1
SLC4A7	0.0357547	0.866493	0.213	0	1
ARIH2	0.0357547	0.97883	0.213	0	1
SYNPR	0.0357547	1.21287	0.213	0	1
NDUFB5	0.0357547	0.93241	0.213	0	1
RP13-578N3.3	0.0357547	0.890236	0.213	0	1
TMEM106B	0.0357547	0.752492	0.213	0	1
PURG	0.0357547	0.693773	0.213	0	1
MVB12B	0.0357547	0.794016	0.213	0	1
RPS13	0.0357547	0.782499	0.213	0	1
FAM35A	0.0357547	0.715698	0.213	0	1
CHD4	0.0357547	0.860402	0.213	0	1
SMARCC2	0.0357547	0.6666	0.213	0	1
SLC16A7	0.0357547	0.754821	0.213	0	1
NUDT4	0.0357547	0.782688	0.213	0	1
PITPNM2	0.0357547	0.779335	0.213	0	1
NPC1	0.0357547	0.929532	0.213	0	1
ST8SIA3	0.0357547	0.820768	0.213	0	1
MT3	0.0361616	1.00414	0.444	0.176	1
SOX8	0.0362221	-1.92165	0.144	0.294	1
LPGAT1	0.036284	0.597403	0.324	0.059	1
CUTC	0.0363151	-1.2655	0.093	0.235	1
MAMDC2	0.0364557	0.836971	0.31	0.059	1
ZMYM4	0.0365378	0.262501	0.431	0.118	1
GIGYF2	0.0365629	0.829044	0.287	0.059	1
FAM49A	0.0366333	0.941319	0.301	0.059	1
CCPG1	0.0372263	0.990177	0.282	0.059	1
CAMK2B	0.0372263	1.05482	0.282	0.059	1
BRINP2	0.0374288	0.962204	0.287	0.059	1
FUT9	0.0376414	0.901518	0.394	0.118	1
ACTG1	0.0379968	0.433998	0.602	0.235	1
UBE2H	0.0380661	0.879982	0.37	0.118	1
TBC1D19	0.0381106	0.849476	0.282	0.059	1
OCIAD1	0.0381564	0.618359	0.468	0.176	1
PARD3	0.0381638	-1.4858	0.421	0.529	1
LMO7	0.0382689	0.717612	0.208	0	1
PRPF8	0.0382689	0.682317	0.208	0	1
DAP3	0.038269	0.745994	0.208	0	1
ANAPC1	0.038269	0.77712	0.208	0	1
APPL1	0.038269	0.713669	0.208	0	1
POLR2B	0.038269	0.775217	0.208	0	1
USP49	0.038269	0.794392	0.208	0	1
SEC63	0.038269	0.836223	0.208	0	1
LINC01481	0.038269	1.01605	0.208	0	1
SEC23A	0.038269	0.721034	0.208	0	1
CFDP1	0.038269	0.741661	0.208	0	1
SNRPB2	0.038269	0.910314	0.208	0	1
C19orf53	0.038269	0.893894	0.208	0	1
CLIP3	0.0383122	0.83388	0.287	0.059	1
UBE2B	0.0383123	0.829223	0.287	0.059	1
SFPQ	0.0383263	0.389614	0.384	0.118	1
ZRANB2	0.0384944	0.510173	0.426	0.118	1
CNNM2	0.0385305	0.583825	0.417	0.118	1
PREPL	0.0385394	0.702429	0.468	0.176	1
HSPH1	0.0385596	0.984781	0.282	0.059	1
SLC23A2	0.038752	0.532163	0.319	0.059	1
BEX4	0.039013	0.932446	0.282	0.059	1
KIAA0319L	0.0391169	0.676167	0.315	0.059	1
SNX1	0.0391883	0.483104	0.319	0.059	1
MSRA	0.0392037	0.764642	0.491	0.176	1
KPNB1	0.0394707	0.824555	0.282	0.059	1
SCRG1	0.039843	0.60941	0.477	0.176	1
RTN3	0.0400573	0.72242	0.69	0.353	1
MACF1	0.0401796	0.771938	0.731	0.471	1
DDX5	0.0403367	0.680869	0.458	0.176	1
DZIP3	0.0404561	0.641256	0.315	0.059	1
TOMM7	0.0404691	0.974564	0.296	0.059	1
SNU13	0.0406525	1.10116	0.278	0.059	1
YTHDF3	0.0409452	0.70928	0.204	0	1
ZNF706	0.0409452	0.6691	0.204	0	1
CA11	0.0409452	0.653496	0.204	0	1
PPT1	0.0409453	0.719899	0.204	0	1
HFM1	0.0409453	0.818165	0.204	0	1
TMCO1	0.0409453	0.701178	0.204	0	1
STX18-AS1	0.0409453	0.852935	0.204	0	1
SNX3	0.0409453	0.693227	0.204	0	1
ATXN7L1	0.0409453	0.950945	0.204	0	1
HEPN1	0.0409453	0.836098	0.204	0	1
TMEM260	0.0409453	0.635373	0.204	0	1
C14orf159	0.0409453	0.747547	0.204	0	1
INO80	0.0409453	0.835441	0.204	0	1
BLM	0.0409453	0.871541	0.204	0	1
SARM1	0.0409453	0.782055	0.204	0	1
CDS2	0.0409453	0.698999	0.204	0	1
GPX4	0.0409453	0.737146	0.204	0	1
ZNF43	0.0409453	0.630816	0.204	0	1
LRRC4B	0.0409453	0.585727	0.204	0	1
DZIP1	0.0411892	0.681846	0.306	0.059	1
ARPP19	0.0412033	0.715784	0.495	0.176	1
KPNA6	0.0412463	0.874276	0.292	0.059	1
PLPP4	0.0412888	0.737799	0.31	0.059	1
PDS5A	0.0416558	0.710703	0.306	0.059	1
FMNL2	0.0416661	0.677865	0.574	0.235	1
FYN	0.0417507	0.52738	0.602	0.235	1
RPL41	0.0417539	0.766423	0.31	0.059	1
JAZF1	0.0417939	0.640787	0.472	0.176	1
C20orf194	0.0418548	0.708226	0.477	0.176	1
LINC00632	0.0422631	0.752046	0.403	0.118	1
JMJD1C	0.0424376	0.624612	0.741	0.353	1
GPC6	0.0425781	0.641674	0.704	0.353	1
WASF1	0.0431726	0.873207	0.292	0.059	1
SECISBP2L	0.0432201	0.785042	0.37	0.118	1
AFF3	0.0432402	0.805488	0.519	0.235	1
NECAB1	0.043251	0.467026	0.315	0.059	1
PFDN5	0.0433242	0.832806	0.296	0.059	1
TXLNA	0.0433967	-0.868726	0.028	0.118	1
VARS2	0.0433967	-0.838527	0.028	0.118	1
LSS	0.0433967	-1.39431	0.028	0.118	1
OLA1	0.0435407	0.321975	0.394	0.118	1
SCFD2	0.0435562	0.446425	0.417	0.118	1
SH3GL3	0.043659	0.697669	0.31	0.059	1
HPCAL4	0.0437935	0.807622	0.199	0	1
CAPZA1	0.0437935	0.74814	0.199	0	1
NOS1AP	0.0437935	0.843202	0.199	0	1
TRAK2	0.0437935	0.724648	0.199	0	1
PPP1R7	0.0437935	0.834312	0.199	0	1
NEK10	0.0437935	0.813154	0.199	0	1
RHOA	0.0437935	0.656477	0.199	0	1
ARSB	0.0437935	0.797593	0.199	0	1
GSN	0.0437935	0.801889	0.199	0	1
ME3	0.0437935	0.759881	0.199	0	1
BACE1	0.0437935	0.681404	0.199	0	1
SCYL2	0.0437935	0.805645	0.199	0	1
MRPS31	0.0437935	0.661579	0.199	0	1
MAPKBP1	0.0437935	0.729699	0.199	0	1
PIP4K2B	0.0437935	0.805202	0.199	0	1
ENOSF1	0.0437935	0.847564	0.199	0	1
RAB22A	0.0437935	0.610078	0.199	0	1
DNAJC5	0.0437935	0.714297	0.199	0	1
ZNF431	0.0437935	0.623357	0.199	0	1
PRR14L	0.0437935	0.65509	0.199	0	1
ST13	0.0437935	0.702843	0.199	0	1
SACS	0.0438535	0.832575	0.273	0.059	1
DENND5B	0.0440943	0.388869	0.458	0.176	1
USP33	0.0441338	0.698066	0.37	0.118	1
WIPF2	0.0441639	0.799421	0.292	0.059	1
HSPA8	0.0442566	0.524452	0.468	0.176	1
RPAP2	0.044313	0.78915	0.296	0.059	1
FAM13A	0.0444118	0.292974	0.421	0.118	1
MAPK1	0.0445294	0.816971	0.44	0.176	1
PLXNA4	0.0445499	0.754808	0.306	0.059	1
HOMER1	0.044597	0.649722	0.37	0.118	1
JAGN1	0.0446406	-1.0025	0.028	0.118	1
ANKRD20A1	0.0446406	-1.07143	0.028	0.118	1
PATL1	0.0446406	-1.01045	0.028	0.118	1
STMN4	0.0451354	0.470051	0.31	0.059	1
KIF21A	0.0455354	0.36855	0.37	0.118	1
CDH18	0.0456363	0.595995	0.472	0.176	1
PIAS2	0.045637	0.504492	0.31	0.059	1
RAPH1	0.04567	0.831479	0.356	0.118	1
CDKL5	0.0457513	0.509549	0.384	0.118	1
B4GALT6	0.0457661	-1.01801	0.185	0.353	1
PHF10	0.0459145	-0.688696	0.028	0.118	1
SLC37A1	0.0459145	-0.482852	0.028	0.118	1
PSD3	0.0459276	0.265286	0.713	0.294	1
GNG2	0.046009	0.943434	0.352	0.118	1
TRAPPC12	0.046143	0.475519	0.31	0.059	1
RPL37A	0.0461661	0.875836	0.38	0.118	1
R3HDM2	0.0461662	0.699338	0.38	0.118	1
LMBRD1	0.0462797	0.831784	0.361	0.118	1
SERINC3	0.0465722	0.594254	0.306	0.059	1
PDP1	0.0468238	0.738316	0.194	0	1
DNAJC8	0.0468239	0.757444	0.194	0	1
ODF2L	0.0468239	0.714363	0.194	0	1
OST4	0.0468239	0.821215	0.194	0	1
PLEKHM3	0.0468239	0.631792	0.194	0	1
USP13	0.0468239	0.616098	0.194	0	1
RNF175	0.0468239	0.670443	0.194	0	1
FAM134B	0.0468239	0.683741	0.194	0	1
HIVEP1	0.0468239	0.810915	0.194	0	1
ORC3	0.0468239	0.777801	0.194	0	1
RBAK-RBAKDN	0.0468239	0.715701	0.194	0	1
EIF4H	0.0468239	0.607605	0.194	0	1
GSAP	0.0468239	0.884173	0.194	0	1
ALG13	0.0468239	0.622939	0.194	0	1
BDNF-AS	0.0468239	0.767408	0.194	0	1
IDI1	0.0468239	0.769411	0.194	0	1
BTAF1	0.0468239	0.772788	0.194	0	1
MRPL51	0.0468239	0.878192	0.194	0	1
ATXN7L3B	0.0468239	0.670875	0.194	0	1
PLCG2	0.0468239	0.679763	0.194	0	1
ZBTB4	0.0468239	0.707864	0.194	0	1
NBR1	0.0468239	0.761686	0.194	0	1
NFE2L1	0.0468239	0.627292	0.194	0	1
TASP1	0.0468239	0.848462	0.194	0	1
SEPT2	0.0469896	0.611266	0.301	0.059	1
PHKB	0.0469896	0.687287	0.301	0.059	1
CADPS	0.0470171	0.775138	0.528	0.235	1
ELF2	0.0470896	0.625572	0.306	0.059	1
PHF3	0.0475408	0.772809	0.273	0.059	1
ZMYND11	0.0475437	0.738302	0.375	0.118	1
DYNLRB1	0.0477494	0.768703	0.361	0.118	1
SORBS2	0.047783	0.435329	0.551	0.235	1
UQCRQ	0.0477859	0.857001	0.292	0.059	1
GALNTL6	0.0480348	0.462208	0.375	0.118	1
GPR75-ASB3	0.0480426	0.713908	0.301	0.059	1
MED12L	0.0480474	0.704137	0.435	0.176	1
MTM1	0.0481948	-0.932842	0.097	0.235	1
PCSK2	0.0483856	1.24184	0.269	0.059	1
SORBS1	0.0484179	0.854693	0.449	0.176	1
ERI2	0.048448	-0.816615	0.06	0.176	1
TARBP1	0.048525	0.751543	0.282	0.059	1
CCK	0.0489518	0.881694	0.37	0.118	1
KHDRBS1	0.0491155	0.48704	0.301	0.059	1
RIMS1	0.0492726	0.630378	0.528	0.235	1
PPP2R2C	0.0494129	0.783799	0.292	0.059	1
NPTXR	0.0494569	0.446771	0.37	0.118	1
ETNK1	0.0495471	0.644319	0.296	0.059	1
ZMYND8	0.0498758	0.87059	0.366	0.118	1
FGF14	0.0499011	-0.36735	0.907	0.941	1
CEP135	0.0499213	-0.324916	0.028	0.118	1
FBXO31	0.0499213	-0.633323	0.028	0.118	1
DCAF6	0.0499656	0.702262	0.292	0.059	1
SOX4	0.0500422	0.687864	0.375	0.118	1
PSMB6	0.0500474	0.765063	0.19	0	1
SSX2IP	0.0500475	0.667198	0.19	0	1
ASAP2	0.0500475	0.779803	0.19	0	1
EPT1	0.0500475	0.66325	0.19	0	1
DHX57	0.0500475	0.773408	0.19	0	1
AGPS	0.0500475	0.646824	0.19	0	1
COPS8	0.0500475	0.735959	0.19	0	1
RSRC1	0.0500475	0.676393	0.19	0	1
CPEB2	0.0500475	0.662992	0.19	0	1
RP11-83A24.2	0.0500475	0.767787	0.19	0	1
IRF2	0.0500475	0.63464	0.19	0	1
ARHGEF28	0.0500475	0.807382	0.19	0	1
LHFPL2	0.0500475	0.766273	0.19	0	1
ELP3	0.0500475	0.801218	0.19	0	1
ELAVL2	0.0500475	0.755919	0.19	0	1
RNF169	0.0500475	0.660078	0.19	0	1
CERS5	0.0500475	0.766456	0.19	0	1
GTF2F2	0.0500475	0.884485	0.19	0	1
FRMD6	0.0500475	0.815546	0.19	0	1
ZNF75A	0.0500475	0.752605	0.19	0	1
XPO6	0.0500475	0.603788	0.19	0	1
ZFP90	0.0500475	0.589771	0.19	0	1
AARS	0.0500475	0.7396	0.19	0	1
TXNL1	0.0500475	0.701235	0.19	0	1
REEP1	0.0500981	0.592806	0.296	0.059	1
KIF5A	0.0501919	0.740189	0.282	0.059	1
RIT2	0.0502023	0.526875	0.403	0.118	1
HNRNPK	0.0502028	0.50561	0.394	0.118	1
ZNF91	0.0502082	0.432419	0.301	0.059	1
NR2F1-AS1	0.0502083	0.554495	0.301	0.059	1
DDAH1	0.050286	0.849778	0.361	0.118	1
IRAK1BP1	0.0503757	0.91149	0.264	0.059	1
CCDC14	0.0506542	0.748661	0.269	0.059	1
PTK2	0.0506614	0.723908	0.62	0.294	1
LINGO2	0.0509055	1.47218	0.273	0.059	1
RTN4	0.0509613	0.50028	0.704	0.353	1
KANSL1	0.0510493	0.738475	0.514	0.235	1
HCG17	0.0512151	0.65822	0.296	0.059	1
CDH12	0.0512351	1.76987	0.269	0.059	1
ATP6V1D	0.0512351	0.93399	0.269	0.059	1
SNHG25	0.0513204	-0.731092	0.028	0.118	1
PCBP4	0.0514364	-1.44361	0.097	0.235	1
RAB2A	0.0514482	0.717604	0.435	0.176	1
CD200	0.0516545	0.651883	0.292	0.059	1
KAT6A	0.0518858	0.321369	0.301	0.059	1
USP25	0.051963	0.519919	0.366	0.118	1
RBX1	0.052138	0.922626	0.264	0.059	1
CEP126	0.0521381	0.848085	0.264	0.059	1
TBCA	0.0522793	0.810963	0.356	0.118	1
PPP2R1A	0.0524337	0.950361	0.259	0.059	1
SOX6	0.0525851	-0.403531	0.856	0.941	1
HNRNPH3	0.0526947	-1.46976	0.153	0.294	1
GRIN2B	0.0532447	0.806399	0.532	0.235	1
HOPX	0.0532461	0.77137	0.287	0.059	1
EPHA4	0.0532577	0.955106	0.273	0.059	1
HECTD1	0.053364	0.713378	0.356	0.118	1
ZCCHC2	0.0534758	0.711697	0.185	0	1
HM13	0.0534758	0.667012	0.185	0	1
PINK1	0.053476	0.77266	0.185	0	1
MAPRE3	0.053476	0.543929	0.185	0	1
MRPL1	0.053476	0.700928	0.185	0	1
SPRY4	0.053476	0.657351	0.185	0	1
NAP1L2	0.053476	0.55023	0.185	0	1
TCEAL7	0.053476	0.733795	0.185	0	1
RBM41	0.053476	0.70637	0.185	0	1
NRG1	0.053476	1.1128	0.185	0	1
RSU1	0.053476	0.664786	0.185	0	1
CTBP2	0.053476	0.60801	0.185	0	1
EIF4B	0.053476	0.596877	0.185	0	1
IPO5	0.053476	0.623735	0.185	0	1
TMEM229B	0.053476	0.69932	0.185	0	1
LCMT1	0.053476	0.688895	0.185	0	1
PAPD5	0.053476	0.716791	0.185	0	1
NFATC3	0.053476	0.706342	0.185	0	1
CPD	0.053476	0.59456	0.185	0	1
B4GALT5	0.053476	0.8975	0.185	0	1
MAST1	0.053476	0.69491	0.185	0	1
LIPE-AS1	0.053476	0.698104	0.185	0	1
PNMAL1	0.053476	0.664451	0.185	0	1
DGKG	0.0537309	-1.17439	0.681	0.647	1
RUFY2	0.0539518	0.787506	0.264	0.059	1
ATP1A3	0.0540263	0.615276	0.361	0.118	1
SPATS2	0.0540992	0.519627	0.296	0.059	1
GDI1	0.0540993	0.4773	0.296	0.059	1
CELF1	0.054454	0.383359	0.454	0.176	1
PLD3	0.0547536	0.550048	0.37	0.118	1
CLTA	0.0551758	0.572005	0.292	0.059	1
ANTXR1	0.0552904	0.471861	0.296	0.059	1
CDK13	0.0557091	0.595391	0.44	0.176	1
RP11-180M15.3	0.0557159	-0.254391	0.028	0.118	1
SLC2A13	0.0559953	0.580584	0.556	0.235	1
ARHGAP32	0.0563879	0.597753	0.486	0.176	1
MATN2	0.0563931	0.552785	0.292	0.059	1
ARL6IP5	0.0564654	0.817534	0.347	0.118	1
ITFG1	0.0566105	0.794773	0.565	0.294	1
SH3KBP1	0.05672	0.769646	0.282	0.059	1
RAC1	0.056731	0.492621	0.356	0.118	1
NASP	0.0570101	0.478026	0.292	0.059	1
FZD3	0.0570101	0.506946	0.292	0.059	1
HSPD1	0.0571215	0.648405	0.181	0	1
STT3B	0.0571215	0.644253	0.181	0	1
TBCD	0.0571215	0.642476	0.181	0	1
MFN2	0.0571216	0.686258	0.181	0	1
ZC3H11A	0.0571216	0.645746	0.181	0	1
NVL	0.0571216	0.730162	0.181	0	1
SH3RF3	0.0571216	0.765556	0.181	0	1
ACTR3	0.0571216	0.668774	0.181	0	1
C2orf80	0.0571216	0.673297	0.181	0	1
NEK11	0.0571216	0.684706	0.181	0	1
ANAPC10	0.0571216	0.542128	0.181	0	1
NSA2	0.0571216	0.718974	0.181	0	1
ABLIM3	0.0571216	0.692186	0.181	0	1
RANBP9	0.0571216	0.550075	0.181	0	1
PPP1R10	0.0571216	0.686158	0.181	0	1
BEND6	0.0571216	0.632425	0.181	0	1
EPDR1	0.0571216	0.653342	0.181	0	1
BAZ1B	0.0571216	0.758694	0.181	0	1
RHBDD2	0.0571216	0.638561	0.181	0	1
PEG10	0.0571216	0.623566	0.181	0	1
RBBP7	0.0571216	0.717081	0.181	0	1
GPR107	0.0571216	0.675666	0.181	0	1
PPME1	0.0571216	0.571482	0.181	0	1
NECAP1	0.0571216	0.796691	0.181	0	1
DTWD1	0.0571216	0.675276	0.181	0	1
MT2A	0.0571216	0.594397	0.181	0	1
CMTM4	0.0571216	0.740804	0.181	0	1
ZNF536	0.0571216	0.916772	0.181	0	1
RAB30	0.0573471	0.667608	0.282	0.059	1
PDE8A	0.0575743	-1.05656	0.343	0.471	1
KLHL42	0.0576327	0.519772	0.292	0.059	1
ZC3H13	0.0576328	0.504145	0.292	0.059	1
KIAA1211	0.0577998	0.914395	0.278	0.059	1
PARK2	0.0580461	0.762715	0.671	0.353	1
APBA2	0.058065	0.803323	0.343	0.118	1
PRICKLE1	0.0580827	0.818177	0.366	0.118	1
ROCK1	0.0580967	0.891816	0.259	0.059	1
NR6A1	0.0582468	0.421694	0.398	0.118	1
TLE4	0.0583598	-1.64164	0.324	0.471	1
BICD1	0.0584265	0.790666	0.44	0.176	1
IARS	0.0587562	0.815217	0.259	0.059	1
NAV3	0.059371	0.769666	0.458	0.176	1
NAPEPLD	0.0594207	0.344476	0.394	0.118	1
DOPEY1	0.0594317	0.556957	0.389	0.118	1
P4HA1	0.0598003	-1.96331	0.157	0.294	1
SASH1	0.060023	0.784964	0.347	0.118	1
CLEC2D	0.060156	-1.01999	0.06	0.176	1
SLC16A1-AS1	0.0603976	0.742361	0.278	0.059	1
ARHGEF7	0.0604821	0.74799	0.343	0.118	1
MYH10	0.060562	0.592933	0.375	0.118	1
ATP8A1	0.0606788	0.430775	0.44	0.176	1
BSN	0.0608648	0.721505	0.273	0.059	1
MTOR	0.0609976	0.646058	0.176	0	1
TMEM50A	0.0609976	0.693773	0.176	0	1
LIPA	0.0609976	0.629445	0.176	0	1
RAB11FIP2	0.0609976	0.579045	0.176	0	1
MAN1C1	0.0609977	0.583634	0.176	0	1
AHDC1	0.0609977	0.494746	0.176	0	1
LRRN2	0.0609977	0.649723	0.176	0	1
SAP130	0.0609977	0.687299	0.176	0	1
OXSR1	0.0609977	0.589634	0.176	0	1
NELFA	0.0609977	0.588463	0.176	0	1
MOB1B	0.0609977	0.679298	0.176	0	1
SLC4A4	0.0609977	0.605383	0.176	0	1
RP11-284M14.1	0.0609977	0.823263	0.176	0	1
DHX29	0.0609977	0.734986	0.176	0	1
CSNK1G3	0.0609977	0.673096	0.176	0	1
KIAA1147	0.0609977	0.72494	0.176	0	1
VBP1	0.0609977	0.746848	0.176	0	1
LINC01301	0.0609977	0.715811	0.176	0	1
FSD1L	0.0609977	0.590394	0.176	0	1
FUBP3	0.0609977	0.662929	0.176	0	1
TMEM9B	0.0609977	0.719527	0.176	0	1
MARK2	0.0609977	0.550844	0.176	0	1
DRAP1	0.0609977	0.594514	0.176	0	1
KCNMB4	0.0609977	0.672972	0.176	0	1
N4BP1	0.0609977	0.653336	0.176	0	1
SSTR2	0.0609977	0.689304	0.176	0	1
KCTD2	0.0609977	0.690451	0.176	0	1
RPTOR	0.0609977	0.616162	0.176	0	1
MED15	0.0609977	0.640197	0.176	0	1
UBE2G2	0.0609977	0.575358	0.176	0	1
KIF1A	0.0611396	0.708516	0.255	0.059	1
JPH4	0.0612311	0.531551	0.282	0.059	1
NR1D2	0.0612312	0.530353	0.282	0.059	1
RAD23B	0.0612312	0.526144	0.282	0.059	1
ARHGAP35	0.0612312	0.599768	0.282	0.059	1
ANKRD12	0.0614002	0.545693	0.528	0.235	1
ARID1B	0.0616162	0.589446	0.63	0.294	1
DFNA5	0.061626	-1.68392	0.065	0.176	1
USO1	0.0617324	0.623537	0.278	0.059	1
MED27	0.0618993	0.573833	0.282	0.059	1
CDC42	0.0621833	0.885886	0.25	0.059	1
PNISR	0.0623734	0.315226	0.579	0.235	1
SGMS1	0.0624145	0.339573	0.491	0.176	1
KMT2E	0.0626295	0.3519	0.546	0.235	1
SLC30A9	0.06271	0.446147	0.287	0.059	1
B3GAT2	0.0628903	0.950626	0.25	0.059	1
EPB41L5	0.0631255	0.794319	0.264	0.059	1
ATP6V1C1	0.0632366	0.785237	0.255	0.059	1
PHC2	0.0632536	0.473583	0.282	0.059	1
SLC9A7	0.0632536	0.530031	0.282	0.059	1
LINC01138	0.0633876	0.494469	0.287	0.059	1
KIAA1549L	0.0633876	0.252607	0.287	0.059	1
DSTN	0.0634552	0.756992	0.338	0.118	1
NEFM	0.0636038	0.812047	0.25	0.059	1
ZNF292	0.0636439	0.502254	0.528	0.235	1
SPTAN1	0.0639348	0.682089	0.431	0.176	1
ARFIP1	0.0639486	0.676245	0.255	0.059	1
ZCCHC7	0.0642504	0.363128	0.389	0.118	1
TAF15	0.0642504	0.436982	0.389	0.118	1
THY1	0.0643896	0.445404	0.426	0.176	1
NCOA7	0.0650513	0.810153	0.25	0.059	1
NCOA1	0.0651106	0.464923	0.653	0.353	1
UBP1	0.065118	0.605408	0.171	0	1
CORO1C	0.065118	0.609036	0.171	0	1
CUL4A	0.065118	0.624492	0.171	0	1
TWSG1	0.065118	0.693604	0.171	0	1
SDHB	0.0651182	0.623202	0.171	0	1
MIA3	0.0651182	0.612309	0.171	0	1
NUP133	0.0651182	0.591338	0.171	0	1
CCT4	0.0651182	0.625306	0.171	0	1
SCAP	0.0651182	0.582672	0.171	0	1
USP4	0.0651182	0.633813	0.171	0	1
DAG1	0.0651182	0.614408	0.171	0	1
FRG1	0.0651182	0.682959	0.171	0	1
NR2F1	0.0651182	0.576569	0.171	0	1
SPARC	0.0651182	0.689756	0.171	0	1
SQSTM1	0.0651182	0.617529	0.171	0	1
MDH2	0.0651182	0.683724	0.171	0	1
NDUFB11	0.0651182	0.677887	0.171	0	1
TSPYL2	0.0651182	0.568296	0.171	0	1
FGF13	0.0651182	0.771651	0.171	0	1
SNX30	0.0651182	0.634989	0.171	0	1
SYT13	0.0651182	0.718989	0.171	0	1
CHST15	0.0651182	0.658773	0.171	0	1
TBK1	0.0651182	0.597006	0.171	0	1
RNF34	0.0651182	0.570392	0.171	0	1
CPB2-AS1	0.0651182	0.75081	0.171	0	1
PSMC6	0.0651182	0.658922	0.171	0	1
MAX	0.0651182	0.845647	0.171	0	1
GTF2A1	0.0651182	0.556133	0.171	0	1
MAPK8IP3	0.0651182	0.58546	0.171	0	1
GOT2	0.0651182	0.616468	0.171	0	1
CDH8	0.0651182	0.694652	0.171	0	1
SYT4	0.0651182	0.619232	0.171	0	1
KIF3B	0.0651182	0.593348	0.171	0	1
BSG	0.0651182	0.504785	0.171	0	1
IPO9-AS1	0.0651451	0.924435	0.431	0.176	1
RAB3C	0.0655005	0.791334	0.407	0.176	1
MYT1	0.0657037	0.638282	0.273	0.059	1
ASXL1	0.0657851	0.776467	0.25	0.059	1
RPL5	0.0659716	0.712021	0.264	0.059	1
TMEM132B	0.0660105	0.333403	0.62	0.294	1
RPL6	0.0660669	0.68681	0.338	0.118	1
NDUFS4	0.0662116	0.657043	0.269	0.059	1
PCMT1	0.0662259	0.660682	0.343	0.118	1
NLRP1	0.0665257	0.765606	0.25	0.059	1
USP8	0.0665982	0.564342	0.278	0.059	1
SBF2	0.0666594	0.385034	0.505	0.235	1
MAN1A2	0.0668909	0.630131	0.343	0.118	1
PSAP	0.0670294	0.470199	0.602	0.294	1
NMT1	0.0671431	0.681291	0.273	0.059	1
RP11-384F7.2	0.0671974	-0.687583	0.792	0.765	1
SIMC1	0.0672731	0.762173	0.25	0.059	1
SOD2	0.0673184	0.534837	0.278	0.059	1
CAMSAP2	0.0673936	0.584039	0.569	0.294	1
WDR60	0.0674639	0.311022	0.282	0.059	1
ARHGAP26	0.0676089	0.940573	0.255	0.059	1
AC037445.1	0.0676567	0.861603	0.245	0.059	1
FEZ1	0.0679092	0.802937	0.259	0.059	1
KHDRBS2	0.0679662	1.11389	0.495	0.235	1
CD63	0.068045	0.544046	0.278	0.059	1
MCM7	0.06807	-1.28462	0.032	0.118	1
CMTM3	0.06807	-0.892535	0.032	0.118	1
CUL5	0.0680832	0.652633	0.338	0.118	1
SERINC5	0.0684183	0.458123	0.546	0.235	1
RP11-319G6.1	0.0684198	0.912673	0.245	0.059	1
SCOC	0.0686593	0.710353	0.259	0.059	1
CACNA1C	0.0687071	0.564485	0.509	0.235	1
PRRC2B	0.0687569	0.381276	0.384	0.118	1
DDX18	0.0687781	0.492708	0.278	0.059	1
CBX5	0.0687781	0.528221	0.278	0.059	1
LRBA	0.0689763	0.27765	0.481	0.176	1
MOAP1	0.0694979	0.589199	0.167	0	1
TVP23A	0.0694979	0.623502	0.167	0	1
ARHGEF2	0.069498	0.64152	0.167	0	1
SF3B6	0.069498	0.684851	0.167	0	1
IFT172	0.069498	0.695818	0.167	0	1
METTL6	0.069498	0.639275	0.167	0	1
NISCH	0.069498	0.570866	0.167	0	1
FAM208A	0.069498	0.521405	0.167	0	1
LRIG1	0.069498	0.70124	0.167	0	1
SKIL	0.069498	0.501103	0.167	0	1
UBXN7	0.069498	0.643234	0.167	0	1
GRSF1	0.069498	0.633322	0.167	0	1
ZNF346	0.069498	0.539224	0.167	0	1
RALA	0.069498	0.679539	0.167	0	1
TBL1X	0.069498	0.710281	0.167	0	1
RLIM	0.069498	0.630539	0.167	0	1
RCL1	0.069498	0.606023	0.167	0	1
FAM219A	0.069498	0.679673	0.167	0	1
CAMSAP1	0.069498	0.553221	0.167	0	1
PDZD8	0.069498	0.620439	0.167	0	1
GALNT8	0.069498	0.752827	0.167	0	1
MRPS35	0.069498	0.619337	0.167	0	1
TMTC2	0.069498	0.918723	0.167	0	1
RILPL1	0.069498	0.622005	0.167	0	1
HTR2A	0.069498	0.612785	0.167	0	1
TXNDC16	0.069498	0.723069	0.167	0	1
GMFB	0.069498	0.563528	0.167	0	1
SLC38A6	0.069498	0.543483	0.167	0	1
TM9SF4	0.069498	0.631986	0.167	0	1
EIF2S2	0.069498	0.663006	0.167	0	1
SUMO3	0.069498	0.677324	0.167	0	1
CACFD1	0.069778	-1.2177	0.032	0.118	1
ZNF644	0.0699048	0.590999	0.269	0.059	1
ZBTB18	0.0699673	0.723284	0.245	0.059	1
PARD3B	0.0704385	0.898351	0.264	0.059	1
ZSWIM6	0.070671	-0.476019	0.759	0.824	1
BAALC	0.0706813	0.803564	0.333	0.118	1
BOD1L1	0.0707518	0.715959	0.245	0.059	1
LINC00937	0.0708502	0.68998	0.338	0.118	1
ZMIZ1	0.0708556	0.559904	0.273	0.059	1
APLP1	0.0708556	0.593007	0.273	0.059	1
DPY19L2	0.0712066	0.670569	0.264	0.059	1
HYLS1	0.0715209	-0.862016	0.032	0.118	1
FCGRT	0.0715209	-0.953337	0.032	0.118	1
LINC00882	0.0715434	0.903102	0.245	0.059	1
HNRNPA1	0.0715434	0.826784	0.245	0.059	1
GLG1	0.0716097	0.628954	0.435	0.176	1
RPL7A	0.0719143	0.763021	0.329	0.118	1
SLC25A27	0.0723423	0.777709	0.245	0.059	1
PHC3	0.0723869	0.525493	0.273	0.059	1
MPHOSPH8	0.0725621	0.423549	0.449	0.176	1
MRPS21	0.0727007	0.814394	0.25	0.059	1
DCP1A	0.0727634	0.558008	0.264	0.059	1
ATRNL1	0.0728399	-0.417984	0.815	0.824	1
FARP2	0.072872	-1.13549	0.273	0.412	1
NCDN	0.0730212	0.703687	0.255	0.059	1
EIF3E	0.0731485	0.740471	0.245	0.059	1
GOLGA8B	0.0731485	0.798099	0.245	0.059	1
PMM1	0.0732993	-0.972336	0.032	0.118	1
RPL35	0.0737089	0.546053	0.338	0.118	1
UCHL1	0.073739	0.534662	0.509	0.235	1
CEP120	0.0740837	-0.622515	0.065	0.176	1
COL16A1	0.0741532	0.553753	0.162	0	1
HPCA	0.0741532	0.611465	0.162	0	1
DHCR24	0.0741532	0.503517	0.162	0	1
MYSM1	0.0741532	0.564704	0.162	0	1
AGL	0.0741532	0.685304	0.162	0	1
PHTF1	0.0741532	0.600763	0.162	0	1
TOR1AIP2	0.0741532	0.455949	0.162	0	1
TROVE2	0.0741532	0.529232	0.162	0	1
EPRS	0.0741532	0.501116	0.162	0	1
NDUFB3	0.0741532	0.722608	0.162	0	1
RP4-613B23.1	0.0741532	0.773841	0.162	0	1
SLC25A26	0.0741532	0.596944	0.162	0	1
PAK2	0.0741532	0.596241	0.162	0	1
ADGRA3	0.0741532	0.557612	0.162	0	1
CAMLG	0.0741532	0.620875	0.162	0	1
RARS2	0.0741532	0.503735	0.162	0	1
OSBPL3	0.0741532	0.616496	0.162	0	1
PURB	0.0741532	0.570194	0.162	0	1
VSTM2A	0.0741532	0.621231	0.162	0	1
TRRAP	0.0741532	0.605344	0.162	0	1
RRAGB	0.0741532	0.558994	0.162	0	1
GPRASP1	0.0741532	0.54314	0.162	0	1
TCEAL8	0.0741532	0.56988	0.162	0	1
GDA	0.0741532	0.707171	0.162	0	1
RORB	0.0741532	0.95728	0.162	0	1
ZCCHC6	0.0741532	0.568758	0.162	0	1
GOLGA1	0.0741532	0.583361	0.162	0	1
TALDO1	0.0741532	0.57055	0.162	0	1
PRPF19	0.0741532	0.497066	0.162	0	1
SYT7	0.0741532	0.594013	0.162	0	1
TMEM258	0.0741532	0.786	0.162	0	1
TMEM126B	0.0741532	0.633496	0.162	0	1
FAM188A	0.0741532	0.607041	0.162	0	1
NCOA4	0.0741532	0.500696	0.162	0	1
ATAD1	0.0741532	0.556131	0.162	0	1
ERGIC2	0.0741532	0.521689	0.162	0	1
CAPRIN2	0.0741532	0.611324	0.162	0	1
MDM2	0.0741532	0.581633	0.162	0	1
GLTP	0.0741532	0.603515	0.162	0	1
RNFT2	0.0741532	0.601309	0.162	0	1
ZMYM5	0.0741532	0.603579	0.162	0	1
CLDN10	0.0741532	0.593281	0.162	0	1
G2E3	0.0741532	0.58084	0.162	0	1
TOX3	0.0741532	0.646391	0.162	0	1
CNOT1	0.0741532	0.506238	0.162	0	1
GLOD4	0.0741532	0.573977	0.162	0	1
MAP2K6	0.0741532	0.696595	0.162	0	1
UNK	0.0741532	0.808599	0.162	0	1
APMAP	0.0741532	0.631654	0.162	0	1
NDUFA6	0.0741532	0.716445	0.162	0	1
PPARA	0.0741532	0.658541	0.162	0	1
CCT8	0.0741532	0.686873	0.162	0	1
ADRA1A	0.074558	0.709017	0.269	0.059	1
TNKS2	0.0747829	0.686853	0.245	0.059	1
SNHG7	0.0751138	-0.596834	0.032	0.118	1
GLB1L3	0.0751138	-0.759814	0.032	0.118	1
STON2	0.0751138	-0.556033	0.032	0.118	1
CDC42BPA	0.075231	-0.786879	0.625	0.647	1
MDH1	0.0753964	0.343693	0.463	0.176	1
RP11-69I8.3	0.0755308	0.368062	0.273	0.059	1
SSBP3	0.075914	0.393102	0.338	0.118	1
MAP7	0.07596	0.833081	0.25	0.059	1
PKNOX1	0.076047	-0.850202	0.102	0.235	1
PPIP5K2	0.07606	0.724875	0.241	0.059	1
EPB41L1	0.0761283	0.820203	0.324	0.118	1
HIVEP2	0.0761642	0.568418	0.269	0.059	1
RBMX	0.0765068	0.657912	0.333	0.118	1
ZNF438	0.0765419	0.678596	0.259	0.059	1
NPEPPS	0.0769026	0.534469	0.347	0.118	1
SDCCAG3	0.0769648	-0.459161	0.032	0.118	1
PPP6R3	0.076996	-1.00024	0.361	0.471	1
2023-09-15	0.0777592	0.899476	0.241	0.059	1
SNHG22	0.0777636	-1.26835	0.069	0.176	1
RNGTT	0.0777984	0.492039	0.269	0.059	1
SGIP1	0.0780516	0.474368	0.593	0.294	1
RHBDD1	0.0781327	-0.977046	0.106	0.235	1
RAB5A	0.0782037	0.604122	0.259	0.059	1
PSMB7	0.0784326	0.567119	0.264	0.059	1
RTF1	0.0784819	0.687497	0.25	0.059	1
MICAL3	0.07862	0.31349	0.37	0.118	1
PDE10A	0.0790695	1.08026	0.236	0.059	1
MTMR12	0.0791004	0.574376	0.157	0	1
IPO7	0.0791004	0.451921	0.157	0	1
IVD	0.0791004	0.551849	0.157	0	1
TXNL4A	0.0791004	0.691545	0.157	0	1
CHD5	0.0791006	0.490936	0.157	0	1
MEAF6	0.0791006	0.469383	0.157	0	1
AKIRIN1	0.0791006	0.489047	0.157	0	1
GSTM3	0.0791006	0.726747	0.157	0	1
DNAH14	0.0791006	0.70097	0.157	0	1
HNRNPU	0.0791006	0.456979	0.157	0	1
MCFD2	0.0791006	0.55571	0.157	0	1
PCYOX1	0.0791006	0.518243	0.157	0	1
CFLAR	0.0791006	0.582723	0.157	0	1
FAM117B	0.0791006	0.565935	0.157	0	1
WDR12	0.0791006	0.608656	0.157	0	1
TAMM41	0.0791006	0.583028	0.157	0	1
DHX30	0.0791006	0.562191	0.157	0	1
FILIP1L	0.0791006	0.663788	0.157	0	1
CEP97	0.0791006	0.590794	0.157	0	1
NAA50	0.0791006	0.442817	0.157	0	1
ZFYVE28	0.0791006	0.62223	0.157	0	1
LRRTM2	0.0791006	0.580193	0.157	0	1
CLINT1	0.0791006	0.584327	0.157	0	1
NRN1	0.0791006	0.56741	0.157	0	1
VTA1	0.0791006	0.660298	0.157	0	1
BRI3	0.0791006	0.507653	0.157	0	1
AGAP3	0.0791006	0.695839	0.157	0	1
SEPT6	0.0791006	0.611144	0.157	0	1
PHF6	0.0791006	0.482305	0.157	0	1
CNTLN	0.0791006	0.601655	0.157	0	1
PSMD5-AS1	0.0791006	0.65891	0.157	0	1
PCF11	0.0791006	0.55926	0.157	0	1
CRYAB	0.0791006	0.679498	0.157	0	1
CBL	0.0791006	0.533522	0.157	0	1
CUL2	0.0791006	0.513007	0.157	0	1
EDRF1	0.0791006	0.693096	0.157	0	1
LARP4	0.0791006	0.580769	0.157	0	1
UFM1	0.0791006	0.713819	0.157	0	1
FBXL3	0.0791006	0.529361	0.157	0	1
USP3	0.0791006	0.652964	0.157	0	1
DNASE1	0.0791006	0.595736	0.157	0	1
DLG4	0.0791006	0.553985	0.157	0	1
ALKBH5	0.0791006	0.562164	0.157	0	1
PSMB3	0.0791006	0.782733	0.157	0	1
MTCL1	0.0791006	0.542051	0.157	0	1
PRPF6	0.0791006	0.452565	0.157	0	1
DNM2	0.0791006	0.516033	0.157	0	1
NDUFA3	0.0791006	0.611224	0.157	0	1
RFPL1S	0.0791006	0.512584	0.157	0	1
SVIL-AS1	0.0793937	0.62489	0.329	0.118	1
NOS1	0.0794611	0.338343	0.269	0.059	1
LMBRD2	0.0794892	0.699158	0.241	0.059	1
ALOX12-AS1	0.0796355	0.641624	0.255	0.059	1
LIMCH1	0.0800108	0.609044	0.352	0.118	1
NF1	0.0800453	0.631314	0.593	0.294	1
PRKRIP1	0.080117	0.523475	0.264	0.059	1
MTMR10	0.0805216	-1.08763	0.069	0.176	1
TENM2	0.080681	0.808776	0.44	0.176	1
ZFP36L1	0.0807515	0.62689	0.259	0.059	1
IRS2	0.0808358	0.85624	0.236	0.059	1
CEP57	0.080836	0.874943	0.236	0.059	1
CDK19	0.0808789	-1.17978	0.343	0.471	1
NRXN2	0.0809701	0.503138	0.264	0.059	1
FBXO42	0.0810714	0.685188	0.25	0.059	1
GPATCH8	0.0811147	0.523243	0.523	0.235	1
RYR2	0.0811407	1.20398	0.407	0.176	1
CADM2	0.0812721	-0.339806	0.977	1	1
GSTK1	0.0816041	-1.04931	0.106	0.235	1
AFAP1	0.0816089	0.497957	0.356	0.118	1
IBTK	0.0817311	0.789014	0.236	0.059	1
RALGPS1	0.0817311	0.732944	0.236	0.059	1
SYT14	0.0817572	0.686231	0.329	0.118	1
PGK1	0.0818304	0.581683	0.264	0.059	1
TMEM87A	0.0818305	0.426156	0.264	0.059	1
TLL1	0.0822381	0.753523	0.255	0.059	1
EFR3A	0.0826984	0.453004	0.264	0.059	1
LONRF2	0.0829728	0.781115	0.319	0.118	1
ZKSCAN1	0.0831812	0.693632	0.324	0.118	1
ATP6AP2	0.0833642	0.547297	0.329	0.118	1
MYO10	0.0833662	0.61487	0.259	0.059	1
GOT1	0.0833662	0.511369	0.259	0.059	1
PDE5A	0.0835456	0.867604	0.236	0.059	1
TULP4	0.0837467	0.366421	0.417	0.176	1
PUM1	0.0838605	0.261044	0.463	0.176	1
CYP46A1	0.0840111	0.506433	0.255	0.059	1
LRRC7	0.0840624	-0.745491	0.856	0.765	1
LRRC37B	0.0842529	0.503614	0.259	0.059	1
C14orf2	0.0842687	0.488148	0.435	0.176	1
CLVS2	0.0843583	0.544017	0.153	0	1
ERICH3	0.0843585	0.554321	0.153	0	1
NDUFS2	0.0843585	0.583194	0.153	0	1
TIMM17A	0.0843585	0.575616	0.153	0	1
CCSAP	0.0843585	0.528452	0.153	0	1
ITGB1BP1	0.0843585	0.523764	0.153	0	1
LDAH	0.0843585	0.524536	0.153	0	1
CCDC85A	0.0843585	0.697545	0.153	0	1
TANK	0.0843585	0.577139	0.153	0	1
METAP1D	0.0843585	0.641644	0.153	0	1
B3GNT7	0.0843585	0.663293	0.153	0	1
SELK	0.0843585	0.62027	0.153	0	1
GBE1	0.0843585	0.564097	0.153	0	1
TRMT10C	0.0843585	0.65494	0.153	0	1
CPNE4	0.0843585	0.646086	0.153	0	1
MSL2	0.0843585	0.551552	0.153	0	1
PLOD2	0.0843585	0.512082	0.153	0	1
TPPP	0.0843585	0.543903	0.153	0	1
UBE2QL1	0.0843585	0.493594	0.153	0	1
PRKAA1	0.0843585	0.50249	0.153	0	1
USP45	0.0843585	0.509588	0.153	0	1
IGBP1	0.0843585	0.54889	0.153	0	1
RAB9B	0.0843585	0.563892	0.153	0	1
MTUS1	0.0843585	0.598626	0.153	0	1
ANKRD46	0.0843585	0.535496	0.153	0	1
TMEM246	0.0843585	0.631336	0.153	0	1
MAP6	0.0843585	0.563682	0.153	0	1
SH3PXD2A	0.0843585	0.551485	0.153	0	1
EIF3A	0.0843585	0.482514	0.153	0	1
PRKAG1	0.0843585	0.6285	0.153	0	1
CCDC53	0.0843585	0.626144	0.153	0	1
UCHL3	0.0843585	0.672353	0.153	0	1
CDC16	0.0843585	0.469015	0.153	0	1
RPS15A	0.0843585	0.817996	0.153	0	1
PHLPP2	0.0843585	0.562093	0.153	0	1
RAP1GAP2	0.0843585	0.658458	0.153	0	1
MMD	0.0843585	0.564015	0.153	0	1
TMEM230	0.0843585	0.484936	0.153	0	1
FAM217B	0.0843585	0.529695	0.153	0	1
SAFB	0.0843585	0.54225	0.153	0	1
CDC37	0.0843585	0.550785	0.153	0	1
ZNF146	0.0843585	0.683441	0.153	0	1
AP2A1	0.0843585	0.498547	0.153	0	1
HPS4	0.0843585	0.535409	0.153	0	1
HMGXB4	0.0843585	0.598359	0.153	0	1
RPL29	0.0844649	0.656464	0.236	0.059	1
RPS27A	0.0845462	0.4513	0.454	0.176	1
ADAM22	0.0845994	0.252299	0.463	0.176	1
ATP6V1C2	0.0847437	-0.309767	0.032	0.118	1
RP11-259O18.5	0.0847437	-0.315046	0.032	0.118	1
ADGRL2	0.085147	0.558676	0.259	0.059	1
GGT7	0.0851472	0.468937	0.259	0.059	1
LARGE	0.0852561	0.60086	0.597	0.294	1
MAMLD1	0.0853467	0.361357	0.264	0.059	1
NDRG4	0.0854446	0.643184	0.319	0.118	1
ST7	0.0855651	0.556733	0.356	0.118	1
MAP2K4	0.0855821	0.447878	0.361	0.118	1
VPS13D	0.0858225	0.451162	0.329	0.118	1
SAP18	0.0861	0.714509	0.338	0.118	1
TMEM259	0.0862759	-1.25977	0.069	0.176	1
GABRA2	0.0867247	0.725054	0.241	0.059	1
TOP2B	0.0870272	0.562533	0.343	0.118	1
TRIO	0.0874386	-0.683234	0.736	0.706	1
SOGA1	0.0876502	0.613652	0.255	0.059	1
COMMD10	0.0878761	0.464414	0.259	0.059	1
GPALPP1	0.0878761	0.405104	0.259	0.059	1
DMTF1	0.0880132	0.592029	0.245	0.059	1
ATCAY	0.08802	0.390006	0.361	0.118	1
FAM168B	0.0882247	0.651568	0.236	0.059	1
TBRG1	0.0882247	0.717679	0.236	0.059	1
ADD2	0.088752	0.717677	0.231	0.059	1
SPATA7	0.088752	0.585639	0.231	0.059	1
ATP6V1B2	0.0888144	0.557758	0.352	0.118	1
FKBP5	0.0892752	-0.765263	0.069	0.176	1
KCNJ10	0.0899461	0.61577	0.148	0	1
MPC2	0.0899461	0.579206	0.148	0	1
PHYKPL	0.0899461	0.524112	0.148	0	1
EPM2A	0.0899461	0.490151	0.148	0	1
ZFP30	0.0899461	0.495508	0.148	0	1
LRRC41	0.0899463	0.60595	0.148	0	1
SLC35A3	0.0899463	0.494579	0.148	0	1
INTS3	0.0899463	0.573325	0.148	0	1
PIGF	0.0899463	0.454777	0.148	0	1
C2orf72	0.0899463	0.569491	0.148	0	1
COMMD2	0.0899463	0.703521	0.148	0	1
CCDC149	0.0899463	0.518812	0.148	0	1
NAP1L5	0.0899463	0.59282	0.148	0	1
CDKL3	0.0899463	0.673209	0.148	0	1
NQO2	0.0899463	0.512461	0.148	0	1
NUP153	0.0899463	0.531417	0.148	0	1
PFDN6	0.0899463	0.527397	0.148	0	1
XPO5	0.0899463	0.532292	0.148	0	1
PREP	0.0899463	0.593616	0.148	0	1
THBS2	0.0899463	0.514786	0.148	0	1
POM121C	0.0899463	0.54739	0.148	0	1
ELK1	0.0899463	0.58713	0.148	0	1
ZNF711	0.0899463	0.478427	0.148	0	1
HNRNPH2	0.0899463	0.591816	0.148	0	1
LAMP2	0.0899463	0.451978	0.148	0	1
MCTS1	0.0899463	0.539394	0.148	0	1
ENOX2	0.0899463	0.55143	0.148	0	1
BRCC3	0.0899463	0.411405	0.148	0	1
MFHAS1	0.0899463	0.6577	0.148	0	1
SPATA6L	0.0899463	0.583961	0.148	0	1
RP11-613M10.9	0.0899463	0.577938	0.148	0	1
GKAP1	0.0899463	0.708265	0.148	0	1
LRSAM1	0.0899463	0.650678	0.148	0	1
EIF3F	0.0899463	0.504151	0.148	0	1
GTF2H1	0.0899463	0.539685	0.148	0	1
DLG5	0.0899463	0.465947	0.148	0	1
KBTBD6	0.0899463	0.594277	0.148	0	1
AP4S1	0.0899463	0.415893	0.148	0	1
RP11-72M17.1	0.0899463	0.666386	0.148	0	1
RP11-123M6.2	0.0899463	0.491732	0.148	0	1
ZNF770	0.0899463	0.521736	0.148	0	1
SF3B3	0.0899463	0.598189	0.148	0	1
MRPL27	0.0899463	0.586445	0.148	0	1
SRSF2	0.0899463	0.602944	0.148	0	1
RAB12	0.0899463	0.587125	0.148	0	1
NCOA3	0.0899463	0.601979	0.148	0	1
SLC8A2	0.0899463	0.533373	0.148	0	1
PEX26	0.0899463	0.549136	0.148	0	1
YPEL1	0.0899463	0.572169	0.148	0	1
LTN1	0.0899463	0.450802	0.148	0	1
KTN1	0.0901101	0.816557	0.31	0.118	1
PDE4DIP	0.0903815	0.541	0.606	0.353	1
EXOC7	0.0905369	0.659358	0.241	0.059	1
UBN2	0.0907057	0.711171	0.231	0.059	1
EPHA6	0.0908734	0.926007	0.245	0.059	1
ZNF462	0.0913888	0.577425	0.593	0.294	1
LRRC28	0.0914153	0.466742	0.255	0.059	1
KANK1	0.0917299	-1.02993	0.505	0.588	1
POLN	0.0921599	-1.14478	0.111	0.235	1
JAK1	0.0922244	0.743271	0.227	0.059	1
RNF157	0.0925105	0.444574	0.324	0.118	1
EIF1	0.0926916	0.583568	0.403	0.176	1
HNRNPA2B1	0.0928709	0.535736	0.481	0.235	1
CACNA1D	0.0928844	0.685692	0.407	0.176	1
KCNH5	0.0931052	0.62736	0.25	0.059	1
KLHL2	0.0932349	0.649467	0.227	0.059	1
ANKRD26	0.0939068	0.464487	0.347	0.118	1
PWAR6	0.0939068	0.479502	0.347	0.118	1
KMT2A	0.0939356	0.466484	0.352	0.118	1
ACTR10	0.0942546	0.783165	0.227	0.059	1
RGS4	0.0943236	0.368089	0.255	0.059	1
CAPZA2	0.0943236	0.429262	0.255	0.059	1
SUGP2	0.095283	0.632727	0.227	0.059	1
ASXL2	0.0952831	0.769834	0.227	0.059	1
SMIM14	0.0952831	0.827622	0.227	0.059	1
JAM3	0.0952831	0.769371	0.227	0.059	1
ZNF148	0.0954804	0.279771	0.449	0.176	1
NEO1	0.0956268	0.466555	0.343	0.118	1
RBM8A	0.0958848	0.538874	0.144	0	1
PRDX6	0.0958848	0.52144	0.144	0	1
UBAP1L	0.0958848	0.463526	0.144	0	1
COX5A	0.0958848	0.555487	0.144	0	1
CRTC1	0.0958848	0.571382	0.144	0	1
NIPAL3	0.095885	0.479157	0.144	0	1
AGO1	0.095885	0.45687	0.144	0	1
RP11-436K8.1	0.095885	0.581179	0.144	0	1
TSN	0.095885	0.521504	0.144	0	1
CWC22	0.095885	0.530965	0.144	0	1
LSM3	0.095885	0.552316	0.144	0	1
LRRC3B	0.095885	0.766827	0.144	0	1
ZNF717	0.095885	0.549323	0.144	0	1
PPP1R2	0.095885	0.587126	0.144	0	1
PTPN13	0.095885	0.62436	0.144	0	1
SPCS3	0.095885	0.539927	0.144	0	1
BRD8	0.095885	0.545997	0.144	0	1
GLO1	0.095885	0.49948	0.144	0	1
LACE1	0.095885	0.494103	0.144	0	1
TSPYL4	0.095885	0.458776	0.144	0	1
GTF2H5	0.095885	0.510476	0.144	0	1
GTF2IRD2	0.095885	0.618168	0.144	0	1
GATSL2	0.095885	0.586951	0.144	0	1
GATAD1	0.095885	0.547211	0.144	0	1
OTUD5	0.095885	0.473832	0.144	0	1
WDR44	0.095885	0.509149	0.144	0	1
GRHPR	0.095885	0.453733	0.144	0	1
ZNF782	0.095885	0.487262	0.144	0	1
INIP	0.095885	0.53731	0.144	0	1
NDUFS3	0.095885	0.541199	0.144	0	1
DPF2	0.095885	0.604431	0.144	0	1
ITGB1	0.095885	0.49402	0.144	0	1
DNAJC9	0.095885	0.459978	0.144	0	1
SLK	0.095885	0.494037	0.144	0	1
SMC3	0.095885	0.486464	0.144	0	1
PARP11	0.095885	0.561236	0.144	0	1
SLC38A2	0.095885	0.382863	0.144	0	1
CSAD	0.095885	0.674119	0.144	0	1
RAB5B	0.095885	0.503722	0.144	0	1
SNW1	0.095885	0.547805	0.144	0	1
CYFIP1	0.095885	0.483493	0.144	0	1
EMC7	0.095885	0.560745	0.144	0	1
RASGRP1	0.095885	0.48859	0.144	0	1
MGRN1	0.095885	0.393904	0.144	0	1
NFATC2IP	0.095885	0.580711	0.144	0	1
NKD1	0.095885	0.545842	0.144	0	1
CX3CL1	0.095885	0.49706	0.144	0	1
METTL16	0.095885	0.517515	0.144	0	1
CUEDC1	0.095885	0.647398	0.144	0	1
BZRAP1	0.095885	0.433205	0.144	0	1
MTMR4	0.095885	0.505455	0.144	0	1
MPPE1	0.095885	0.58081	0.144	0	1
TMX3	0.095885	0.530524	0.144	0	1
NSFL1C	0.095885	0.548533	0.144	0	1
ZFP64	0.095885	0.484613	0.144	0	1
RAD23A	0.095885	0.494184	0.144	0	1
NDUFB7	0.095885	0.585119	0.144	0	1
ZNF793	0.095885	0.477515	0.144	0	1
CBX7	0.095885	0.48444	0.144	0	1
PDE9A	0.095885	0.595491	0.144	0	1
PPP2R3A	0.0960764	0.575731	0.25	0.059	1
MAP4K4	0.0961258	0.473259	0.556	0.294	1
ARL5A	0.0961486	0.663977	0.236	0.059	1
EPB41L3	0.0968179	0.565631	0.245	0.059	1
DDX24	0.0969811	0.332765	0.495	0.235	1
DENND1B	0.0969858	-1.29981	0.236	0.353	1
GABRB3	0.0974199	0.427503	0.519	0.235	1
FBXL20	0.0974797	0.324133	0.352	0.118	1
UPP2	0.0975854	0.747596	0.315	0.118	1
FOXN2	0.0977782	0.513422	0.319	0.118	1
VMP1	0.0979225	0.6745	0.222	0.059	1
GLT8D1	0.0979518	-0.743926	0.037	0.118	1
NR4A1	0.0979518	-1.08967	0.037	0.118	1
AC002539.1	0.0979518	-1.13209	0.037	0.118	1
ELL	0.0979518	-1.13444	0.037	0.118	1
MMD2	0.098026	0.530925	0.486	0.235	1
SRSF5	0.098337	0.323171	0.361	0.118	1
NSUN6	0.0990014	0.730184	0.306	0.118	1
GLCCI1	0.0990075	-0.967301	0.509	0.588	1
PURA	0.0991231	0.361637	0.25	0.059	1
RAP1GDS1	0.0992478	0.614914	0.31	0.118	1
TTC37	0.0994639	0.575012	0.315	0.118	1
METAP2	0.099929	0.715249	0.231	0.059	1
CFL1	0.0999574	0.752477	0.306	0.118	1
UBIAD1	0.10013	-0.698906	0.037	0.118	1
RP5-1044H5.1	0.10013	-0.66476	0.037	0.118	1
CPB2	0.10013	-0.675768	0.037	0.118	1
SENP5	0.100156	0.427795	0.25	0.059	1
FGFR1OP2	0.100156	0.325123	0.25	0.059	1
NDUFS5	0.100381	0.422875	0.403	0.176	1
RPL32	0.100381	0.588928	0.403	0.176	1
CLSTN1	0.100643	0.483499	0.56	0.294	1
FRMPD4	0.100951	0.809015	0.245	0.059	1
FAM13C	0.100951	0.489272	0.245	0.059	1
EZH1	0.101157	0.626877	0.222	0.059	1
GALR1	0.102006	0.573306	0.245	0.059	1
SEPT8	0.102006	0.435038	0.245	0.059	1
TIAM1	0.102157	0.586786	0.403	0.176	1
UHMK1	0.102197	0.491279	0.139	0	1
RP11-144F15.1	0.102197	0.659691	0.139	0	1
ABCG1	0.102197	0.539923	0.139	0	1
IFI6	0.102197	0.53564	0.139	0	1
BSDC1	0.102197	0.489863	0.139	0	1
INTS7	0.102197	0.46767	0.139	0	1
C1orf115	0.102197	0.610677	0.139	0	1
ACBD3	0.102197	0.50297	0.139	0	1
CLHC1	0.102197	0.473953	0.139	0	1
SNRPG	0.102197	0.652409	0.139	0	1
RMND5A	0.102197	0.43626	0.139	0	1
KANSL3	0.102197	0.459396	0.139	0	1
MRPS9	0.102197	0.460469	0.139	0	1
WDSUB1	0.102197	0.538166	0.139	0	1
DGKD	0.102197	0.465202	0.139	0	1
TBC1D23	0.102197	0.462511	0.139	0	1
ZNF718	0.102197	0.428413	0.139	0	1
STX18	0.102197	0.57811	0.139	0	1
PACRGL	0.102197	0.450549	0.139	0	1
TBC1D1	0.102197	0.567052	0.139	0	1
ABCE1	0.102197	0.440842	0.139	0	1
ARRDC3	0.102197	0.46809	0.139	0	1
RUFY1	0.102197	0.571648	0.139	0	1
SMIM13	0.102197	0.324995	0.139	0	1
TMEM170B	0.102197	0.52824	0.139	0	1
GPLD1	0.102197	0.515684	0.139	0	1
PHF8	0.102197	0.477558	0.139	0	1
SLC25A43	0.102197	0.574261	0.139	0	1
SLC25A5	0.102197	0.661287	0.139	0	1
SLC25A37	0.102197	0.508562	0.139	0	1
TGS1	0.102197	0.501118	0.139	0	1
FABP5	0.102197	0.579735	0.139	0	1
TMEM55A	0.102197	0.4349	0.139	0	1
TTC39B	0.102197	0.585584	0.139	0	1
RP11-498P14.5	0.102197	0.460265	0.139	0	1
XPA	0.102197	0.450692	0.139	0	1
RRAS2	0.102197	0.485636	0.139	0	1
CREBZF	0.102197	0.408516	0.139	0	1
C11orf87	0.102197	0.597509	0.139	0	1
KIN	0.102197	0.490594	0.139	0	1
IFIT1	0.102197	0.496395	0.139	0	1
DHX32	0.102197	0.460585	0.139	0	1
KRR1	0.102197	0.544719	0.139	0	1
ALDH2	0.102197	0.455676	0.139	0	1
SNRNP35	0.102197	0.514493	0.139	0	1
DNAJC15	0.102197	0.520959	0.139	0	1
PPP4R4	0.102197	0.566211	0.139	0	1
COPS2	0.102197	0.481748	0.139	0	1
HMOX2	0.102197	0.55433	0.139	0	1
NDUFAB1	0.102197	0.555456	0.139	0	1
COQ9	0.102197	0.493219	0.139	0	1
CNTNAP4	0.102197	0.698766	0.139	0	1
C17orf51	0.102197	0.411484	0.139	0	1
GPCPD1	0.102197	0.56353	0.139	0	1
CDK5RAP1	0.102197	0.552111	0.139	0	1
VSTM2L	0.102197	0.482978	0.139	0	1
GDAP1L1	0.102197	0.620579	0.139	0	1
PLPPR2	0.102197	0.520345	0.139	0	1
FKBP8	0.102197	0.39796	0.139	0	1
ZNF577	0.102197	0.547873	0.139	0	1
ZCCHC17	0.102253	0.635233	0.222	0.059	1
NIPA1	0.102253	0.741269	0.222	0.059	1
TPP2	0.102253	0.589064	0.222	0.059	1
MAST3	0.102253	0.762858	0.222	0.059	1
HILPDA	0.102347	-0.746835	0.037	0.118	1
MRPL21	0.102347	-0.527152	0.037	0.118	1
BLCAP	0.102788	0.549621	0.241	0.059	1
BDP1	0.102944	0.423454	0.338	0.118	1
GNAL	0.103592	0.756245	0.301	0.118	1
PRH1	0.103826	-0.82672	0.069	0.176	1
GLS	0.104229	0.563273	0.389	0.176	1
TGFA	0.104265	-0.952023	0.167	0.294	1
CAB39	0.104372	-0.506597	0.25	0.059	1
BCL7B	0.104602	-0.488189	0.037	0.118	1
DIO2-AS1	0.104602	-0.576697	0.037	0.118	1
ELOF1	0.104602	-0.466685	0.037	0.118	1
INSR	0.104713	0.537552	0.329	0.118	1
EVL	0.104713	0.404009	0.329	0.118	1
LDHA	0.105073	0.772381	0.218	0.059	1
ESF1	0.105592	0.732497	0.301	0.118	1
PRPF4B	0.105828	0.335373	0.338	0.118	1
COA1	0.105864	0.347251	0.347	0.118	1
MFSD6	0.106313	0.384204	0.245	0.059	1
NCOR2	0.106603	0.63142	0.301	0.118	1
AC007563.5	0.106735	0.769776	0.222	0.059	1
MKL2	0.106943	0.478532	0.468	0.235	1
SPOCK1	0.107115	-0.834357	0.528	0.588	1
CCDC171	0.107152	0.57733	0.241	0.059	1
CAND1	0.107152	0.497273	0.241	0.059	1
CLCN5	0.10733	-0.710141	0.074	0.176	1
ARL8B	0.107362	0.676023	0.218	0.059	1
CSNK1A1	0.107389	-0.70212	0.472	0.176	1
TET2	0.107413	0.335594	0.245	0.059	1
BCLAF1	0.107413	0.405607	0.245	0.059	1
TNIK	0.107419	0.488142	0.546	0.294	1
CLTC	0.107448	0.457041	0.398	0.176	1
ZNF827	0.107778	0.295525	0.352	0.118	1
RMDN1	0.107801	-1.25065	0.125	0.235	1
PPFIA1	0.107963	0.507407	0.236	0.059	1
SLC9A6	0.107963	0.525793	0.236	0.059	1
RICTOR	0.108191	0.421987	0.421	0.176	1
TAOK3	0.1085	0.274211	0.745	0.471	1
ADGRL1	0.108521	0.369695	0.245	0.059	1
PITHD1	0.108906	0.449759	0.134	0	1
WBP4	0.108906	0.526958	0.134	0	1
TPRG1L	0.108906	0.484365	0.134	0	1
DNAJC16	0.108906	0.524508	0.134	0	1
S100PBP	0.108906	0.469874	0.134	0	1
RNF220	0.108906	0.62916	0.134	0	1
HIPK1	0.108906	0.530545	0.134	0	1
RP11-418J17.1	0.108906	0.521309	0.134	0	1
BCL9	0.108906	0.355343	0.134	0	1
B3GALT2	0.108906	0.484117	0.134	0	1
MFSD4	0.108906	0.481286	0.134	0	1
WDR43	0.108906	0.425628	0.134	0	1
DGUOK	0.108906	0.441362	0.134	0	1
CARF	0.108906	0.539091	0.134	0	1
RBSN	0.108906	0.541539	0.134	0	1
CCDC12	0.108906	0.503299	0.134	0	1
ADCY5	0.108906	0.512865	0.134	0	1
PIGX	0.108906	0.439281	0.134	0	1
RUBCN	0.108906	0.476976	0.134	0	1
C4orf19	0.108906	0.593426	0.134	0	1
TMEM33	0.108906	0.385693	0.134	0	1
BBS7	0.108906	0.561413	0.134	0	1
OTUD4	0.108906	0.571681	0.134	0	1
TRAPPC11	0.108906	0.470459	0.134	0	1
NDUFS6	0.108906	0.446448	0.134	0	1
CTD-2269F5.1	0.108906	0.58691	0.134	0	1
ADAMTS19	0.108906	0.548226	0.134	0	1
ETF1	0.108906	0.504422	0.134	0	1
PSD2	0.108906	0.451331	0.134	0	1
HSF2	0.108906	0.448164	0.134	0	1
SLC25A13	0.108906	0.6078	0.134	0	1
RBM10	0.108906	0.469098	0.134	0	1
LRCH2	0.108906	0.606747	0.134	0	1
TMEM261	0.108906	0.575233	0.134	0	1
WNK2	0.108906	0.453494	0.134	0	1
C9orf91	0.108906	0.449373	0.134	0	1
PRMT3	0.108906	0.517498	0.134	0	1
C11orf80	0.108906	0.559644	0.134	0	1
DHTKD1	0.108906	0.531489	0.134	0	1
SNCG	0.108906	0.593598	0.134	0	1
PAPSS2	0.108906	0.594471	0.134	0	1
KMT2D	0.108906	0.432248	0.134	0	1
PLXNC1	0.108906	0.498662	0.134	0	1
ATP11A	0.108906	0.457883	0.134	0	1
PCID2	0.108906	0.467631	0.134	0	1
BRMS1L	0.108906	0.448696	0.134	0	1
DHRS7	0.108906	0.614396	0.134	0	1
TRIP4	0.108906	0.52183	0.134	0	1
ZNRF1	0.108906	0.51749	0.134	0	1
EIF4A1	0.108906	0.493132	0.134	0	1
CACNG5	0.108906	0.547923	0.134	0	1
ACOX1	0.108906	0.550139	0.134	0	1
C18orf25	0.108906	0.393717	0.134	0	1
VPS4B	0.108906	0.455542	0.134	0	1
CNDP2	0.108906	0.56385	0.134	0	1
FLRT3	0.108906	0.449156	0.134	0	1
ZNF439	0.108906	0.592622	0.134	0	1
C19orf43	0.108906	0.613266	0.134	0	1
ZNF430	0.108906	0.422942	0.134	0	1
TMEM184B	0.108906	0.56025	0.134	0	1
WBP2NL	0.108906	0.513513	0.134	0	1
PDXK	0.108906	0.456634	0.134	0	1
EFNA5	0.109121	1.04739	0.213	0.059	1
FRRS1L	0.109209	0.511713	0.426	0.176	1
ZNF639	0.109232	-0.37625	0.037	0.118	1
RNF5	0.109232	-0.437721	0.037	0.118	1
NOM1	0.109232	-0.747209	0.037	0.118	1
AGPAT4	0.109733	0.406576	0.333	0.118	1
CHD1L	0.109812	-1.41736	0.176	0.294	1
PLD5	0.110461	0.275492	0.403	0.176	1
DGCR2	0.110764	-0.812039	0.245	0.059	1
IQCJ-SCHIP1	0.110765	0.911435	0.412	0.176	1
MIR9-3HG	0.110869	0.738404	0.218	0.059	1
FOXK2	0.110869	0.57038	0.218	0.059	1
WWP2	0.111173	0.434202	0.31	0.118	1
CDK5R1	0.111377	0.470177	0.236	0.059	1
SNHG9	0.111607	-0.809687	0.037	0.118	1
SCN2A	0.111694	0.557793	0.56	0.294	1
FRY	0.111921	0.292019	0.486	0.235	1
SLC35E3	0.112057	0.646775	0.218	0.059	1
CALCRL	0.112642	0.383211	0.324	0.118	1
ICA1L	0.112725	0.384451	0.329	0.118	1
CALD1	0.11278	0.425676	0.333	0.118	1
SRRM1	0.112814	0.407793	0.241	0.059	1
TMX4	0.112814	0.41673	0.241	0.059	1
TPST1	0.112833	0.671798	0.301	0.118	1
SMC5	0.112833	0.671137	0.301	0.118	1
GAPDH	0.112967	0.796407	0.741	0.471	1
ITPR1	0.112992	0.602484	0.227	0.059	1
DNAJB6	0.113256	0.643553	0.218	0.059	1
RPL37	0.115141	0.62224	0.213	0.059	1
NRSN1	0.115141	0.560951	0.213	0.059	1
IFT43	0.115141	0.700631	0.213	0.059	1
PKIA	0.115143	0.265751	0.241	0.059	1
NDUFB6	0.115143	0.272811	0.241	0.059	1
RNF130	0.115562	0.46994	0.472	0.235	1
ZCCHC9	0.115718	-1.20849	0.079	0.176	1
HS6ST1	0.116039	0.459837	0.13	0	1
FAM193B	0.116039	0.412152	0.13	0	1
M6PR	0.116039	0.459024	0.13	0	1
ITGB3BP	0.116039	0.540848	0.13	0	1
PGM1	0.116039	0.559524	0.13	0	1
CCBL2	0.116039	0.654215	0.13	0	1
SLC30A7	0.116039	0.423651	0.13	0	1
GNAI3	0.116039	0.436677	0.13	0	1
NBPF12	0.116039	0.443233	0.13	0	1
RMDN2	0.116039	0.594618	0.13	0	1
ZFP36L2	0.116039	0.512699	0.13	0	1
ASB3	0.116039	0.515314	0.13	0	1
KIAA1841	0.116039	0.447078	0.13	0	1
MPHOSPH10	0.116039	0.415723	0.13	0	1
POU3F3	0.116039	0.365758	0.13	0	1
CFAP221	0.116039	0.541624	0.13	0	1
STAT1	0.116039	0.544055	0.13	0	1
CRELD1	0.116039	0.476606	0.13	0	1
CFAP44	0.116039	0.464963	0.13	0	1
B3GALNT1	0.116039	0.411064	0.13	0	1
PARM1	0.116039	0.593504	0.13	0	1
CTSO	0.116039	0.445788	0.13	0	1
MFAP3L	0.116039	0.449571	0.13	0	1
AF146191.4	0.116039	0.662052	0.13	0	1
ZDHHC11B	0.116039	0.351517	0.13	0	1
ANKRD33B	0.116039	0.487615	0.13	0	1
RP11-53O19.1	0.116039	0.436043	0.13	0	1
YIPF5	0.116039	0.416112	0.13	0	1
UBLCP1	0.116039	0.513973	0.13	0	1
RIPK1	0.116039	0.42575	0.13	0	1
SLC17A5	0.116039	0.527596	0.13	0	1
ELOVL4	0.116039	0.429705	0.13	0	1
FAM46A	0.116039	0.633723	0.13	0	1
TFB1M	0.116039	0.483762	0.13	0	1
CBX3	0.116039	0.368246	0.13	0	1
KDM7A	0.116039	0.393198	0.13	0	1
FAM199X	0.116039	0.470218	0.13	0	1
KBTBD11	0.116039	0.548387	0.13	0	1
EXTL3	0.116039	0.529182	0.13	0	1
AP3M2	0.116039	0.543817	0.13	0	1
C8orf59	0.116039	0.473799	0.13	0	1
SQLE	0.116039	0.427249	0.13	0	1
RFK	0.116039	0.443326	0.13	0	1
KIF27	0.116039	0.445164	0.13	0	1
TMEM38B	0.116039	0.370752	0.13	0	1
ARHGAP1	0.116039	0.448908	0.13	0	1
MADD	0.116039	0.397758	0.13	0	1
FADS1	0.116039	0.408959	0.13	0	1
NUMA1	0.116039	0.426465	0.13	0	1
CEP295	0.116039	0.489867	0.13	0	1
C11orf54	0.116039	0.492121	0.13	0	1
FOXRED1	0.116039	0.512704	0.13	0	1
SFMBT2	0.116039	0.589473	0.13	0	1
CNNM1	0.116039	0.389396	0.13	0	1
ZRANB1	0.116039	0.434434	0.13	0	1
BCCIP	0.116039	0.610724	0.13	0	1
WBP11	0.116039	0.398893	0.13	0	1
SSPN	0.116039	0.476728	0.13	0	1
TNS2	0.116039	0.56236	0.13	0	1
CCDC64	0.116039	0.512122	0.13	0	1
DCUN1D2	0.116039	0.568756	0.13	0	1
AHSA1	0.116039	0.345463	0.13	0	1
SLC12A6	0.116039	0.477766	0.13	0	1
EHD4	0.116039	0.486548	0.13	0	1
BRD7	0.116039	0.504922	0.13	0	1
SGSM2	0.116039	0.335948	0.13	0	1
DUSP3	0.116039	0.426519	0.13	0	1
CRHR1	0.116039	0.62851	0.13	0	1
CBX1	0.116039	0.49658	0.13	0	1
PFDN4	0.116039	0.625378	0.13	0	1
SAFB2	0.116039	0.497993	0.13	0	1
COL5A3	0.116039	0.524712	0.13	0	1
MEIS3	0.116039	0.521262	0.13	0	1
ZSCAN5A	0.116039	0.510432	0.13	0	1
ZNF135	0.116039	0.546088	0.13	0	1
CABIN1	0.116039	0.399529	0.13	0	1
NF2	0.116039	0.428711	0.13	0	1
RANGAP1	0.116039	0.415377	0.13	0	1
ARFGAP3	0.116039	0.509943	0.13	0	1
LINC00320	0.116039	0.572423	0.13	0	1
KIF26B	0.116182	-0.39813	0.532	0.235	1
FAM212B	0.116376	0.702323	0.213	0.059	1
TYRO3	0.116376	0.671058	0.213	0.059	1
ATP5B	0.116464	0.57009	0.31	0.118	1
PLCH1	0.116478	-0.516356	0.037	0.118	1
TCF25	0.116842	0.469771	0.324	0.118	1
NCKAP1	0.11686	0.504883	0.477	0.235	1
DPP10	0.117094	0.687423	0.815	0.529	1
RFWD2	0.117484	0.630675	0.384	0.176	1
PECR	0.11751	-0.997304	0.079	0.176	1
RANBP2	0.117622	0.676503	0.213	0.059	1
TFCP2	0.117698	0.602988	0.315	0.118	1
TANC2	0.117905	-0.598625	0.75	0.706	1
CDH4	0.117911	0.571222	0.324	0.118	1
RP11-461O7.1	0.118037	-1.10745	0.074	0.176	1
PWWP2A	0.118158	0.468931	0.231	0.059	1
DDHD1	0.118454	0.408379	0.306	0.118	1
ZMAT2	0.118877	0.665017	0.213	0.059	1
ZDHHC21	0.1189	0.550361	0.319	0.118	1
CLTCL1	0.119323	-1.02279	0.079	0.176	1
ASIC2	0.119346	0.467598	0.519	0.235	1
RPL27A	0.119379	0.522979	0.231	0.059	1
DUSP16	0.119469	-1.17759	0.181	0.294	1
HSP90B1	0.119674	0.27392	0.236	0.059	1
RP11-166B2.8	0.1199	-0.584754	0.074	0.176	1
TUBB2A	0.120029	0.76605	0.375	0.176	1
CELF5	0.120124	0.274318	0.329	0.118	1
MFN1	0.120143	0.55522	0.213	0.059	1
NRF1	0.120149	0.306074	0.333	0.118	1
TMEM131	0.120665	0.422594	0.306	0.118	1
HDX	0.12086	-1.22516	0.125	0.235	1
CUL1	0.120897	0.265812	0.236	0.059	1
FOXK1	0.120946	-0.868269	0.12	0.235	1
NAALADL2	0.121366	0.481717	0.486	0.235	1
TNRC6B	0.121417	0.323377	0.736	0.412	1
C17orf75	0.121787	-0.44559	0.074	0.176	1
DAZAP1	0.121787	-0.558138	0.074	0.176	1
CLASP1	0.121955	0.276617	0.468	0.235	1
C14orf132	0.122134	0.66001	0.208	0.059	1
LRCH3	0.122884	-0.383934	0.444	0.176	1
USF3	0.123016	-1.0594	0.079	0.176	1
FBXL16	0.123214	0.642757	0.218	0.059	1
DCTN4	0.123374	0.253158	0.236	0.059	1
PAPD4	0.123621	0.607471	0.296	0.118	1
SLC35E2	0.123624	0.471921	0.125	0	1
INPP5B	0.123624	0.418847	0.125	0	1
PPIE	0.123624	0.547414	0.125	0	1
ATG4C	0.123624	0.392032	0.125	0	1
LAMC1	0.123624	0.53518	0.125	0	1
UCHL5	0.123624	0.457355	0.125	0	1
TMEM206	0.123624	0.506146	0.125	0	1
KLHL29	0.123624	0.55598	0.125	0	1
ZNF512	0.123624	0.454984	0.125	0	1
SOCS5	0.123624	0.460309	0.125	0	1
TTC7A	0.123624	0.417534	0.125	0	1
CIAO1	0.123624	0.527929	0.125	0	1
MYEOV2	0.123624	0.45311	0.125	0	1
SFMBT1	0.123624	0.371384	0.125	0	1
NCK1	0.123624	0.513068	0.125	0	1
COPB2	0.123624	0.539407	0.125	0	1
SLAIN2	0.123624	0.451497	0.125	0	1
HERC6	0.123624	0.470375	0.125	0	1
AIMP1	0.123624	0.574725	0.125	0	1
PRIMPOL	0.123624	0.356371	0.125	0	1
SNX25	0.123624	0.557794	0.125	0	1
GDNF-AS1	0.123624	0.535808	0.125	0	1
HEXB	0.123624	0.44718	0.125	0	1
ZCCHC10	0.123624	0.592555	0.125	0	1
CYSTM1	0.123624	0.522103	0.125	0	1
G3BP1	0.123624	0.385949	0.125	0	1
OGFRL1	0.123624	0.469288	0.125	0	1
CNR1	0.123624	0.51453	0.125	0	1
TRAF3IP2	0.123624	0.481849	0.125	0	1
AC004540.5	0.123624	0.532517	0.125	0	1
GPR22	0.123624	0.588385	0.125	0	1
PNPLA8	0.123624	0.497159	0.125	0	1
C7orf73	0.123624	0.495517	0.125	0	1
EPHB6	0.123624	0.382011	0.125	0	1
PNCK	0.123624	0.435432	0.125	0	1
ENTPD4	0.123624	0.440313	0.125	0	1
LEPROTL1	0.123624	0.393118	0.125	0	1
RBM12B	0.123624	0.325155	0.125	0	1
FAM102A	0.123624	0.411937	0.125	0	1
GLE1	0.123624	0.581456	0.125	0	1
PPP2R4	0.123624	0.409743	0.125	0	1
VAV2	0.123624	0.512265	0.125	0	1
ARL14EP	0.123624	0.423481	0.125	0	1
ARHGEF17	0.123624	0.493321	0.125	0	1
BICC1	0.123624	0.44756	0.125	0	1
ATN1	0.123624	0.411578	0.125	0	1
STK38L	0.123624	0.368638	0.125	0	1
KIAA1551	0.123624	0.44018	0.125	0	1
ARL1	0.123624	0.426727	0.125	0	1
FAM101A	0.123624	0.59916	0.125	0	1
TNFSF13B	0.123624	0.371932	0.125	0	1
SGPP1	0.123624	0.446174	0.125	0	1
PLEKHH1	0.123624	0.423439	0.125	0	1
NOP10	0.123624	0.514917	0.125	0	1
FAM227B	0.123624	0.426019	0.125	0	1
SPPL2A	0.123624	0.422851	0.125	0	1
SPESP1	0.123624	0.554467	0.125	0	1
C16orf72	0.123624	0.310045	0.125	0	1
ST3GAL2	0.123624	0.565227	0.125	0	1
ATMIN	0.123624	0.399822	0.125	0	1
UBTF	0.123624	0.394298	0.125	0	1
RALBP1	0.123624	0.494978	0.125	0	1
ZNF397	0.123624	0.501463	0.125	0	1
BCL2L1	0.123624	0.421175	0.125	0	1
NCOA5	0.123624	0.550745	0.125	0	1
MTG2	0.123624	0.541441	0.125	0	1
CAPNS1	0.123624	0.429157	0.125	0	1
HKR1	0.123624	0.411526	0.125	0	1
HNRNPUL1	0.123624	0.461069	0.125	0	1
MEGF8	0.123624	0.45278	0.125	0	1
CLPTM1	0.123624	0.351104	0.125	0	1
DEPDC5	0.123624	0.459843	0.125	0	1
CH507-210P18.4	0.123624	0.399478	0.125	0	1
MSH3	0.123657	0.527505	0.222	0.059	1
SNX10	0.124506	0.578863	0.218	0.059	1
NLGN1	0.124539	-0.38809	0.958	0.941	1
[truncated: 2,895 more rows]

## Sheet: case-control-Oligodendrocyte-wi
gene_id	pvalue	avglog2FoldChange	pct.1	pct.2	padj
SLC26A3	3.06663e-36	-2.15424	0.308	0.634	8.6804e-32
CADM2	5.78695e-36	-0.77887	0.915	0.971	1.63805e-31
GLUL	2.64464e-35	-1.60516	0.488	0.721	7.48592e-31
GPM6B	4.75055e-35	-0.963287	0.843	0.934	1.34469e-30
UBB	1.1671e-34	1.35701	0.684	0.276	3.30359e-30
CLDND1	1.56207e-31	-1.32014	0.548	0.74	4.42159e-27
HSPA8	2.50827e-30	1.36103	0.447	0.095	7.09992e-26
GPM6A	1.82771e-28	1.34092	0.583	0.228	5.17351e-24
TMSB10	8.9494e-28	1.8773	0.502	0.162	2.53322e-23
HIST1H4C	9.12537e-26	1.0714	0.276	0.013	2.58303e-21
LINGO1	1.23195e-25	-2.60673	0.615	0.745	3.48716e-21
DYNLL1	4.23273e-25	1.10391	0.601	0.249	1.19812e-20
AC105402.4	5.47393e-25	1.04613	0.346	0.058	1.54945e-20
RASGEF1B	6.50003e-25	-1.45441	0.737	0.841	1.8399e-20
SYT1	4.64704e-24	1.44373	0.705	0.408	1.31539e-19
TMSB4X	5.14727e-24	1.40231	0.728	0.398	1.45699e-19
QKI	1.13095e-23	-0.585231	0.924	0.968	3.20127e-19
MTRNR2L8	1.7107e-23	0.856027	0.301	0.034	4.8423e-19
QDPR	2.60036e-22	-1.11478	0.598	0.751	7.36057e-18
STMN1	3.3733e-22	1.17055	0.681	0.361	9.54846e-18
SOD1	1.35292e-21	0.96495	0.485	0.167	3.82957e-17
NDUFA4	1.52736e-21	1.27448	0.483	0.18	4.32335e-17
PLCG2	1.77763e-21	0.773158	0.261	0.024	5.03175e-17
HSP90AA1	2.09943e-21	1.05014	0.807	0.554	5.94265e-17
MAN2A1	1.60999e-20	-0.909629	0.692	0.809	4.55724e-16
COX7A2	2.76546e-20	0.912188	0.37	0.093	7.8279e-16
GAP43	2.77518e-20	1.13559	0.319	0.064	7.85543e-16
PLP1	3.23387e-20	-0.55966	0.896	0.981	9.15379e-16
CLU	4.23858e-20	1.2353	0.573	0.257	1.19977e-15
COX6B1	7.18618e-20	1.11718	0.391	0.119	2.03412e-15
CELF4	2.68169e-19	1.0059	0.32	0.074	7.5908e-15
SRP14	5.9779e-19	0.732429	0.453	0.154	1.69211e-14
LRRC7	6.089e-19	0.755699	0.724	0.419	1.72355e-14
SPP1	7.46169e-19	-1.14441	0.527	0.69	2.11211e-14
YWHAB	1.78865e-18	0.91254	0.536	0.241	5.06296e-14
SCN3B	1.90186e-18	1.01777	0.237	0.029	5.38339e-14
MARCKSL1	2.86337e-18	-1.25533	0.424	0.602	8.10505e-14
DDX24	3.09532e-18	0.825731	0.483	0.196	8.7616e-14
MGST3	3.43083e-18	0.755065	0.434	0.151	9.71132e-14
FCHSD2	8.0461e-18	0.66613	0.625	0.305	2.27753e-13
SKP1	1.12725e-17	0.958243	0.488	0.207	3.19079e-13
MEF2C	1.21761e-17	1.18419	0.443	0.178	3.44655e-13
NCKAP5	1.23629e-17	-0.814504	0.701	0.798	3.49945e-13
CHCHD2	3.1289e-17	0.5945	0.302	0.069	8.85665e-13
COX4I1	3.62905e-17	0.888315	0.482	0.202	1.02724e-12
TUBB2A	5.22626e-17	0.928817	0.316	0.082	1.47935e-12
VSNL1	5.78649e-17	1.06356	0.443	0.18	1.63792e-12
RP5-857K21.4	1.17334e-16	0.821247	0.434	0.167	3.32127e-12
DBI	1.29532e-16	0.761023	0.307	0.074	3.66654e-12
NACA	1.394e-16	0.799994	0.257	0.048	3.94587e-12
COX7C	2.0366e-16	0.861357	0.352	0.111	5.7648e-12
PDE4B	2.32372e-16	-0.624798	0.882	0.923	6.57751e-12
RALYL	2.50985e-16	1.36728	0.328	0.095	7.10438e-12
CRYAB	3.08197e-16	0.906671	0.748	0.536	8.72381e-12
BAALC	3.1284e-16	0.541202	0.281	0.061	8.85524e-12
SCD	3.71018e-16	-0.927996	0.639	0.759	1.0502e-11
PARK7	4.45362e-16	0.618435	0.332	0.093	1.26064e-11
YWHAH	4.69092e-16	0.935599	0.36	0.122	1.32781e-11
RPL15	6.26834e-16	0.63597	0.477	0.194	1.77432e-11
TOMM7	6.58824e-16	0.811721	0.299	0.077	1.86487e-11
CBR1	7.52757e-16	0.784268	0.426	0.164	2.13075e-11
TAGLN3	8.56651e-16	1.05146	0.304	0.088	2.42484e-11
TSPAN7	9.23503e-16	1.03001	0.35	0.122	2.61407e-11
BEX2	1.24414e-15	0.816458	0.293	0.077	3.52166e-11
APLP1	1.33145e-15	-1.31951	0.616	0.703	3.76881e-11
STMN2	1.61328e-15	1.27759	0.37	0.143	4.56654e-11
NGFRAP1	2.16124e-15	0.720717	0.402	0.149	6.11762e-11
RNASE1	2.21349e-15	0.789905	0.621	0.342	6.26552e-11
GAPDH	2.37819e-15	0.985036	0.73	0.477	6.73172e-11
CALM3	3.70269e-15	0.897526	0.431	0.186	1.04808e-10
CLSTN2	4.0295e-15	1.17156	0.263	0.066	1.14059e-10
RPL19	6.08777e-15	0.746495	0.409	0.156	1.7232e-10
TMEM258	6.38521e-15	0.56474	0.367	0.122	1.8074e-10
MYL6	7.90848e-15	0.785256	0.344	0.111	2.23858e-10
PLEKHA5	8.75727e-15	0.887503	0.328	0.109	2.47883e-10
DYNLRB1	1.95135e-14	0.644671	0.418	0.167	5.52348e-10
SV2B	2.36656e-14	0.723248	0.314	0.095	6.69878e-10
RNH1	3.13946e-14	0.440148	0.29	0.077	8.88656e-10
SON	3.6739e-14	0.47207	0.627	0.316	1.03993e-09
THSD4-AS1	3.85394e-14	0.491884	0.276	0.072	1.0909e-09
RPS4X	5.01666e-14	0.489653	0.272	0.066	1.42002e-09
SYN2	5.20384e-14	0.922862	0.355	0.133	1.473e-09
OPCML	5.2459e-14	1.5128	0.384	0.159	1.48491e-09
KCNAB1	5.76442e-14	0.864635	0.375	0.141	1.63168e-09
TMEM130	6.25973e-14	0.599534	0.211	0.037	1.77188e-09
ATP5G1	7.65299e-14	0.680071	0.295	0.088	2.16626e-09
PEBP1	1.08886e-13	0.711898	0.666	0.43	3.08212e-09
PRDX1	1.1544e-13	0.644513	0.443	0.188	3.26764e-09
RPL38	1.29922e-13	0.644685	0.347	0.122	3.67758e-09
GRIN2B	1.34284e-13	0.907701	0.332	0.119	3.80105e-09
EID1	1.398e-13	0.570052	0.411	0.17	3.95719e-09
PSMA7	1.50889e-13	0.620413	0.255	0.064	4.27105e-09
FIS1	1.58695e-13	0.59672	0.411	0.167	4.49201e-09
MEG3	1.88169e-13	1.49116	0.431	0.212	5.32632e-09
RPL30	2.05705e-13	0.553678	0.299	0.09	5.8227e-09
CNP	2.33094e-13	-0.668244	0.748	0.83	6.59796e-09
CPE	2.74863e-13	0.782271	0.313	0.109	7.78027e-09
ST18	2.83174e-13	-0.489099	0.872	0.915	8.01552e-09
PGM2L1	3.03297e-13	0.823646	0.267	0.08	8.58513e-09
ERBB2IP	3.03564e-13	-0.682467	0.668	0.775	8.59267e-09
NDUFB9	3.08986e-13	0.720136	0.266	0.074	8.74616e-09
HSP90AB1	3.44047e-13	0.884762	0.64	0.406	9.73859e-09
SCG5	4.11737e-13	0.757933	0.408	0.178	1.16546e-08
SNAP25	4.12313e-13	0.75234	0.61	0.363	1.16709e-08
TUBB	4.51705e-13	0.704917	0.296	0.093	1.2786e-08
HEPN1	5.26266e-13	0.554026	0.314	0.103	1.48965e-08
RPL7	5.31813e-13	0.523837	0.325	0.109	1.50535e-08
BEX1	5.42329e-13	0.591794	0.347	0.127	1.53512e-08
BRK1	5.50338e-13	0.708287	0.23	0.053	1.55779e-08
MDH1	5.61444e-13	0.899215	0.37	0.154	1.58922e-08
CELF2	6.32074e-13	0.973206	0.364	0.146	1.78915e-08
ENC1	8.04088e-13	0.912457	0.375	0.162	2.27605e-08
BCOR	8.18601e-13	-1.72597	0.137	0.294	2.31713e-08
CHMP2A	1.01167e-12	0.515662	0.186	0.029	2.86365e-08
CSMD1	1.12828e-12	1.04475	0.527	0.281	3.19372e-08
NCDN	1.12931e-12	0.565091	0.224	0.05	3.19663e-08
PSMD4	1.14257e-12	0.517873	0.242	0.061	3.23415e-08
MTRNR2L12	1.23131e-12	0.389115	0.251	0.064	3.48536e-08
PLCL1	1.41413e-12	-0.632438	0.773	0.822	4.00283e-08
CAMK2A	1.45935e-12	0.584775	0.296	0.101	4.13083e-08
COX5B	1.47553e-12	0.368363	0.316	0.103	4.17665e-08
RAN	1.75769e-12	0.661036	0.243	0.066	4.97531e-08
DSTN	2.04822e-12	0.45305	0.352	0.127	5.79769e-08
TRPM1	2.12304e-12	-0.494462	0.009	0.101	6.00947e-08
NEAT1	2.17673e-12	-0.902009	0.579	0.653	6.16146e-08
APOO	2.41055e-12	0.605073	0.387	0.159	6.82329e-08
TPI1	2.51651e-12	0.784233	0.376	0.162	7.12322e-08
RPL41	2.79231e-12	0.556369	0.261	0.074	7.90391e-08
CST3	3.05445e-12	0.721425	0.204	0.042	8.64591e-08
NPTXR	3.13498e-12	0.507884	0.29	0.093	8.87388e-08
SYP	3.19622e-12	0.621894	0.347	0.138	9.04721e-08
MAMDC2	3.21215e-12	0.62709	0.279	0.088	9.0923e-08
RPL4	3.21723e-12	0.550692	0.282	0.088	9.1067e-08
MYL12B	3.51847e-12	0.58228	0.218	0.05	9.95937e-08
DPP10	3.72692e-12	1.33783	0.4	0.175	1.05494e-07
CTNND2	3.92212e-12	0.567819	0.755	0.493	1.11019e-07
NELL2	3.97185e-12	0.801452	0.281	0.095	1.12427e-07
DAD1	4.13474e-12	0.594659	0.222	0.053	1.17038e-07
SLIRP	4.28267e-12	0.476835	0.316	0.109	1.21225e-07
CISD1	4.36079e-12	0.704761	0.254	0.077	1.23437e-07
GNG3	4.40561e-12	0.734667	0.24	0.066	1.24705e-07
ATP6V1E1	4.61941e-12	0.397784	0.39	0.162	1.30757e-07
SH3GL2	5.46604e-12	0.803967	0.231	0.061	1.54722e-07
RTF1	5.68618e-12	0.45264	0.275	0.088	1.60953e-07
C14orf2	5.89699e-12	0.778748	0.32	0.122	1.6692e-07
CHN1	6.01872e-12	0.79091	0.542	0.326	1.70366e-07
ATP5E	7.00862e-12	0.640671	0.366	0.151	1.98386e-07
CD9	7.77621e-12	0.618753	0.468	0.231	2.20114e-07
GRIA1	8.42754e-12	0.980444	0.257	0.082	2.3855e-07
ENO1	8.83197e-12	0.594743	0.284	0.093	2.49998e-07
COX6C	9.10202e-12	0.599164	0.323	0.117	2.57642e-07
BEX5	9.21873e-12	0.743864	0.198	0.042	2.60945e-07
KCNMB4	9.31059e-12	0.571382	0.456	0.218	2.63546e-07
PPP3CA	9.34867e-12	0.665001	0.562	0.313	2.64623e-07
PRKCE	9.66058e-12	0.495182	0.394	0.167	2.73452e-07
FRMD4A	9.76169e-12	1.19686	0.415	0.202	2.76314e-07
NRG3	1.00272e-11	1.0161	0.415	0.191	2.8383e-07
PTPRT	1.12225e-11	0.861966	0.221	0.058	3.17664e-07
PAK1	1.1899e-11	0.41318	0.376	0.156	3.36812e-07
ATPIF1	1.26302e-11	0.488374	0.311	0.114	3.57511e-07
ATP5F1	1.31564e-11	0.511401	0.26	0.08	3.72404e-07
SCN2A	1.38374e-11	0.655037	0.323	0.127	3.9168e-07
NDUFB4	1.41023e-11	0.576589	0.23	0.061	3.99179e-07
KCNIP4	1.41287e-11	1.23462	0.542	0.321	3.99926e-07
TENM3	1.57888e-11	0.704958	0.239	0.069	4.46919e-07
SEZ6L2	1.63389e-11	0.407627	0.355	0.141	4.6249e-07
MARCKS	1.65396e-11	0.538522	0.166	0.027	4.6817e-07
MLLT11	1.75566e-11	0.810573	0.252	0.08	4.96958e-07
PARP1	1.81167e-11	0.370377	0.248	0.072	5.12812e-07
ATP6V1F	1.89142e-11	0.530055	0.264	0.082	5.35385e-07
PPIA	1.9092e-11	0.632724	0.535	0.284	5.40419e-07
UQCRQ	1.91254e-11	0.574657	0.257	0.077	5.41363e-07
B2M	1.95023e-11	0.514423	0.375	0.156	5.52033e-07
SPCS2	2.18919e-11	0.400205	0.343	0.133	6.19672e-07
CHRM3	2.35291e-11	0.753438	0.302	0.109	6.66016e-07
ATP8A2	2.59353e-11	0.776094	0.308	0.119	7.34125e-07
HINT1	2.62176e-11	0.579413	0.353	0.143	7.42115e-07
NDUFS6	3.04049e-11	0.425271	0.166	0.027	8.6064e-07
TCEAL4	3.29098e-11	0.38658	0.311	0.111	9.31545e-07
MBP	3.32739e-11	-0.341253	0.955	0.947	9.41852e-07
UBC	3.55616e-11	0.675084	0.559	0.326	1.00661e-06
NPAS3	3.5711e-11	-0.576101	0.766	0.798	1.01083e-06
MRPL20	3.69641e-11	0.426212	0.21	0.05	1.0463e-06
GABBR2	3.81492e-11	0.775541	0.284	0.106	1.07985e-06
CELF5	3.96947e-11	0.597116	0.19	0.042	1.1236e-06
UBA52	3.97793e-11	0.574324	0.284	0.098	1.12599e-06
CHMP5	4.0501e-11	0.458606	0.202	0.048	1.14642e-06
LAMP2	4.71124e-11	-0.806466	0.589	0.658	1.33356e-06
CCK	4.854e-11	0.699631	0.299	0.111	1.37397e-06
TALDO1	5.96852e-11	0.367936	0.334	0.127	1.68945e-06
CREG2	6.27764e-11	0.616476	0.344	0.149	1.77695e-06
BASP1	6.30633e-11	0.5388	0.313	0.122	1.78507e-06
RPS27A	6.52078e-11	0.451452	0.378	0.162	1.84577e-06
SEPT4-AS1	7.59991e-11	0.297402	0.159	0.024	2.15123e-06
GRID2	7.65034e-11	0.543723	0.566	0.321	2.16551e-06
AMBRA1	8.07687e-11	0.45565	0.509	0.281	2.28624e-06
YWHAE	8.17798e-11	0.442488	0.539	0.289	2.31486e-06
NDUFA1	8.22701e-11	0.638405	0.246	0.077	2.32874e-06
UCHL1	8.33959e-11	0.746664	0.396	0.194	2.36061e-06
CNTN1	8.50518e-11	0.685362	0.352	0.154	2.40748e-06
CTC-490G23.6	8.58736e-11	0.486937	0.145	0.019	2.43074e-06
CALN1	8.63404e-11	0.878022	0.216	0.064	2.44395e-06
MPHOSPH8	8.94911e-11	0.393253	0.44	0.207	2.53313e-06
GRIA3	9.08407e-11	0.433239	0.326	0.13	2.57134e-06
CLSTN1	9.52467e-11	0.368101	0.421	0.194	2.69605e-06
RYR2	9.52615e-11	0.789858	0.468	0.241	2.69647e-06
GABARAPL1	9.61046e-11	0.573873	0.266	0.093	2.72034e-06
SNU13	1.02355e-10	0.543328	0.257	0.085	2.89726e-06
ABCA2	1.08283e-10	-1.32739	0.381	0.491	3.06507e-06
DKK3	1.15868e-10	0.621184	0.254	0.085	3.27977e-06
SORBS1	1.19417e-10	0.633189	0.233	0.072	3.38022e-06
SLIT1	1.21031e-10	0.596818	0.166	0.032	3.42592e-06
CRYM	1.2236e-10	0.599841	0.162	0.029	3.46351e-06
KALRN	1.54951e-10	0.807524	0.36	0.167	4.38605e-06
RPL35A	1.58192e-10	0.490751	0.302	0.114	4.47778e-06
FRG1	1.62015e-10	0.530813	0.166	0.032	4.586e-06
RPL6	1.8116e-10	0.494815	0.301	0.114	5.12791e-06
AC018890.6	1.8188e-10	0.475756	0.307	0.119	5.14829e-06
APOD	1.87282e-10	0.550561	0.622	0.366	5.30119e-06
GRM5	1.89008e-10	0.834434	0.282	0.106	5.35007e-06
PLXDC2	1.96387e-10	0.457221	0.674	0.438	5.55892e-06
MKL2	1.97483e-10	0.492306	0.263	0.093	5.58996e-06
COX7B	1.99339e-10	0.647081	0.23	0.072	5.64248e-06
UQCRH	2.06271e-10	0.567606	0.27	0.098	5.83871e-06
NEFL	2.08389e-10	0.687977	0.272	0.101	5.89867e-06
FAM49A	2.19939e-10	0.564092	0.248	0.082	6.2256e-06
DNAJA1	2.4162e-10	0.410558	0.255	0.085	6.83928e-06
NMT1	2.54832e-10	0.445271	0.254	0.085	7.21328e-06
SAP18	2.57633e-10	0.487823	0.278	0.101	7.29257e-06
NPTX1	2.59068e-10	0.601979	0.163	0.032	7.33319e-06
RPL7L1	2.67238e-10	0.473485	0.243	0.08	7.56443e-06
LDB2	2.78321e-10	0.74083	0.233	0.074	7.87816e-06
HSPA5	2.83358e-10	0.366751	0.26	0.088	8.02074e-06
NRCAM	2.90579e-10	0.69725	0.31	0.127	8.22512e-06
S100A13	2.96955e-10	0.448447	0.16	0.029	8.40561e-06
CNTN2	2.97097e-10	-0.775142	0.597	0.676	8.40963e-06
POMP	3.04792e-10	0.502264	0.227	0.069	8.62745e-06
DCLK1	3.36232e-10	0.908217	0.292	0.117	9.51738e-06
VDAC3	3.45849e-10	0.442934	0.252	0.085	9.78961e-06
CAMK2B	3.50157e-10	0.416168	0.227	0.069	9.91154e-06
XKR4	3.51891e-10	0.856055	0.231	0.074	9.96062e-06
PSMB5	3.62805e-10	0.312888	0.279	0.098	1.02696e-05
HK1	3.68529e-10	0.52406	0.153	0.027	1.04316e-05
MAPT	3.68788e-10	0.495844	0.686	0.43	1.04389e-05
SLMAP	3.7561e-10	0.480966	0.296	0.114	1.0632e-05
NDUFB11	3.92987e-10	0.392958	0.178	0.04	1.11239e-05
LDHB	4.16948e-10	0.578299	0.349	0.154	1.18021e-05
CTNNA3	4.21433e-10	-0.38563	0.912	0.952	1.19291e-05
PSMB1	4.32905e-10	0.306616	0.287	0.103	1.22538e-05
PAK3	4.41139e-10	0.601177	0.279	0.106	1.24869e-05
PEX5L	4.45077e-10	-0.51963	0.823	0.862	1.25984e-05
DDT	4.77603e-10	0.364613	0.121	0.011	1.3519e-05
SCAMP5	4.96006e-10	0.433328	0.278	0.103	1.40399e-05
CD55	5.16368e-10	0.386608	0.293	0.111	1.46163e-05
GABARAPL2	5.17426e-10	0.385193	0.298	0.117	1.46463e-05
KCTD7	5.34706e-10	0.397804	0.421	0.196	1.51354e-05
FAM155A	5.86483e-10	1.08016	0.356	0.167	1.6601e-05
RPL27	5.99173e-10	0.51868	0.211	0.061	1.69602e-05
RUNX1T1	5.99471e-10	0.496388	0.239	0.08	1.69686e-05
NAV3	6.11372e-10	0.443724	0.435	0.218	1.73055e-05
CLIP1	6.99361e-10	0.446398	0.245	0.085	1.97961e-05
ARL6IP5	7.1734e-10	0.396545	0.464	0.241	2.0305e-05
SLC4A10	7.23603e-10	0.499705	0.261	0.093	2.04823e-05
HMP19	7.5169e-10	0.564918	0.245	0.088	2.12773e-05
BAIAP2L2	8.04195e-10	0.830279	0.304	0.133	2.27635e-05
TXNDC15	8.2156e-10	0.304205	0.175	0.04	2.32551e-05
RPS9	8.23552e-10	0.258279	0.35	0.146	2.33115e-05
SLC17A7	8.28563e-10	0.603332	0.275	0.106	2.34533e-05
SLC8A1	8.72882e-10	0.730644	0.299	0.125	2.47078e-05
MYT1L	9.47164e-10	0.771703	0.264	0.101	2.68104e-05
HMOX2	9.47673e-10	0.266504	0.258	0.088	2.68248e-05
CACNA1A	9.51925e-10	0.72558	0.189	0.05	2.69452e-05
NCOR2	9.92076e-10	0.264504	0.323	0.133	2.80817e-05
PDE10A	1.08343e-09	0.540703	0.239	0.082	3.06676e-05
ATP2B4	1.1483e-09	0.435825	0.269	0.098	3.25037e-05
CAMK2G	1.16407e-09	0.431857	0.216	0.066	3.29503e-05
VPS29	1.22387e-09	0.423794	0.23	0.074	3.46428e-05
POLR2K	1.25742e-09	0.305611	0.15	0.027	3.55926e-05
MAP2	1.3147e-09	0.666787	0.338	0.156	3.72138e-05
RP11-160H12.2	1.50152e-09	0.704267	0.328	0.151	4.2502e-05
ATP5G3	1.55305e-09	0.507713	0.243	0.088	4.39606e-05
ZER1	1.56287e-09	0.333375	0.284	0.109	4.42385e-05
EIF3J	1.59133e-09	0.320693	0.236	0.077	4.50443e-05
GOT1	1.6187e-09	0.452535	0.263	0.098	4.58189e-05
UFC1	1.63379e-09	0.343967	0.148	0.027	4.62462e-05
UQCR10	1.63945e-09	0.523699	0.284	0.114	4.64063e-05
SSB	1.6922e-09	0.42749	0.196	0.056	4.78995e-05
PCLO	1.71469e-09	0.789486	0.305	0.135	4.85361e-05
AC011288.2	1.90772e-09	0.907307	0.159	0.034	5.39998e-05
ATP5H	2.06276e-09	0.446876	0.205	0.061	5.83885e-05
DHCR24	2.09627e-09	-1.19672	0.174	0.302	5.93371e-05
TTC1	2.13147e-09	0.337137	0.316	0.133	6.03335e-05
CYFIP2	2.18779e-09	0.39922	0.308	0.13	6.19276e-05
CACNG8	2.20975e-09	0.397753	0.177	0.045	6.25491e-05
BTF3	2.20995e-09	0.364549	0.278	0.106	6.25547e-05
PTN	2.34315e-09	0.484676	0.548	0.321	6.63252e-05
USMG5	2.41756e-09	0.725809	0.215	0.072	6.84315e-05
KIF3C	2.4823e-09	0.351171	0.252	0.093	7.02639e-05
NDUFB2	2.51889e-09	0.446193	0.21	0.066	7.12996e-05
RPL32	2.55394e-09	0.491037	0.355	0.162	7.22918e-05
CERCAM	2.61281e-09	-0.829573	0.486	0.584	7.39581e-05
ATP5L	2.78984e-09	0.50894	0.35	0.164	7.89691e-05
ANO3	2.80239e-09	0.558265	0.153	0.032	7.93244e-05
C19orf53	2.93653e-09	0.474318	0.168	0.04	8.31213e-05
DLGAP1	3.13774e-09	1.00819	0.385	0.191	8.8817e-05
TCEB1	3.21659e-09	0.354939	0.19	0.053	9.10488e-05
EIF3K	3.32432e-09	0.565886	0.237	0.085	9.40983e-05
PDE2A	3.40653e-09	0.451335	0.142	0.027	9.64251e-05
SCN8A	3.53245e-09	0.485286	0.222	0.074	9.99896e-05
BAIAP2	3.53593e-09	0.334552	0.172	0.042	0.000100088
RSRC2	3.7318e-09	0.359168	0.254	0.093	0.000105632
ADCY1	3.83989e-09	0.434567	0.184	0.05	0.000108692
DHFR	3.85232e-09	0.268604	0.39	0.183	0.000109044
KCNQ5	3.85327e-09	0.894099	0.304	0.133	0.000109071
MT3	3.92507e-09	0.446785	0.305	0.127	0.000111103
PSMD5-AS1	4.24282e-09	0.414668	0.227	0.077	0.000120097
SEC62	4.24662e-09	0.44248	0.559	0.326	0.000120205
RIMS2	4.27751e-09	0.918951	0.325	0.154	0.000121079
CACNA1B	4.55145e-09	0.871236	0.21	0.072	0.000128833
TUBB4B	4.59749e-09	0.455414	0.213	0.069	0.000130137
NDUFS5	4.61415e-09	0.466716	0.349	0.159	0.000130608
FRRS1L	4.85446e-09	0.58779	0.233	0.088	0.00013741
UQCRB	4.92635e-09	0.509525	0.295	0.125	0.000139445
SAMD12	4.96469e-09	-0.635082	0.631	0.7	0.000140531
CALM1	5.02944e-09	0.693651	0.708	0.517	0.000142363
FTH1	5.26466e-09	0.504892	0.751	0.549	0.000149022
GABRB3	5.75858e-09	0.681408	0.257	0.101	0.000163002
CUTA	6.17e-09	0.332153	0.218	0.072	0.000174648
MAPK8IP1	6.23233e-09	-1.39838	0.181	0.297	0.000176412
NRN1	6.26247e-09	0.359864	0.125	0.019	0.000177265
BANF1	6.37132e-09	0.515305	0.177	0.048	0.000180347
SPCS1	6.81631e-09	0.400372	0.245	0.09	0.000192943
TCEAL2	7.05565e-09	0.635186	0.175	0.05	0.000199717
ARL8A	7.28771e-09	-1.10763	0.186	0.305	0.000206286
ATP5J	7.30417e-09	0.525678	0.257	0.101	0.000206752
DGKB	7.4051e-09	0.720709	0.224	0.08	0.000209609
GABPB1-AS1	8.14986e-09	0.32575	0.421	0.212	0.00023069
RBAK-RBAKDN	8.24771e-09	0.368176	0.215	0.072	0.00023346
NRDE2	8.62084e-09	0.326848	0.208	0.066	0.000244021
PCSK2	8.71943e-09	0.691976	0.183	0.056	0.000246812
PGK1	9.13167e-09	0.499756	0.211	0.072	0.000258481
GRIK2	9.25724e-09	0.747835	0.335	0.159	0.000262035
DOK6	9.47248e-09	0.636649	0.145	0.032	0.000268128
RAC1	9.53467e-09	0.368323	0.373	0.178	0.000269888
SH3BP5	9.53728e-09	0.291394	0.279	0.114	0.000269962
SHISA9	9.7221e-09	0.780346	0.174	0.05	0.000275194
TPM3	1.00929e-08	0.345702	0.193	0.058	0.00028569
RPS15	1.03731e-08	0.25179	0.301	0.122	0.000293622
FSTL4	1.06404e-08	0.74974	0.131	0.024	0.000301188
GSTP1	1.07761e-08	0.297298	0.228	0.08	0.000305029
SLAIN1	1.10469e-08	-0.60714	0.674	0.729	0.000312692
LDHA	1.1074e-08	0.415617	0.162	0.04	0.000313461
LAMTOR5	1.12618e-08	0.348536	0.236	0.085	0.000318776
NDUFB6	1.13775e-08	0.48963	0.177	0.05	0.00032205
CACNA1C	1.14194e-08	0.886504	0.228	0.088	0.000323238
FAM229B	1.17317e-08	0.415917	0.174	0.048	0.000332077
GPRC5B	1.22441e-08	-0.715596	0.6	0.69	0.000346581
MET	1.23241e-08	0.330872	0.157	0.037	0.000348847
C9orf16	1.23897e-08	0.391871	0.125	0.021	0.000350703
C11orf49	1.28676e-08	0.589394	0.307	0.141	0.000364231
LAMA2	1.31572e-08	0.426585	0.299	0.13	0.000372427
MTOR	1.3184e-08	0.443852	0.207	0.069	0.000373185
ARPC2	1.33459e-08	0.336097	0.213	0.072	0.000377768
ADD2	1.36278e-08	0.281887	0.151	0.034	0.000385749
SARAF	1.37524e-08	0.338364	0.488	0.271	0.000389275
FMNL2	1.39105e-08	-0.443386	0.799	0.822	0.000393751
ATP5B	1.39325e-08	0.365843	0.278	0.114	0.000394374
PPIB	1.39435e-08	0.378148	0.237	0.088	0.000394684
ACO2	1.50881e-08	0.355063	0.261	0.103	0.000427083
CLSTN3	1.51372e-08	0.349756	0.156	0.037	0.000428475
NPRL3	1.55977e-08	0.255684	0.189	0.056	0.000441508
CAMK1D	1.57209e-08	0.696921	0.243	0.098	0.000444995
NDUFA5	1.58275e-08	0.365762	0.246	0.095	0.000448014
KSR2	1.59105e-08	0.574566	0.165	0.045	0.000450361
MZT2B	1.64317e-08	0.373611	0.121	0.019	0.000465114
RPS6	1.66634e-08	0.329587	0.292	0.122	0.000471674
NSF	1.67061e-08	0.362179	0.412	0.215	0.000472884
S100A1	1.68358e-08	0.383546	0.174	0.048	0.000476555
RPL10A	1.71372e-08	0.433693	0.243	0.093	0.000485084
RAB1A	1.74203e-08	0.368574	0.325	0.149	0.000493098
UNC13A	1.74374e-08	0.287269	0.171	0.048	0.000493582
PLPPR4	1.75449e-08	0.43683	0.166	0.045	0.000496626
TSHZ2	1.75537e-08	0.774867	0.162	0.042	0.000496876
IL1RAPL1	1.76484e-08	-0.306258	0.937	0.989	0.000499556
SNRPD2	1.7699e-08	0.437673	0.236	0.088	0.000500988
ENSA	1.99775e-08	0.277904	0.234	0.088	0.000565483
RUFY1	2.05274e-08	0.302559	0.19	0.058	0.000581048
SUN2	2.06597e-08	-0.969183	0.406	0.501	0.000584794
FRMPD4	2.12255e-08	0.839374	0.224	0.085	0.000600808
TMEM132B	2.14968e-08	0.518928	0.248	0.098	0.000608489
ARPC3	2.18267e-08	0.290129	0.257	0.101	0.000617827
DAB1	2.21459e-08	0.702141	0.282	0.122	0.000626862
LTBP1	2.22464e-08	0.435621	0.242	0.093	0.000629706
GALNT6	2.22611e-08	0.354922	0.227	0.082	0.000630121
PSMB6	2.24576e-08	0.40388	0.201	0.066	0.000635684
UBL5	2.2528e-08	0.561848	0.243	0.095	0.000637677
TRAPPC4	2.27571e-08	0.366517	0.128	0.024	0.000644163
PDE4DIP	2.28073e-08	0.412405	0.524	0.308	0.000645583
GDA	2.3879e-08	0.341256	0.148	0.034	0.000675918
NMNAT2	2.42019e-08	0.35922	0.195	0.064	0.000685059
MAGEH1	2.43444e-08	0.337286	0.172	0.048	0.000689092
KCTD16	2.49799e-08	0.640879	0.269	0.111	0.000707082
SUMO1	2.58919e-08	0.487481	0.189	0.061	0.000732895
ATP2B1	2.59395e-08	0.415217	0.471	0.273	0.000734244
GBAS	2.69459e-08	0.376594	0.231	0.085	0.000762729
CHL1	2.80034e-08	0.276602	0.251	0.098	0.000792663
PTPRN2	2.8264e-08	0.547245	0.246	0.098	0.000800042
BSN	2.86655e-08	0.451978	0.19	0.064	0.000811405
OCIAD1	2.87528e-08	0.252541	0.479	0.26	0.000813877
METTL16	2.9723e-08	0.305977	0.255	0.101	0.000841339
GRB2	2.97691e-08	0.379212	0.301	0.133	0.000842644
NUDT3	3.04831e-08	0.363064	0.295	0.13	0.000862854
PRDX5	3.0597e-08	0.503662	0.186	0.058	0.000866078
CNKSR2	3.12442e-08	0.587439	0.218	0.08	0.000884398
CA10	3.21649e-08	0.437368	0.131	0.027	0.000910459
NRXN1	3.32466e-08	0.755	0.511	0.318	0.000941078
TENM4	3.32789e-08	0.794417	0.18	0.058	0.000941993
ADGRL3	3.39477e-08	-0.526421	0.653	0.698	0.000960922
SEPT11	3.44322e-08	0.467886	0.213	0.077	0.000974637
CCT8	3.4587e-08	0.337328	0.16	0.042	0.000979018
PPP1R7	3.52159e-08	0.353944	0.178	0.053	0.000996822
LMO3	3.55636e-08	0.385277	0.186	0.058	0.00100666
JPH4	3.7902e-08	0.395351	0.15	0.037	0.00107286
RPL14	3.83873e-08	0.375368	0.296	0.13	0.00108659
ATP6V1A	3.84382e-08	0.453528	0.328	0.159	0.00108803
TENM2	3.90038e-08	0.787573	0.289	0.133	0.00110404
STXBP1	3.92611e-08	0.320208	0.346	0.167	0.00111132
GHITM	4.02626e-08	0.444094	0.264	0.114	0.00113967
ATP1A1	4.19548e-08	0.369691	0.396	0.202	0.00118757
ESRRG	4.42783e-08	-0.976879	0.257	0.379	0.00125334
GLO1	4.45668e-08	0.327726	0.169	0.048	0.00126151
CYCS	4.51348e-08	0.391989	0.222	0.082	0.00127758
KCNJ6	4.52809e-08	0.332586	0.156	0.042	0.00128172
FRY	4.65087e-08	0.482385	0.211	0.077	0.00131648
WBSCR17	4.78402e-08	0.780169	0.225	0.09	0.00135417
HPRT1	4.87272e-08	0.421674	0.208	0.074	0.00137927
PSMD8	4.9726e-08	0.261921	0.213	0.074	0.00140754
NGDN	5.16873e-08	0.370147	0.13	0.027	0.00146306
RAPH1	5.23897e-08	0.512134	0.201	0.072	0.00148294
PPP6R2	5.4348e-08	0.255487	0.31	0.141	0.00153838
KCND3	5.44361e-08	0.512154	0.162	0.048	0.00154087
EPHA5	5.61327e-08	0.545706	0.159	0.045	0.00158889
PID1	5.61692e-08	0.585154	0.118	0.021	0.00158993
CARNS1	5.78751e-08	-0.859441	0.431	0.525	0.00163821
SRPRB	5.78877e-08	0.283499	0.186	0.058	0.00163857
CDH13	5.81885e-08	0.731334	0.373	0.207	0.00164708
TRMT112	5.88312e-08	0.387618	0.222	0.082	0.00166528
NDUFV3	6.02117e-08	0.286827	0.198	0.066	0.00170435
ZFP90	6.03744e-08	0.307788	0.201	0.069	0.00170896
CHCHD6	6.07948e-08	0.29288	0.157	0.042	0.00172086
FARP1	6.44452e-08	0.459508	0.147	0.037	0.00182419
MIAT	6.51815e-08	0.527403	0.159	0.045	0.00184503
ATCAY	6.65705e-08	0.360692	0.157	0.045	0.00188435
WDR61	6.67765e-08	0.326133	0.187	0.061	0.00189018
RNF181	6.78509e-08	0.489839	0.107	0.016	0.00192059
R3HDM1	6.82115e-08	0.331368	0.485	0.279	0.00193079
NDUFAB1	6.85309e-08	0.28153	0.124	0.024	0.00193984
EVA1C	7.00625e-08	0.444477	0.373	0.196	0.00198319
SNW1	7.18738e-08	0.312234	0.174	0.053	0.00203446
SYT7	7.50068e-08	0.351925	0.127	0.027	0.00212314
PCMT1	7.5045e-08	0.338283	0.329	0.154	0.00212422
TMOD1	7.55487e-08	0.440337	0.127	0.027	0.00213848
NTRK3	7.75166e-08	0.708878	0.208	0.082	0.00219419
PNKD	7.9372e-08	0.29144	0.228	0.088	0.0022467
TCOF1	7.9419e-08	0.308624	0.103	0.013	0.00224804
CAP2	7.98633e-08	0.29891	0.224	0.085	0.00226061
CACNB2	8.15016e-08	0.835406	0.23	0.095	0.00230698
FTL	8.38647e-08	0.575905	0.711	0.546	0.00237388
ACYP2	8.5106e-08	0.338972	0.6	0.374	0.00240901
RPL10	8.62151e-08	0.336672	0.382	0.194	0.0024404
PNCK	8.69828e-08	0.392821	0.112	0.019	0.00246214
RP11-189B4.7	8.74286e-08	0.41097	0.112	0.019	0.00247476
FXYD7	8.75736e-08	0.267835	0.122	0.024	0.00247886
SLC24A2	8.82704e-08	-0.375289	0.876	0.891	0.00249858
CES4A	9.05408e-08	0.381944	0.201	0.072	0.00256285
MARK3	9.10331e-08	0.341884	0.488	0.281	0.00257678
MTCH1	9.19835e-08	0.301699	0.376	0.191	0.00260368
TSPYL1	9.35981e-08	0.478683	0.293	0.138	0.00264939
SNTG1	9.36212e-08	0.77211	0.249	0.109	0.00265004
RTCB	1.01741e-07	0.359336	0.168	0.05	0.00287989
LINC01470	1.078e-07	-0.552653	0.06	0.156	0.00305139
KCNK10	1.08094e-07	0.424311	0.157	0.045	0.0030597
ADGRL2	1.09389e-07	0.842627	0.201	0.077	0.00309636
TMEM132D	1.10186e-07	0.444581	0.187	0.064	0.00311893
SLC16A1-AS1	1.10269e-07	0.308729	0.344	0.175	0.00312128
RBFOX3	1.10271e-07	0.450823	0.174	0.056	0.00312132
EDIL3	1.11107e-07	-0.379901	0.861	0.897	0.00314501
MRFAP1	1.12697e-07	0.256515	0.323	0.154	0.00319001
NFX1	1.1345e-07	0.31227	0.245	0.101	0.00321132
TXN	1.13551e-07	0.359578	0.221	0.085	0.00321418
GRM1	1.14403e-07	0.577095	0.147	0.04	0.00323829
RPL36AL	1.17833e-07	0.3694	0.201	0.072	0.00333539
LINC00461	1.18936e-07	0.293843	0.293	0.135	0.00336661
PLXNA4	1.18943e-07	0.585274	0.15	0.042	0.00336679
KIAA0513	1.19036e-07	0.447088	0.159	0.048	0.00336943
SNRPC	1.19126e-07	0.342405	0.125	0.027	0.00337197
SIPA1L3	1.19515e-07	0.370562	0.279	0.125	0.003383
RNF115	1.28332e-07	0.316025	0.349	0.175	0.00363257
OGFRL1	1.31364e-07	0.25496	0.1	0.013	0.00371839
ZNF37A	1.33313e-07	0.268102	0.304	0.138	0.00377355
GPALPP1	1.41735e-07	0.361532	0.219	0.085	0.00401196
CCT3	1.42873e-07	0.41878	0.234	0.095	0.00404417
EMC7	1.44457e-07	0.31049	0.166	0.05	0.00408901
SERINC1	1.47244e-07	0.324868	0.464	0.265	0.0041679
SLC30A9	1.48001e-07	0.261978	0.293	0.133	0.00418931
AGBL4	1.53275e-07	0.952645	0.242	0.103	0.00433859
SPG11	1.54548e-07	0.436978	0.373	0.196	0.00437462
RTN3	1.55417e-07	0.380204	0.677	0.472	0.00439922
SARS	1.57436e-07	0.256937	0.239	0.098	0.00445637
NDUFB1	1.58545e-07	0.468163	0.205	0.077	0.00448779
C12orf76	1.62485e-07	0.348973	0.447	0.249	0.0045993
RPL37	1.63911e-07	0.251415	0.192	0.066	0.00463967
RPL5	1.6438e-07	0.33276	0.273	0.122	0.00465293
RAB3C	1.64909e-07	0.495693	0.198	0.074	0.0046679
TRIO	1.65805e-07	0.506766	0.31	0.151	0.00469327
PRR14L	1.66879e-07	0.313691	0.207	0.077	0.00472369
UTY	1.68505e-07	-0.541819	0.136	0.271	0.00476971
FAM19A1	1.71341e-07	0.704595	0.154	0.045	0.00484999
SSTR2	1.7533e-07	0.445997	0.107	0.019	0.00496288
FAM193A	1.77855e-07	0.28224	0.258	0.111	0.00503435
CUX1	1.79175e-07	0.329242	0.441	0.247	0.00507172
MMP16	1.8562e-07	0.626535	0.186	0.066	0.00525416
GPR155	1.88258e-07	0.354984	0.218	0.085	0.00532884
RTN1	1.9268e-07	0.471624	0.53	0.345	0.005454
ARGLU1	1.96357e-07	0.259971	0.5	0.284	0.00555809
RP11-479O9.4	1.9663e-07	0.389194	0.276	0.127	0.0055658
MCTS1	1.98145e-07	0.283328	0.169	0.053	0.00560868
SEPT7	2.01609e-07	-0.37357	0.838	0.865	0.00570673
DYSF	2.06974e-07	0.29463	0.341	0.17	0.00585861
C20orf194	2.14381e-07	0.264195	0.498	0.3	0.00606828
PHYKPL	2.19971e-07	0.367795	0.172	0.056	0.00622651
SHANK2	2.2068e-07	0.466447	0.16	0.05	0.00624657
ERC2	2.30179e-07	0.556248	0.32	0.162	0.00651546
CTC-458I2.2	2.35074e-07	-1.06341	0.153	0.263	0.00665402
EIF2S2	2.38384e-07	0.329859	0.213	0.082	0.00674771
PKIG	2.43124e-07	0.451881	0.172	0.058	0.00688187
TMOD2	2.49143e-07	0.392398	0.376	0.202	0.00705224
ZNF714	2.49331e-07	0.300245	0.127	0.029	0.00705758
COMMD6	2.51632e-07	0.313157	0.127	0.029	0.00712269
CACYBP	2.52379e-07	0.301467	0.189	0.066	0.00714384
NOP56	2.55871e-07	0.259751	0.154	0.045	0.00724268
PAFAH1B1	2.62157e-07	0.378662	0.583	0.377	0.00742061
AAK1	2.66242e-07	0.420347	0.45	0.257	0.00753624
HNRNPH2	2.66834e-07	0.30915	0.131	0.032	0.00755301
PRICKLE1	2.68221e-07	0.439766	0.142	0.04	0.00759225
KHDRBS2	2.6966e-07	0.690691	0.323	0.167	0.00763301
NTRK2	2.74858e-07	0.407887	0.447	0.26	0.00778013
KCNB1	2.82542e-07	0.415747	0.168	0.056	0.00799764
SERF2	2.91592e-07	0.276527	0.435	0.241	0.00825382
DNAJC27-AS1	2.92891e-07	0.431757	0.147	0.042	0.00829057
EIF3I	2.96028e-07	0.308426	0.125	0.029	0.00837938
CDH8	2.96547e-07	0.331587	0.285	0.135	0.00839406
NOP10	3.07567e-07	0.324248	0.116	0.024	0.008706
FGF12	3.23398e-07	0.463795	0.355	0.188	0.00915411
SNCG	3.23687e-07	0.39823	0.125	0.029	0.00916229
UQCRC2	3.28553e-07	0.292601	0.269	0.122	0.00930003
ST6GALNAC5	3.31907e-07	0.805868	0.165	0.056	0.00939496
PRKRIP1	3.32537e-07	0.267878	0.269	0.119	0.00941278
ACTN1	3.32688e-07	0.309537	0.125	0.029	0.00941708
SORBS2	3.50878e-07	0.687428	0.196	0.077	0.00993196
MCTP1	3.52638e-07	0.642891	0.184	0.066	0.00998178
SLIT3	3.57771e-07	0.7212	0.127	0.032	0.0101271
TGOLN2	3.58392e-07	0.334031	0.295	0.141	0.0101446
TMEM50A	3.63439e-07	0.250207	0.218	0.085	0.0102875
NIN	3.652e-07	0.265672	0.269	0.122	0.0103373
RPS24	3.66179e-07	0.327894	0.282	0.133	0.0103651
SRSF4	4.27598e-07	0.359871	0.248	0.111	0.0121036
SDHC	4.32285e-07	0.251125	0.23	0.093	0.0122363
SYNE1	4.33433e-07	0.284261	0.379	0.204	0.0122688
SERPINI1	4.47749e-07	0.307401	0.461	0.273	0.012674
AKAP9	4.50544e-07	0.382326	0.521	0.321	0.0127531
CACNA1E	4.56788e-07	0.487507	0.193	0.074	0.0129298
NDUFB7	4.61355e-07	0.252319	0.195	0.072	0.0130591
RIMBP2	4.66349e-07	0.284976	0.122	0.029	0.0132005
OST4	4.7135e-07	0.31409	0.163	0.053	0.013342
BEX4	4.75515e-07	0.254436	0.313	0.156	0.0134599
[truncated: 1,232 more rows]

## Sheet: case-control-Endothelial-wilcox
gene_id	pvalue	avglog2FoldChange	pct.1	pct.2	padj
[truncated: 5,557 more rows]
