# Supplementary material for: Uncovering the Key Circuit FOSL2/FOS/EGR3/EGR1, Contributing to the Hyperexcitability of Excitatory Neurons in the Epileptic Temporal Cortex and Hippocampus
Source: Int J Mol Sci. 2026 May 16;27(10):4466. doi: 10.3390/ijms27104466 (PMC13206787; doi:10.3390/ijms27104466)
Supplement: Supplementary file 1 [file ijms-27-04466-s001.zip › Supplementary Tables/Table S4.xlsx]

## Sheet: Sheet1
p_val	avg_log2FC	pct.1	pct.2	p_val_adj	cluster	gene
4.60647e-10	-0.940544	0.974	0.977	7.81072e-06	DG_Ex4	TENM2
1.9491e-09	1.22982	0.891	0.558	3.30489e-05	DG_Ex4	GRM1
9.04241e-09	0.586743	1	1	0.000153323	DG_Ex4	CADM2
2.38438e-08	1.18017	0.933	0.744	0.000404296	DG_Ex4	SLC35F3
5.50786e-08	0.659267	1	0.953	0.000933913	DG_Ex4	STXBP5L
8.04535e-08	-0.917812	0.917	0.953	0.00136417	DG_Ex4	PTPRD
1.41212e-07	0.734642	0.984	0.977	0.00239439	DG_Ex4	NBEA
1.65512e-07	0.981197	0.886	0.581	0.00280642	DG_Ex4	SPHKAP
3.14929e-07	1.05697	0.736	0.256	0.00533994	DG_Ex4	KCNC2
5.49429e-07	1.25016	0.788	0.535	0.00931612	DG_Ex4	TLL1
6.45062e-07	1.04123	0.86	0.488	0.0109377	DG_Ex4	NR3C2
1.46941e-06	0.686224	0.99	0.953	0.0249153	DG_Ex4	PPFIA2
1.48261e-06	0.944249	0.834	0.372	0.0251392	DG_Ex4	KLF12
1.48839e-06	1.35323	0.617	0.186	0.0252372	DG_Ex4	ALDH1A2
1.68165e-06	1.03525	0.772	0.372	0.028514	DG_Ex4	KCNJ3
2.6246e-06	-0.590301	0.005	0.14	0.0445027	DG_Ex4	RHBDF2
3.10733e-06	-0.682472	0.026	0.209	0.0526879	DG_Ex4	YPEL4
4.26744e-06	0.977426	0.694	0.233	0.0723587	DG_Ex4	PAM
4.36769e-06	0.584634	0.984	0.93	0.0740586	DG_Ex4	PPM1E
4.65405e-06	0.977944	0.699	0.256	0.0789141	DG_Ex4	FBXO34
5.29102e-06	0.96258	0.741	0.302	0.0897146	DG_Ex4	GABRG2
5.52493e-06	-1.29313	0.176	0.465	0.0936807	DG_Ex4	USP39
6.27182e-06	0.853807	0.922	0.744	0.106345	DG_Ex4	MAML2
6.62637e-06	-0.411723	1	1	0.112357	DG_Ex4	RBFOX1
6.9181e-06	1.06175	0.601	0.209	0.117303	DG_Ex4	UNC13C
7.90438e-06	0.736898	0.964	0.791	0.134027	DG_Ex4	MCTP1
9.15661e-06	0.488924	1	1	0.155259	DG_Ex4	NRG3
9.36895e-06	-0.524525	0.995	1	0.15886	DG_Ex4	KAZN
1.1758e-05	0.796943	0.58	0.14	0.199368	DG_Ex4	DZIP3
1.2745e-05	1.14601	0.741	0.372	0.216105	DG_Ex4	RGS6
1.5949e-05	0.436037	0.99	1	0.270431	DG_Ex4	ADGRB3
1.6128e-05	0.56646	0.995	1	0.273467	DG_Ex4	ZBTB20
1.76342e-05	0.655695	0.762	0.349	0.299006	DG_Ex4	RALGPS2
1.82402e-05	0.875686	0.539	0.14	0.30928	DG_Ex4	GNA14
2.07054e-05	0.818888	0.808	0.488	0.351081	DG_Ex4	PGBD5
2.23222e-05	0.647272	0.938	0.767	0.378496	DG_Ex4	DGKI
2.35106e-05	0.894073	0.777	0.488	0.398646	DG_Ex4	KLHL2
2.68594e-05	0.843857	0.762	0.395	0.455428	DG_Ex4	SORT1
3.158e-05	0.758003	0.813	0.442	0.535471	DG_Ex4	HERC1
3.46851e-05	-1.15524	0.155	0.395	0.588121	DG_Ex4	INTS11
3.57291e-05	0.87677	0.705	0.279	0.605823	DG_Ex4	THSD7A
3.64908e-05	0.642914	0.907	0.535	0.618738	DG_Ex4	CACNA2D3
4.15304e-05	0.737243	0.855	0.488	0.704189	DG_Ex4	PPP1R9A
4.32812e-05	0.523577	0.979	0.907	0.733876	DG_Ex4	ZFPM2
4.57665e-05	0.869845	0.492	0.116	0.776017	DG_Ex4	GRIK5
4.97596e-05	0.788043	0.565	0.186	0.843724	DG_Ex4	CHCHD6
5.00248e-05	0.854492	0.539	0.163	0.848221	DG_Ex4	SLC16A7
5.13241e-05	0.763951	0.373	0.047	0.870251	DG_Ex4	ACTR3
5.17027e-05	0.619866	0.948	0.698	0.87667	DG_Ex4	SNAP25
5.56799e-05	0.691387	0.342	0.023	0.944109	DG_Ex4	C17orf51
6.14815e-05	0.685661	0.876	0.535	1	DG_Ex4	ARL15
6.6148e-05	0.669319	0.964	0.791	1	DG_Ex4	SEMA5A
7.13255e-05	0.366859	1	1	1	DG_Ex4	LSAMP
7.44535e-05	0.676449	0.549	0.163	1	DG_Ex4	SSBP2
7.58212e-05	0.627126	0.839	0.488	1	DG_Ex4	RP11-701H24.9
7.63017e-05	-0.885683	0.067	0.256	1	DG_Ex4	SEPT4
7.95395e-05	0.905916	0.487	0.14	1	DG_Ex4	LMO3
9.01854e-05	0.451734	0.933	0.767	1	DG_Ex4	DCLK1
9.31287e-05	0.560782	0.865	0.465	1	DG_Ex4	SUSD4
9.45404e-05	-0.807028	0.435	0.651	1	DG_Ex4	JPH4
9.51306e-05	0.758823	0.684	0.279	1	DG_Ex4	MAST4
9.89695e-05	0.579475	0.969	0.837	1	DG_Ex4	MAP2
0.000106872	0.655963	0.518	0.14	1	DG_Ex4	PAPSS1
0.00011368	0.695376	0.694	0.302	1	DG_Ex4	ADRBK2
0.000114056	0.815963	0.575	0.233	1	DG_Ex4	ZMYM4
0.000116666	0.756264	0.679	0.302	1	DG_Ex4	TNPO1
0.000118007	-1.02391	0.503	0.698	1	DG_Ex4	TENM3
0.000125023	0.824509	0.699	0.349	1	DG_Ex4	SH3RF3
0.000126317	0.571934	0.979	0.953	1	DG_Ex4	CLSTN2
0.000128124	0.427061	0.503	0.14	1	DG_Ex4	CNTNAP3B
0.000134625	0.55803	0.953	0.884	1	DG_Ex4	NELL2
0.000152354	0.708011	0.513	0.14	1	DG_Ex4	UNC13A
0.000159275	-0.7042	0.648	0.791	1	DG_Ex4	MBP
0.000160461	0.654919	0.518	0.14	1	DG_Ex4	DMXL1
0.000164573	0.813701	0.383	0.07	1	DG_Ex4	CHST15
0.000165826	-0.874944	0.057	0.233	1	DG_Ex4	CCDC88B
0.000168675	-0.907391	0.207	0.442	1	DG_Ex4	CERCAM
0.000170707	0.670383	0.705	0.326	1	DG_Ex4	DPF3
0.000174522	0.642752	0.347	0.047	1	DG_Ex4	ZNF106
0.0001849	0.658232	0.876	0.674	1	DG_Ex4	ADAM22
0.000190305	0.544437	0.394	0.07	1	DG_Ex4	CCDC64
0.00019083	-0.560573	0.026	0.163	1	DG_Ex4	IL11RA
0.000196258	0.685331	0.829	0.558	1	DG_Ex4	NFIB
0.000198777	0.621395	0.565	0.209	1	DG_Ex4	HNRNPU
0.000209132	0.595616	0.705	0.302	1	DG_Ex4	ADD3
0.000213554	-0.672615	0.611	0.767	1	DG_Ex4	KIF26B
0.000218584	0.66884	0.528	0.163	1	DG_Ex4	DDX10
0.000219073	0.826776	0.477	0.163	1	DG_Ex4	MAN1C1
0.000234227	-0.888327	0.503	0.674	1	DG_Ex4	DGKZ
0.000234456	0.7212	0.461	0.14	1	DG_Ex4	ZNF577
0.000239723	0.711318	0.845	0.512	1	DG_Ex4	CHST9
0.000246854	-0.756868	0.062	0.233	1	DG_Ex4	SCIMP
0.000267846	-0.813315	0.078	0.256	1	DG_Ex4	CENPT
0.000270503	0.671185	0.788	0.442	1	DG_Ex4	TTC39C
0.00028919	1.03633	0.896	0.767	1	DG_Ex4	RFX3
0.000298356	-0.785604	0.451	0.651	1	DG_Ex4	SRRM2
0.000299628	0.733774	0.808	0.605	1	DG_Ex4	CDH18
0.000300542	0.647529	0.839	0.558	1	DG_Ex4	GABBR2
0.000310365	0.575463	0.964	0.884	1	DG_Ex4	KCTD16
0.00031055	0.743839	0.539	0.186	1	DG_Ex4	YWHAZ
0.000318376	0.615464	0.404	0.093	1	DG_Ex4	C7orf60
0.000320866	0.670126	0.689	0.326	1	DG_Ex4	CASC4
0.000333299	0.555913	0.528	0.186	1	DG_Ex4	PHC2
0.000351503	0.826895	0.28	0.023	1	DG_Ex4	CMYA5
0.000354463	0.470965	0.964	0.907	1	DG_Ex4	DOCK4
0.000359731	-0.989687	0.29	0.512	1	DG_Ex4	TMEM144
0.000373519	0.748691	0.679	0.349	1	DG_Ex4	HIVEP2
0.00038516	0.587456	0.876	0.651	1	DG_Ex4	SYNPR
0.000385264	0.502636	0.482	0.14	1	DG_Ex4	PPHLN1
0.000389246	0.513082	0.979	0.791	1	DG_Ex4	TRIM9
0.00039714	0.631699	0.855	0.605	1	DG_Ex4	SAMD12
0.000398399	0.737964	0.736	0.419	1	DG_Ex4	PCBP3
0.000414456	0.656558	0.508	0.186	1	DG_Ex4	PHC3
0.000427829	-0.996659	0.207	0.419	1	DG_Ex4	RP11-577H5.5
0.00044586	0.486722	0.974	0.86	1	DG_Ex4	GRIK2
0.000458094	0.814686	0.378	0.093	1	DG_Ex4	PELI2
0.000461477	0.552035	0.482	0.163	1	DG_Ex4	EFR3A
0.000465458	0.694077	0.549	0.209	1	DG_Ex4	SCLT1
0.000465987	0.748012	0.762	0.465	1	DG_Ex4	GABRB2
0.000466261	0.610513	0.834	0.581	1	DG_Ex4	CDH8
0.000467853	-0.623411	0.031	0.163	1	DG_Ex4	COL23A1
0.000473474	0.679227	0.627	0.279	1	DG_Ex4	CAP2
0.000493922	0.643287	0.28	0.023	1	DG_Ex4	SLC7A11
0.000500089	0.617757	0.472	0.14	1	DG_Ex4	MPP6
0.000508481	0.583985	0.948	0.791	1	DG_Ex4	WBSCR17
0.000527613	-0.689098	0.109	0.302	1	DG_Ex4	NADSYN1
0.000530723	0.722838	0.497	0.163	1	DG_Ex4	TASP1
0.000538485	0.607393	0.57	0.209	1	DG_Ex4	FBXW11
0.00053921	0.698849	0.585	0.256	1	DG_Ex4	METTL15
0.000550035	0.773377	0.342	0.07	1	DG_Ex4	RALGAPB
0.000553539	0.535301	0.632	0.279	1	DG_Ex4	TBCK
0.000559714	0.489114	0.368	0.07	1	DG_Ex4	SUB1
0.000574732	0.601657	0.352	0.07	1	DG_Ex4	NCDN
0.00057751	0.606395	0.461	0.14	1	DG_Ex4	LYPD6B
0.000579492	0.680337	0.383	0.093	1	DG_Ex4	CLVS2
0.000579829	-0.855206	0.497	0.651	1	DG_Ex4	CTNNA3
0.000585361	0.429674	0.984	0.953	1	DG_Ex4	CSMD3
0.000615037	0.860629	0.363	0.093	1	DG_Ex4	TNS1
0.000615641	0.756145	0.575	0.256	1	DG_Ex4	ACSL3
0.000617308	0.76732	0.606	0.279	1	DG_Ex4	EPHA5
0.000633106	0.484203	0.472	0.14	1	DG_Ex4	ICE1
0.000654467	0.555086	0.606	0.233	1	DG_Ex4	PARP8
0.00066509	0.48188	0.891	0.651	1	DG_Ex4	GALNT18
0.000673836	0.35964	0.995	0.977	1	DG_Ex4	ANK3
0.000694639	0.627651	0.694	0.372	1	DG_Ex4	PRKG1
0.000701605	0.344981	0.513	0.186	1	DG_Ex4	PROX1
0.000743423	0.59358	0.446	0.14	1	DG_Ex4	RANBP2
0.000755253	0.671168	0.725	0.372	1	DG_Ex4	ICA1L
0.000758963	-0.76544	0.197	0.395	1	DG_Ex4	MAP1LC3A
0.0007598	0.613058	0.813	0.488	1	DG_Ex4	NRP1
0.000759914	-0.54886	0.047	0.186	1	DG_Ex4	SLC7A8
0.000760076	0.70044	0.575	0.256	1	DG_Ex4	ISPD
0.000797571	0.682941	0.715	0.395	1	DG_Ex4	EPHA7
0.000811732	0.646969	0.798	0.488	1	DG_Ex4	RAPGEF4
0.000825373	0.60724	0.409	0.116	1	DG_Ex4	SNX13
0.000827237	0.650445	0.218	0	1	DG_Ex4	CRY1
0.000827243	0.597664	0.218	0	1	DG_Ex4	C18orf42
0.000836085	-0.503962	0.016	0.116	1	DG_Ex4	PRR18
0.000847747	0.315509	0.472	0.14	1	DG_Ex4	RPH3A
0.000856752	0.669646	0.544	0.209	1	DG_Ex4	GPR155
0.000858548	-0.812177	0.601	0.698	1	DG_Ex4	SNRNP70
0.000877107	0.661872	0.301	0.047	1	DG_Ex4	ZNHIT6
0.000881655	0.619193	0.363	0.093	1	DG_Ex4	NR3C1
0.000896727	0.577531	0.798	0.535	1	DG_Ex4	ARHGAP44
0.000910132	-0.394175	0.016	0.116	1	DG_Ex4	PLIN3
0.000927809	0.631686	0.746	0.395	1	DG_Ex4	RGS7BP
0.000934376	0.529415	0.487	0.163	1	DG_Ex4	JAKMIP1
0.000937562	0.600003	0.896	0.674	1	DG_Ex4	LRFN5
0.000964835	0.526473	0.959	0.791	1	DG_Ex4	SLC24A3
0.000969316	-0.915612	0.534	0.698	1	DG_Ex4	NRG1
0.000980612	0.548292	0.212	0	1	DG_Ex4	TXNDC15
0.000989105	-0.590511	0.751	0.791	1	DG_Ex4	SPTBN4
0.00099462	0.494934	0.917	0.791	1	DG_Ex4	INPP4B
0.00101066	0.448247	0.933	0.814	1	DG_Ex4	PRKCE
0.00101434	-0.640709	0.026	0.14	1	DG_Ex4	TMC6
0.0010157	0.629964	0.731	0.442	1	DG_Ex4	PTPRO
0.00103282	0.453946	0.922	0.721	1	DG_Ex4	CACNA1E
0.0010776	0.631023	0.404	0.116	1	DG_Ex4	DGCR2
0.0010981	-0.941167	0.223	0.419	1	DG_Ex4	RNF220
0.00110343	-0.758081	0.28	0.465	1	DG_Ex4	AATK
0.00113379	0.503982	0.383	0.093	1	DG_Ex4	SLC38A6
0.00116112	0.574887	0.207	0	1	DG_Ex4	SLC6A15
0.00116974	-0.8052	0.244	0.442	1	DG_Ex4	ZNF385B
0.00117023	0.483913	0.409	0.116	1	DG_Ex4	SGCE
0.00119667	-0.668432	0.104	0.279	1	DG_Ex4	VSTM2B
0.00121324	0.386204	1	1	1	DG_Ex4	NCAM2
0.00121993	0.544057	0.829	0.512	1	DG_Ex4	REV3L
0.00122746	-0.61457	0.026	0.14	1	DG_Ex4	SCN7A
0.00122856	-0.868718	0.202	0.395	1	DG_Ex4	MLXIPL
0.00123836	0.562199	0.912	0.651	1	DG_Ex4	RIMS1
0.00124907	0.547239	0.326	0.07	1	DG_Ex4	MTMR2
0.00124959	0.652104	0.275	0.047	1	DG_Ex4	LEPR
0.00130562	0.392775	0.399	0.116	1	DG_Ex4	SEMA5B
0.00130636	0.415639	0.601	0.279	1	DG_Ex4	NOS1AP
0.00130669	0.609055	0.756	0.395	1	DG_Ex4	MICAL2
0.0013105	0.735375	0.43	0.14	1	DG_Ex4	ATP8B4
0.00131677	0.358823	0.99	0.93	1	DG_Ex4	LRRC7
0.00133975	0.797489	0.28	0.047	1	DG_Ex4	THSD7B
0.00136507	0.577445	0.29	0.047	1	DG_Ex4	ATP6AP1L
0.00137336	0.518298	0.202	0	1	DG_Ex4	CEP44
0.00139785	0.513754	0.606	0.256	1	DG_Ex4	ULK4
0.00140627	0.730664	0.446	0.163	1	DG_Ex4	COLEC12
0.00144695	0.451635	0.995	0.953	1	DG_Ex4	SNTG1
0.00145266	0.644031	0.679	0.372	1	DG_Ex4	ATP1B1
0.00147104	0.375843	0.295	0.047	1	DG_Ex4	RPGRIP1L
0.00148235	0.428909	0.658	0.326	1	DG_Ex4	RPS6KC1
0.00150193	0.331193	0.249	0.023	1	DG_Ex4	DLD
0.00150282	0.494621	0.539	0.233	1	DG_Ex4	INTS6
0.00161253	0.62978	0.482	0.209	1	DG_Ex4	ADD2
0.00165043	0.5374	0.772	0.488	1	DG_Ex4	PDE1A
0.00167681	0.515847	0.86	0.605	1	DG_Ex4	KCNJ6
0.0016929	0.613534	0.394	0.116	1	DG_Ex4	PPFIA1
0.0017182	0.451357	0.891	0.721	1	DG_Ex4	GABRB1
0.00173208	-1.01473	0.098	0.256	1	DG_Ex4	IPCEF1
0.00176444	0.530461	0.891	0.744	1	DG_Ex4	PLXNA4
0.00178366	0.820582	0.228	0.023	1	DG_Ex4	OTOF
0.0018007	0.572143	0.492	0.186	1	DG_Ex4	CLTC
0.00180643	0.575436	0.705	0.419	1	DG_Ex4	NEDD4L
0.00184493	0.597003	0.813	0.628	1	DG_Ex4	ADGRL2
0.00189566	0.496485	0.238	0.023	1	DG_Ex4	RABL2A
0.0019152	0.527371	0.192	0	1	DG_Ex4	DIO2
0.00191849	0.553459	0.238	0.023	1	DG_Ex4	LEMD3
0.00192559	0.44568	0.316	0.07	1	DG_Ex4	TUBGCP3
0.00196233	0.54818	0.58	0.279	1	DG_Ex4	LCOR
0.00197144	0.364539	0.534	0.186	1	DG_Ex4	RHOT1
0.00200282	0.614244	0.907	0.698	1	DG_Ex4	SIPA1L3
0.00202991	0.537052	0.358	0.093	1	DG_Ex4	FAM196B
0.00210153	0.374571	0.523	0.186	1	DG_Ex4	RAPH1
0.00211246	-0.747778	0.306	0.488	1	DG_Ex4	NRXN2
0.00214909	0.503482	0.497	0.186	1	DG_Ex4	TRAF3
0.00216946	0.534558	0.943	0.837	1	DG_Ex4	KCNQ3
0.00219134	0.635282	0.736	0.442	1	DG_Ex4	IMMP2L
0.00225118	-0.663274	0.041	0.163	1	DG_Ex4	PIEZO1
0.00225193	-1.17577	0.523	0.628	1	DG_Ex4	CDH12
0.00227681	-0.810039	0.083	0.233	1	DG_Ex4	MYRF
0.00227707	0.584883	0.466	0.209	1	DG_Ex4	TTBK2
0.00228489	0.584174	0.233	0.023	1	DG_Ex4	PTPN20
0.00231265	0.5877	0.223	0.023	1	DG_Ex4	ECHDC1
0.00231966	0.513971	0.518	0.209	1	DG_Ex4	RNF157
0.00236922	0.497303	0.223	0.023	1	DG_Ex4	ITGB5
0.00238474	0.586104	0.228	0.023	1	DG_Ex4	GATAD1
0.00242026	0.634545	0.829	0.535	1	DG_Ex4	CPEB4
0.00245489	0.663231	0.596	0.302	1	DG_Ex4	CCDC3
0.00245716	0.481652	0.56	0.256	1	DG_Ex4	PUM1
0.00246878	-0.444231	0.798	0.837	1	DG_Ex4	SORBS2
0.00247943	0.614285	0.534	0.233	1	DG_Ex4	MYH9
0.00250047	0.529997	0.565	0.279	1	DG_Ex4	HTR4
0.00250878	-0.62221	0.021	0.116	1	DG_Ex4	CPNE6
0.00250878	-0.424075	0.021	0.116	1	DG_Ex4	RAB24
0.00251556	0.443221	0.456	0.163	1	DG_Ex4	MTDH
0.00253748	0.617563	0.611	0.279	1	DG_Ex4	ABI1
0.00253914	0.406115	0.534	0.209	1	DG_Ex4	YLPM1
0.00253914	-0.410044	0.953	0.907	1	DG_Ex4	PPP2R2B
0.00256141	0.499051	0.409	0.14	1	DG_Ex4	TMEM57
0.0026005	0.506119	0.808	0.558	1	DG_Ex4	SCN8A
0.00262105	0.638541	0.57	0.279	1	DG_Ex4	LONRF2
0.0026232	0.475856	0.969	0.837	1	DG_Ex4	GRIA2
0.00267509	0.36375	0.959	0.814	1	DG_Ex4	NCOA1
0.00269263	0.472373	0.528	0.209	1	DG_Ex4	UBE3A
0.00269679	0.537675	0.466	0.186	1	DG_Ex4	LRP12
0.00270763	0.473838	0.523	0.209	1	DG_Ex4	ASPH
0.00272702	-0.804555	0.14	0.302	1	DG_Ex4	MOBP
0.00273407	0.288167	1	0.977	1	DG_Ex4	NLGN1
0.00274288	0.544087	0.674	0.372	1	DG_Ex4	CDK13
0.00275692	0.56505	0.451	0.186	1	DG_Ex4	LPIN1
0.00278486	0.44002	0.953	0.814	1	DG_Ex4	PPP3CA
0.00278547	0.456184	0.389	0.116	1	DG_Ex4	EPC2
0.00282042	0.535928	0.306	0.07	1	DG_Ex4	HTR1E
0.00285935	0.422809	0.679	0.349	1	DG_Ex4	TBC1D1
0.00286895	-0.643739	0.031	0.14	1	DG_Ex4	RAPGEF3
0.00288153	0.303569	0.995	0.977	1	DG_Ex4	RYR2
0.00288189	0.552768	0.746	0.442	1	DG_Ex4	MNAT1
0.00288304	0.401266	0.228	0.023	1	DG_Ex4	AMN1
0.00292539	0.513552	0.44	0.163	1	DG_Ex4	CBLB
0.00292988	0.526914	0.798	0.512	1	DG_Ex4	SCN2A
0.0029401	-0.357882	0.99	0.953	1	DG_Ex4	LRRC4C
0.00297243	0.380233	0.912	0.628	1	DG_Ex4	CDC42BPA
0.00297632	-0.540661	0.021	0.116	1	DG_Ex4	AGMO
0.00299934	0.343231	0.58	0.279	1	DG_Ex4	ELMOD1
0.00300679	0.546645	0.44	0.163	1	DG_Ex4	DPY19L2
0.00302116	-0.956664	0.207	0.372	1	DG_Ex4	PLEKHH1
0.00302407	0.419405	0.425	0.14	1	DG_Ex4	KPNA3
0.00306065	-0.594937	0.073	0.209	1	DG_Ex4	MMAB
0.00310504	0.54664	0.658	0.372	1	DG_Ex4	PPM1H
0.00313488	0.533022	0.508	0.209	1	DG_Ex4	KIAA0319L
0.00313895	0.688618	0.399	0.14	1	DG_Ex4	ELOVL5
0.00314457	0.506242	0.368	0.116	1	DG_Ex4	ZYG11B
0.00314745	0.509492	0.813	0.535	1	DG_Ex4	NIN
0.00318108	-0.659254	0.088	0.233	1	DG_Ex4	POLE
0.00318278	0.645923	0.58	0.279	1	DG_Ex4	BDNF
0.00319218	-0.842759	0.119	0.279	1	DG_Ex4	NARF
0.00322358	0.559946	0.772	0.512	1	DG_Ex4	FNDC3A
0.00327793	-0.287512	0.021	0.116	1	DG_Ex4	WDR97
0.00329811	-0.562845	0.114	0.279	1	DG_Ex4	PAFAH1B2
0.00329839	0.550263	0.632	0.326	1	DG_Ex4	DYRK1A
0.00330592	0.472852	0.223	0.023	1	DG_Ex4	ANKMY2
0.0033144	-0.542288	0.057	0.186	1	DG_Ex4	LGI4
0.00334287	0.509693	0.326	0.093	1	DG_Ex4	GABRA4
0.00338576	0.445694	0.927	0.86	1	DG_Ex4	DCC
0.00339606	-0.364233	0.87	0.837	1	DG_Ex4	DIP2C
0.00353919	-0.337213	0.031	0.14	1	DG_Ex4	EPHA10
0.00354932	0.25549	0.404	0.14	1	DG_Ex4	ASXL2
0.0035772	0.503407	0.87	0.767	1	DG_Ex4	TNIK
0.00359142	-0.614543	0.503	0.581	1	DG_Ex4	COMMD1
0.00363421	0.396576	0.472	0.186	1	DG_Ex4	SSBP3
0.00365685	0.481632	0.218	0.023	1	DG_Ex4	CARF
0.00367972	0.46321	0.171	0	1	DG_Ex4	ABCE1
0.00367972	0.512765	0.171	0	1	DG_Ex4	FBRSL1
0.00369997	0.510563	0.218	0.023	1	DG_Ex4	KCNG3
0.00370075	0.346801	0.389	0.116	1	DG_Ex4	DENND4C
0.00374433	0.577481	0.451	0.186	1	DG_Ex4	OLFM3
0.00375827	0.471593	0.663	0.326	1	DG_Ex4	PRICKLE1
0.00377566	-0.54931	0.85	0.837	1	DG_Ex4	FMNL2
0.0037885	0.481891	0.964	0.814	1	DG_Ex4	CACNB2
0.00380662	0.456559	0.477	0.186	1	DG_Ex4	PRB2
0.00384441	0.553387	0.777	0.488	1	DG_Ex4	SH3GL2
0.00386638	0.471276	0.435	0.163	1	DG_Ex4	TLK1
0.0039316	0.430384	0.565	0.233	1	DG_Ex4	ADAM10
0.00394136	0.460083	0.694	0.419	1	DG_Ex4	GLS
0.00394887	0.504045	0.363	0.116	1	DG_Ex4	PPM1L
0.00394935	0.437687	0.477	0.209	1	DG_Ex4	USP33
0.00402078	-0.707838	0.839	0.884	1	DG_Ex4	DPP10
0.00405502	0.642403	0.358	0.116	1	DG_Ex4	BCLAF1
0.0040665	0.572963	0.492	0.233	1	DG_Ex4	SLC4A4
0.00407065	0.417345	0.756	0.512	1	DG_Ex4	NFAT5
0.00412866	-0.424904	0.927	0.953	1	DG_Ex4	QKI
0.00413315	0.307322	0.342	0.093	1	DG_Ex4	DOCK7
0.00417251	0.35932	0.497	0.209	1	DG_Ex4	DPY19L3
0.00422579	-0.822048	0.332	0.512	1	DG_Ex4	TMC7
0.00424765	0.345727	0.332	0.093	1	DG_Ex4	VPS37B
0.00426918	0.523635	0.321	0.093	1	DG_Ex4	SREK1
0.0042726	0.583305	0.658	0.395	1	DG_Ex4	UBR5
0.00427373	0.467138	0.446	0.163	1	DG_Ex4	SFPQ
0.00428551	0.463686	0.212	0.023	1	DG_Ex4	CCDC136
0.0042892	0.558624	0.332	0.093	1	DG_Ex4	CLTA
0.00431991	0.472388	0.829	0.651	1	DG_Ex4	DAPK1
0.00434887	0.327691	0.984	0.93	1	DG_Ex4	ANK2
0.00444199	0.473978	0.472	0.186	1	DG_Ex4	JPH1
0.0044514	0.476616	0.326	0.093	1	DG_Ex4	RHEB
0.00446407	0.363195	0.575	0.233	1	DG_Ex4	VWA8
0.00447567	0.340639	0.549	0.233	1	DG_Ex4	MIB1
0.00448474	0.407625	0.964	0.93	1	DG_Ex4	GRIN2A
0.0044944	0.529156	0.637	0.326	1	DG_Ex4	NEO1
0.00449983	0.460975	0.358	0.116	1	DG_Ex4	ATF2
0.0045055	0.425105	0.575	0.279	1	DG_Ex4	KIAA0368
0.00452696	-0.678438	0.461	0.581	1	DG_Ex4	FTH1
0.00457285	-1.03931	0.56	0.651	1	DG_Ex4	LMF1
0.00459768	0.435331	0.254	0.047	1	DG_Ex4	SNX27
0.00460763	0.549152	0.306	0.093	1	DG_Ex4	ATP8B1
0.004616	-0.88875	0.435	0.535	1	DG_Ex4	SFMBT2
0.00461618	0.422915	0.28	0.07	1	DG_Ex4	NR4A3
0.00464481	0.324797	0.979	0.953	1	DG_Ex4	GRM7
0.00464881	0.372772	0.212	0.023	1	DG_Ex4	VDAC3
0.00469299	0.476016	0.482	0.186	1	DG_Ex4	RNF111
0.00479392	-0.72239	0.202	0.372	1	DG_Ex4	VWA5B2
0.00481885	0.412122	0.244	0.047	1	DG_Ex4	TDRP
0.00484968	0.368494	0.57	0.302	1	DG_Ex4	PPP2R2C
0.00487263	0.551703	0.238	0.047	1	DG_Ex4	HIVEP1
0.00487422	0.360849	0.943	0.837	1	DG_Ex4	DTNA
0.00487928	0.562395	0.275	0.07	1	DG_Ex4	VPS36
0.00492932	0.37924	0.58	0.256	1	DG_Ex4	AUH
0.00493428	-0.664831	0.047	0.163	1	DG_Ex4	HAPLN2
0.00498026	0.49554	0.352	0.116	1	DG_Ex4	NAF1
0.00500436	0.4361	0.29	0.07	1	DG_Ex4	STK38
0.00501627	0.343884	0.99	0.907	1	DG_Ex4	PLCB1
0.00510629	0.457345	0.404	0.14	1	DG_Ex4	MOB1B
0.00513491	0.417157	0.207	0.023	1	DG_Ex4	MAP7D1
0.00514335	0.380291	0.756	0.488	1	DG_Ex4	ATP6V1H
0.00514806	0.333357	0.477	0.186	1	DG_Ex4	FAM120A
0.00528091	0.461625	0.472	0.209	1	DG_Ex4	LRCH1
0.00528242	0.329698	0.389	0.14	1	DG_Ex4	FAM188A
0.00531099	0.561183	0.244	0.047	1	DG_Ex4	LNX1
0.00533906	0.444781	0.399	0.14	1	DG_Ex4	LUZP1
0.00534287	0.543986	0.373	0.14	1	DG_Ex4	PRNP
0.00536782	0.42874	0.948	0.884	1	DG_Ex4	PARD3
0.00537034	0.42777	0.197	0.023	1	DG_Ex4	ZC3H18
0.00540455	0.433577	0.285	0.07	1	DG_Ex4	ZNF675
0.00544668	0.509499	0.668	0.372	1	DG_Ex4	TMEM117
0.00546576	0.458777	0.415	0.163	1	DG_Ex4	BTBD10
0.00546705	0.452916	0.352	0.116	1	DG_Ex4	JPH3
0.00552529	0.360078	0.389	0.14	1	DG_Ex4	SYNJ1
0.00552673	0.422168	0.42	0.163	1	DG_Ex4	NCK2
0.00553319	-0.630022	0.062	0.186	1	DG_Ex4	DFNB31
0.00554394	0.489137	0.244	0.047	1	DG_Ex4	RP11-795F19.5
0.00557785	-0.469757	0.047	0.163	1	DG_Ex4	DCAF15
0.00560272	0.427288	0.658	0.349	1	DG_Ex4	SRSF11
0.00560774	0.484514	0.456	0.186	1	DG_Ex4	MIPOL1
0.00564544	0.414148	0.316	0.093	1	DG_Ex4	NDFIP2
0.00568251	-0.838361	0.326	0.465	1	DG_Ex4	ABCA2
0.00570449	-0.48805	0.078	0.209	1	DG_Ex4	SLCO1A2
0.00571186	-0.938859	0.244	0.395	1	DG_Ex4	MRPL41
0.005757	0.592432	0.342	0.116	1	DG_Ex4	TUBA1A
0.00578185	0.525382	0.72	0.442	1	DG_Ex4	PPFIBP1
0.00579976	-0.57054	0.062	0.186	1	DG_Ex4	RNF126
0.00580118	0.484931	0.674	0.372	1	DG_Ex4	PCCA
0.00586795	0.499998	0.202	0.023	1	DG_Ex4	CANX
0.00588488	-0.364223	0.974	0.953	1	DG_Ex4	PDZD2
0.00593036	-0.71493	0.187	0.349	1	DG_Ex4	KAT2A
0.00593896	0.477941	0.394	0.14	1	DG_Ex4	DENND1B
0.00594656	0.373182	0.155	0	1	DG_Ex4	CCT4
0.00598784	0.474322	0.347	0.116	1	DG_Ex4	TRERF1
0.00598835	0.517869	0.192	0.023	1	DG_Ex4	STAM
0.00599637	0.400762	0.352	0.116	1	DG_Ex4	AKAP13
0.00600493	0.433702	0.202	0.023	1	DG_Ex4	CAPRIN1
0.00603215	-0.65303	0.124	0.279	1	DG_Ex4	SPDYE5
0.0060377	0.326261	0.244	0.047	1	DG_Ex4	CYB5B
0.00611943	0.47463	0.233	0.047	1	DG_Ex4	RUFY1
0.00613523	0.432981	0.42	0.163	1	DG_Ex4	NNT
0.00614479	0.416402	0.202	0.023	1	DG_Ex4	RPE
0.00617174	-0.560798	0.741	0.791	1	DG_Ex4	DSCAML1
0.00617319	-0.559692	0.062	0.186	1	DG_Ex4	NAGLU
0.00620971	-0.940389	0.513	0.581	1	DG_Ex4	ESRRG
0.00623284	0.406276	0.244	0.047	1	DG_Ex4	SLC6A6
0.00624665	0.504331	0.238	0.047	1	DG_Ex4	CALM3
0.00628323	0.5086	0.606	0.302	1	DG_Ex4	ESYT2
0.00638384	0.440519	0.28	0.07	1	DG_Ex4	THY1
0.00638851	-0.70905	0.171	0.326	1	DG_Ex4	NCLN
0.00639325	0.261988	0.316	0.093	1	DG_Ex4	PPARD
0.00647242	0.487909	0.197	0.023	1	DG_Ex4	AATF
0.00647955	0.407297	0.383	0.14	1	DG_Ex4	CAPS2
0.00653381	-0.448822	0.741	0.767	1	DG_Ex4	SLC44A1
0.00655074	0.424322	0.275	0.07	1	DG_Ex4	PPP1R14C
0.00656267	0.491869	0.415	0.163	1	DG_Ex4	NAPG
0.00657073	0.312276	0.244	0.047	1	DG_Ex4	ZFAND6
0.00657576	-0.406086	0.036	0.14	1	DG_Ex4	PPOX
0.00661762	0.502591	0.466	0.209	1	DG_Ex4	ZNF586
0.00661954	0.508843	0.415	0.163	1	DG_Ex4	PPP4R4
0.00662073	0.584487	0.715	0.442	1	DG_Ex4	SLC44A5
0.00664175	0.332868	0.943	0.767	1	DG_Ex4	JMJD1C
0.00665008	0.503248	0.269	0.07	1	DG_Ex4	TUB
0.00666817	0.351841	0.233	0.047	1	DG_Ex4	PEX3
0.00668116	0.447722	0.632	0.326	1	DG_Ex4	BCL11B
0.00670437	-0.60036	0.705	0.767	1	DG_Ex4	USP34
0.00671579	0.55431	0.497	0.233	1	DG_Ex4	PDE10A
0.00671668	-0.393917	0.026	0.116	1	DG_Ex4	IK
0.00671668	-0.469467	0.026	0.116	1	DG_Ex4	P2RY12
0.00671731	0.515186	0.269	0.07	1	DG_Ex4	NAMPT
0.00673736	0.436924	0.342	0.116	1	DG_Ex4	CDC42BPB
0.00683635	0.604157	0.539	0.279	1	DG_Ex4	AGO3
0.00685725	0.483946	0.368	0.14	1	DG_Ex4	SGPP2
0.00686141	-0.430745	0.026	0.116	1	DG_Ex4	RAB37
0.00686295	0.316212	0.285	0.07	1	DG_Ex4	HMGCLL1
0.00687744	0.437562	0.482	0.209	1	DG_Ex4	DCAF6
0.00696635	0.439126	0.15	0	1	DG_Ex4	LRRC2
0.00696639	0.393367	0.15	0	1	DG_Ex4	DUSP22
0.00696639	0.436989	0.15	0	1	DG_Ex4	PPP1R2
0.00696639	0.40597	0.15	0	1	DG_Ex4	SMIM17
0.00699231	0.554893	0.43	0.186	1	DG_Ex4	CPD
0.00699379	0.562098	0.187	0.023	1	DG_Ex4	CEMIP
0.0069973	0.581047	0.326	0.116	1	DG_Ex4	NDUFAF2
0.00700893	-0.430594	0.026	0.116	1	DG_Ex4	MOGS
0.00700893	-0.310682	0.026	0.116	1	DG_Ex4	MTRF1L
0.00704047	0.490211	0.834	0.674	1	DG_Ex4	DTNB
0.00711767	0.409671	0.342	0.116	1	DG_Ex4	ANKDD1A
0.00712119	0.495489	0.373	0.14	1	DG_Ex4	CYTH3
0.00713485	0.52526	0.306	0.093	1	DG_Ex4	KCNK2
0.00713778	-0.691091	0.192	0.349	1	DG_Ex4	ASPHD1
0.0071781	0.43314	0.197	0.023	1	DG_Ex4	PARM1
0.007195	0.471285	0.948	0.907	1	DG_Ex4	ST6GALNAC5
0.00730891	0.523742	0.275	0.07	1	DG_Ex4	NETO2
0.00740261	-0.510789	0.052	0.163	1	DG_Ex4	SNAI3
0.00742165	0.447208	0.611	0.326	1	DG_Ex4	CRTC3
0.00742548	0.360186	0.86	0.674	1	DG_Ex4	CHSY3
0.00745368	0.361458	0.933	0.837	1	DG_Ex4	AFF3
0.00746046	0.266913	0.394	0.14	1	DG_Ex4	CUL1
0.00749817	0.4639	0.269	0.07	1	DG_Ex4	SLITRK5
0.00750528	0.455808	0.295	0.093	1	DG_Ex4	C2CD3
0.00756773	-0.595583	0.067	0.186	1	DG_Ex4	CNNM4
0.00759587	0.34924	0.896	0.651	1	DG_Ex4	PCLO
0.00762754	-0.529545	0.098	0.233	1	DG_Ex4	CNTN2
0.00768219	0.541712	0.71	0.442	1	DG_Ex4	EML5
0.00771706	0.469649	0.394	0.163	1	DG_Ex4	ARHGAP20
0.00773281	0.481527	0.352	0.116	1	DG_Ex4	TRIM37
0.00778939	0.282264	0.461	0.186	1	DG_Ex4	ZBTB38
0.00781563	0.368493	0.943	0.767	1	DG_Ex4	CAMK1D
0.00782294	0.517913	0.218	0.047	1	DG_Ex4	ZNF626
0.00783798	0.536611	0.249	0.07	1	DG_Ex4	UBE2QL1
0.00785356	0.379131	0.907	0.698	1	DG_Ex4	RASAL2
0.00786235	0.481498	0.508	0.233	1	DG_Ex4	CDK17
0.00788382	0.528999	0.539	0.279	1	DG_Ex4	KSR1
0.00788382	0.475996	0.539	0.279	1	DG_Ex4	ZCCHC11
0.007958	0.456263	0.192	0.023	1	DG_Ex4	RAB14
0.00806764	-0.729829	0.171	0.326	1	DG_Ex4	ENO2
0.00806877	0.439028	0.85	0.698	1	DG_Ex4	UBR3
0.00812485	0.496713	0.373	0.14	1	DG_Ex4	ZNF438
0.00813541	-0.589023	0.13	0.279	1	DG_Ex4	ACOT11
0.0081449	0.422563	0.275	0.07	1	DG_Ex4	NUAK1
0.00815457	0.415995	0.145	0	1	DG_Ex4	TOMM20
0.00818535	-0.858624	0.373	0.488	1	DG_Ex4	LENG8
0.00819642	0.407405	0.943	0.767	1	DG_Ex4	SHISA6
0.00827271	0.481173	0.736	0.465	1	DG_Ex4	ADCY9
0.00831421	-0.711743	0.249	0.395	1	DG_Ex4	CKB
0.00839149	0.377677	0.316	0.093	1	DG_Ex4	GLRB
0.00839179	0.389992	0.409	0.163	1	DG_Ex4	EML4
0.00842302	0.455184	0.902	0.86	1	DG_Ex4	LINGO2
0.00843119	0.326049	0.99	1	1	DG_Ex4	ERC2
0.00853273	0.617034	0.363	0.14	1	DG_Ex4	COL25A1
0.00856983	0.34915	0.192	0.023	1	DG_Ex4	FAM114A1
0.00857326	0.438053	0.295	0.093	1	DG_Ex4	EMSY
0.00857441	-0.459397	0.052	0.163	1	DG_Ex4	C10orf107
0.00858299	0.421951	0.332	0.116	1	DG_Ex4	SPEF2
0.00860698	0.298248	0.528	0.233	1	DG_Ex4	HNRNPC
0.00870197	-0.711936	0.14	0.279	1	DG_Ex4	ADCY6
0.0087283	0.528905	0.44	0.209	1	DG_Ex4	CORO1C
0.00876212	0.445606	0.948	0.837	1	DG_Ex4	MAPK10
0.00877524	0.469988	0.368	0.14	1	DG_Ex4	STRN
0.00880269	0.514123	0.218	0.047	1	DG_Ex4	BCAS4
0.00881392	0.298554	0.617	0.302	1	DG_Ex4	NPEPPS
0.00881488	0.444116	0.813	0.581	1	DG_Ex4	DYNC1I1
0.00882083	0.331877	0.938	0.837	1	DG_Ex4	CNTN1
0.00882849	0.36729	0.653	0.349	1	DG_Ex4	TARBP1
0.0090207	0.459809	0.187	0.023	1	DG_Ex4	MATN2
0.0090332	0.343737	0.316	0.093	1	DG_Ex4	PPIP5K2
0.00903373	0.521278	0.503	0.256	1	DG_Ex4	PJA2
0.00910659	0.488516	0.762	0.442	1	DG_Ex4	CPNE4
0.00910847	0.328184	0.622	0.302	1	DG_Ex4	ZFR
0.00913666	-0.679629	0.161	0.302	1	DG_Ex4	TF
0.00914274	0.452755	0.259	0.07	1	DG_Ex4	RARS
0.00915513	0.253709	0.352	0.116	1	DG_Ex4	PTPN11
0.00916	0.405214	0.347	0.116	1	DG_Ex4	RIC1
0.00919223	0.432694	0.306	0.093	1	DG_Ex4	AP1G1
0.00920409	0.357535	0.492	0.233	1	DG_Ex4	SLMAP
0.0092792	0.343689	0.223	0.047	1	DG_Ex4	ZC3H15
0.00930697	0.400383	0.332	0.116	1	DG_Ex4	CSNK1G3
0.00932176	0.405959	0.544	0.256	1	DG_Ex4	SHC3
0.00933443	0.403732	0.731	0.419	1	DG_Ex4	ABI2
0.00934686	0.432993	0.404	0.163	1	DG_Ex4	COX7A2L
0.00949374	-0.859047	0.528	0.605	1	DG_Ex4	PIP4K2A
0.00953626	0.3822	0.86	0.651	1	DG_Ex4	ATP8A1
0.00953812	0.432343	0.14	0	1	DG_Ex4	ANGPTL1
0.00953812	0.377033	0.14	0	1	DG_Ex4	KDSR
0.00953812	0.38038	0.14	0	1	DG_Ex4	PHF2
0.00954885	0.367494	0.187	0.023	1	DG_Ex4	N4BP2
0.00958438	0.411174	0.404	0.163	1	DG_Ex4	NFX1
0.0096041	0.373159	0.259	0.07	1	DG_Ex4	SLC25A27
0.00963806	0.423015	0.363	0.14	1	DG_Ex4	ZNF326
0.00970807	-0.796134	0.399	0.512	1	DG_Ex4	BIN1
0.00974461	0.424063	0.497	0.233	1	DG_Ex4	RAB7A
0.00976764	0.369013	0.42	0.163	1	DG_Ex4	SENP7
0.0097707	0.466952	0.715	0.419	1	DG_Ex4	PHF14
0.00978701	0.421148	0.218	0.047	1	DG_Ex4	MSL2
0.00982635	0.348594	0.383	0.14	1	DG_Ex4	GALNT14
0.00983663	0.413278	0.953	0.86	1	DG_Ex4	KCND2
0.00984723	0.408746	0.425	0.163	1	DG_Ex4	NEMF
0.00989215	0.453986	0.326	0.116	1	DG_Ex4	NDUFS4
0.00989694	0.336316	0.637	0.326	1	DG_Ex4	LRRFIP1
0.00996541	0.422257	0.176	0.023	1	DG_Ex4	ARPC3
0.00997649	0.269174	0.363	0.14	1	DG_Ex4	SRGAP2C
0.00999295	-0.702509	0.155	0.302	1	DG_Ex4	BAIAP3
0.0100888	0.262446	0.508	0.256	1	DG_Ex4	AFF4
0.0100927	0.373978	0.415	0.163	1	DG_Ex4	XRCC5
0.0102098	0.462715	0.394	0.163	1	DG_Ex4	WDR33
0.0103854	0.441849	0.694	0.395	1	DG_Ex4	PLPPR4
0.0103963	-0.652309	0.554	0.581	1	DG_Ex4	SPIN1
0.0104084	0.363859	0.223	0.047	1	DG_Ex4	BZW2
0.0104236	0.359251	0.218	0.047	1	DG_Ex4	NBN
0.010445	-0.454869	0.067	0.186	1	DG_Ex4	NXF1
0.0105191	0.359244	0.44	0.209	1	DG_Ex4	GNPTAB
0.0105196	0.347855	0.373	0.14	1	DG_Ex4	NRP2
0.0106181	-0.605437	0.041	0.14	1	DG_Ex4	ABCA7
0.0106866	0.278953	0.425	0.163	1	DG_Ex4	ARID2
0.0107604	0.516467	0.212	0.047	1	DG_Ex4	MIER1
0.010793	-0.536251	0.057	0.163	1	DG_Ex4	IGSF10
0.0107995	0.48986	0.451	0.209	1	DG_Ex4	CWC27
0.0108036	-0.49091	0.041	0.14	1	DG_Ex4	KIF22
0.0108156	0.301983	0.228	0.047	1	DG_Ex4	RAB11FIP2
0.0108225	0.399153	0.295	0.093	1	DG_Ex4	METTL25
0.0109572	-1.15925	0.073	0.186	1	DG_Ex4	SERPINE1
0.0110314	0.437975	0.71	0.419	1	DG_Ex4	HCN1
0.0110479	0.41552	0.762	0.558	1	DG_Ex4	CCDC85A
0.0111482	0.464518	0.135	0	1	DG_Ex4	GOLIM4
0.0111483	0.363351	0.135	0	1	DG_Ex4	CLPX
0.0111483	0.389115	0.135	0	1	DG_Ex4	FAM149B1
0.0111483	0.363116	0.135	0	1	DG_Ex4	PEX13
0.0111483	0.440505	0.135	0	1	DG_Ex4	TSPYL1
0.0111483	0.406587	0.135	0	1	DG_Ex4	ZFPM1
0.0111507	0.503602	0.363	0.14	1	DG_Ex4	PDLIM5
0.0111576	0.509621	0.585	0.302	1	DG_Ex4	PREPL
0.0111832	-0.401396	0.041	0.14	1	DG_Ex4	RP11-248J23.7
0.0112438	0.320097	0.523	0.233	1	DG_Ex4	ME3
0.011332	0.532907	0.259	0.07	1	DG_Ex4	ADAMTS6
0.0113774	-0.426238	0.041	0.14	1	DG_Ex4	SPAG7
0.0113969	0.398048	0.254	0.07	1	DG_Ex4	NR2C1
0.0114873	-0.596238	0.114	0.256	1	DG_Ex4	RPL32
0.0117673	0.418358	0.793	0.512	1	DG_Ex4	ARHGAP32
0.0117947	0.407641	0.321	0.116	1	DG_Ex4	CEP95
0.0118579	0.370676	0.601	0.326	1	DG_Ex4	JARID2
0.0120892	0.507034	0.316	0.116	1	DG_Ex4	IARS
0.0121319	0.263871	0.378	0.14	1	DG_Ex4	OGDH
0.0121346	0.401461	0.513	0.256	1	DG_Ex4	BMPR1A
0.0121846	-0.682383	0.58	0.628	1	DG_Ex4	FAM153C
0.0122383	0.468626	0.482	0.233	1	DG_Ex4	STAU2
0.0122396	0.526988	0.306	0.116	1	DG_Ex4	AP3B1
0.0122492	-0.591383	0.073	0.186	1	DG_Ex4	DMAP1
0.0122609	0.395127	0.492	0.209	1	DG_Ex4	PACSIN2
0.0122731	0.401908	0.642	0.349	1	DG_Ex4	ARIH1
0.0123131	0.380014	0.254	0.07	1	DG_Ex4	GOSR1
0.0123179	0.325356	0.762	0.442	1	DG_Ex4	BICD1
0.0123374	0.385219	0.326	0.116	1	DG_Ex4	NBPF15
0.0124061	0.483874	0.275	0.093	1	DG_Ex4	KIAA1841
0.0124994	0.276881	0.523	0.256	1	DG_Ex4	DKK3
0.0125374	0.481957	0.756	0.465	1	DG_Ex4	PPP1R12A
0.0125922	0.364491	0.425	0.186	1	DG_Ex4	ANTXR1
0.0126246	0.379558	0.218	0.047	1	DG_Ex4	COPS2
0.0126821	0.488689	0.28	0.093	1	DG_Ex4	CCDC82
0.0128434	0.41373	0.389	0.163	1	DG_Ex4	PTH2R
0.0129027	-0.475685	0.834	0.791	1	DG_Ex4	MAGI1
0.0129277	-0.503331	0.088	0.209	1	DG_Ex4	CCDC159
0.0129709	0.520147	0.358	0.14	1	DG_Ex4	DGKH
0.0130214	0.355942	0.13	0	1	DG_Ex4	IFLTD1
0.0130214	0.367249	0.13	0	1	DG_Ex4	NRG4
0.0130597	0.391654	0.311	0.116	1	DG_Ex4	MFF
0.0130655	0.318485	0.876	0.581	1	DG_Ex4	PLEKHA5
0.0130744	0.448607	0.466	0.233	1	DG_Ex4	SYT17
0.0132049	0.331665	0.259	0.07	1	DG_Ex4	TSPAN3
0.0133187	0.318099	0.342	0.116	1	DG_Ex4	DCP1A
0.0133538	-0.540777	0.057	0.163	1	DG_Ex4	SDR39U1
0.0133539	0.332191	0.218	0.047	1	DG_Ex4	KRR1
0.0135286	0.306178	0.694	0.419	1	DG_Ex4	KMT2C
0.0135434	0.264039	0.176	0.023	1	DG_Ex4	CECR5
0.0135697	0.50138	0.244	0.07	1	DG_Ex4	GALNT1
0.013603	-0.666308	0.088	0.209	1	DG_Ex4	CRIP2
0.0136189	-0.924589	0.207	0.349	1	DG_Ex4	CCBE1
0.0136606	0.463571	0.166	0.023	1	DG_Ex4	ZNF568
0.0136983	0.470606	0.528	0.279	1	DG_Ex4	CBWD5
0.0137341	0.5381	0.306	0.116	1	DG_Ex4	UBL3
0.0137356	0.404781	0.399	0.163	1	DG_Ex4	RP11-826N14.7
0.0137925	0.512635	0.658	0.419	1	DG_Ex4	FBXW7
0.0138151	-0.368225	0.927	0.884	1	DG_Ex4	NFIA
0.0138687	0.456091	0.845	0.581	1	DG_Ex4	EHBP1
0.0139462	0.479197	0.212	0.047	1	DG_Ex4	PKP2
0.0140522	0.427494	0.56	0.302	1	DG_Ex4	SND1
0.0141298	-0.619716	0.088	0.209	1	DG_Ex4	MYOM2
0.0141646	0.337938	0.953	0.86	1	DG_Ex4	PDE4DIP
0.014309	0.377851	0.285	0.093	1	DG_Ex4	SEPT3
0.0143114	0.405783	0.347	0.14	1	DG_Ex4	FHL2
0.0143658	-0.328873	0.031	0.116	1	DG_Ex4	TP53I13
0.0143908	-0.406833	0.057	0.163	1	DG_Ex4	COQ9
0.014397	0.269463	0.337	0.116	1	DG_Ex4	CKAP5
0.0144027	0.410375	0.171	0.023	1	DG_Ex4	KLRD1
0.0144349	0.40207	0.249	0.07	1	DG_Ex4	KDM7A
0.0144481	0.344063	0.352	0.14	1	DG_Ex4	PTPN12
0.0146547	0.424884	0.244	0.07	1	DG_Ex4	RMDN2
0.0146644	-0.705822	0.109	0.233	1	DG_Ex4	CNDP1
0.0147508	-0.881942	0.373	0.488	1	DG_Ex4	GPC6
0.0147957	0.359377	0.244	0.07	1	DG_Ex4	SKIL
0.0148081	0.484483	0.435	0.209	1	DG_Ex4	PGAP1
0.014889	0.314613	0.311	0.116	1	DG_Ex4	LRPPRC
0.0149141	-0.456941	0.031	0.116	1	DG_Ex4	ADAMTSL2
0.0149141	-0.513899	0.031	0.116	1	DG_Ex4	TAC4
0.0149502	-0.863045	0.078	0.186	1	DG_Ex4	LDB3
0.0149747	-0.276735	0.984	1	1	DG_Ex4	TNR
0.0150281	0.387993	0.415	0.186	1	DG_Ex4	SIDT1
0.0150622	0.398761	0.171	0.023	1	DG_Ex4	EAPP
0.0150622	0.376325	0.171	0.023	1	DG_Ex4	ITPKC
0.0151666	0.466181	0.316	0.116	1	DG_Ex4	WASL
0.0151924	0.274179	0.358	0.14	1	DG_Ex4	DHX15
0.0151951	-0.33843	0.031	0.116	1	DG_Ex4	PAQR7
0.0151994	0.360006	0.124	0	1	DG_Ex4	CCDC47
0.0151994	0.344776	0.124	0	1	DG_Ex4	EIF4G2
0.0151994	0.355963	0.124	0	1	DG_Ex4	TMEM244
0.0151994	0.359298	0.124	0	1	DG_Ex4	TTC33
0.0152271	0.272956	0.756	0.419	1	DG_Ex4	MAP4K5
0.0152441	-0.457326	0.073	0.186	1	DG_Ex4	GPX4
0.0153052	0.408691	0.321	0.116	1	DG_Ex4	ZC3H8
0.0153343	-0.731654	0.145	0.279	1	DG_Ex4	GREB1L
0.0153699	0.332985	0.368	0.14	1	DG_Ex4	LANCL1
0.0154426	-0.454848	0.596	0.674	1	DG_Ex4	OSBP2
0.0154464	-0.597654	0.352	0.465	1	DG_Ex4	SRSF5
0.0154681	-0.449788	0.834	0.907	1	DG_Ex4	PCDH7
0.0155568	0.400886	0.43	0.209	1	DG_Ex4	NREP
0.015569	-0.536634	0.259	0.395	1	DG_Ex4	DAP3
0.0155715	0.427174	0.249	0.07	1	DG_Ex4	CFAP36
0.0156219	0.364607	0.575	0.302	1	DG_Ex4	KIAA0825
0.0156616	0.412868	0.404	0.186	1	DG_Ex4	INTU
0.015799	-0.570202	0.389	0.535	1	DG_Ex4	ANKFN1
0.0158905	0.494865	0.492	0.279	1	DG_Ex4	RASA2
0.0159238	0.296212	0.171	0.023	1	DG_Ex4	MRE11A
0.0159252	0.404873	0.674	0.372	1	DG_Ex4	SCN1A
0.0159806	0.444033	0.202	0.047	1	DG_Ex4	MDM2
0.0160087	0.358483	0.166	0.023	1	DG_Ex4	ENTPD4
0.0160772	0.289618	0.295	0.093	1	DG_Ex4	OXCT1
0.0161554	0.359164	0.352	0.14	1	DG_Ex4	CADPS2
0.0162495	0.424031	0.368	0.163	1	DG_Ex4	E2F3
0.0163038	-0.421448	0.073	0.186	1	DG_Ex4	SLC25A17
0.0164447	0.354016	0.788	0.442	1	DG_Ex4	KCND3
0.0166206	0.39257	0.161	0.023	1	DG_Ex4	ACSL1
0.016638	0.472405	0.326	0.14	1	DG_Ex4	CHD8
0.0167144	0.323297	0.373	0.14	1	DG_Ex4	IP6K1
0.0167407	0.324963	0.979	0.837	1	DG_Ex4	KALRN
0.0167901	0.391616	0.611	0.349	1	DG_Ex4	KCNT2
0.0168146	0.437818	0.813	0.651	1	DG_Ex4	CERS6
0.0169906	0.345601	0.202	0.047	1	DG_Ex4	ASAH1
0.0172174	-0.564226	0.062	0.163	1	DG_Ex4	MUC6
0.0172396	0.379507	0.316	0.116	1	DG_Ex4	PRR16
0.0172744	0.366959	0.383	0.163	1	DG_Ex4	NPY1R
0.0173171	-0.926889	0.275	0.395	1	DG_Ex4	GPC1
0.0173718	-0.690484	0.197	0.326	1	DG_Ex4	DPP7
0.0174241	-0.496126	0.192	0.326	1	DG_Ex4	SSBP4
0.0174519	0.401853	0.57	0.302	1	DG_Ex4	SPIRE1
0.0174739	0.322204	0.207	0.047	1	DG_Ex4	PDCD4
0.0175041	0.338453	0.166	0.023	1	DG_Ex4	MCOLN3
0.017511	0.32146	0.306	0.116	1	DG_Ex4	ELMO2
0.0175293	0.40757	0.435	0.209	1	DG_Ex4	RASGRP1
0.0176165	0.455083	0.658	0.419	1	DG_Ex4	GLG1
0.0176829	0.357131	0.316	0.116	1	DG_Ex4	RSRC1
0.0176993	0.306251	0.166	0.023	1	DG_Ex4	LCA5
0.0177016	0.369813	0.746	0.465	1	DG_Ex4	RIMBP2
0.0177156	-0.47641	0.047	0.14	1	DG_Ex4	IGLON5
0.0177312	0.284309	0.119	0	1	DG_Ex4	ELK4
0.0177312	0.337901	0.119	0	1	DG_Ex4	PARP16
0.0177997	0.347532	0.746	0.419	1	DG_Ex4	ROCK2
0.0179976	-0.455658	0.047	0.14	1	DG_Ex4	DYSF
0.0180107	0.291899	0.699	0.372	1	DG_Ex4	PTPN13
0.0180692	0.352451	0.373	0.163	1	DG_Ex4	SEC14L1
0.0182213	-0.629287	0.062	0.163	1	DG_Ex4	TP53TG5
0.0182291	0.379913	0.86	0.698	1	DG_Ex4	ADRA1A
0.018252	-0.547285	0.337	0.465	1	DG_Ex4	PDE1C
0.0182737	0.337589	0.306	0.116	1	DG_Ex4	SPAST
0.0183978	0.346251	0.539	0.279	1	DG_Ex4	ZMYND11
0.0184535	0.379549	0.575	0.326	1	DG_Ex4	LRRC8B
0.0185126	0.296682	0.285	0.093	1	DG_Ex4	SLAIN2
0.0185788	0.279442	0.368	0.14	1	DG_Ex4	ATG5
0.0186244	-0.544569	0.166	0.302	1	DG_Ex4	TMEM175
0.0187265	0.322587	0.456	0.209	1	DG_Ex4	UHRF1BP1L
0.0188626	0.274288	0.544	0.256	1	DG_Ex4	UBE2D3
0.0189754	0.384247	0.943	0.791	1	DG_Ex4	MYT1L
0.0189827	0.381355	0.456	0.233	1	DG_Ex4	TDRD3
0.0190074	-0.673222	0.062	0.163	1	DG_Ex4	PFDN5
0.0190606	0.299305	0.321	0.116	1	DG_Ex4	ZNF782
0.0191652	-0.478491	0.047	0.14	1	DG_Ex4	ADGRG1
0.0191994	0.304569	0.839	0.558	1	DG_Ex4	CAMK2A
0.0192138	0.374366	0.409	0.186	1	DG_Ex4	RIC8B
0.0192305	0.42064	0.161	0.023	1	DG_Ex4	BTG1
0.0192305	0.426718	0.161	0.023	1	DG_Ex4	OTUD3
0.0193944	0.441075	0.829	0.651	1	DG_Ex4	FOCAD
0.0194151	0.308448	0.197	0.047	1	DG_Ex4	ZNF445
0.0194672	-0.539408	0.047	0.14	1	DG_Ex4	GPAA1
0.0194981	0.473129	0.233	0.07	1	DG_Ex4	PDE3A
0.0195479	-0.475241	0.062	0.163	1	DG_Ex4	NDUFS7
0.0195662	0.379728	0.238	0.07	1	DG_Ex4	ATAD1
0.0196001	-0.738786	0.383	0.512	1	DG_Ex4	TMTC2
0.0196123	0.342159	0.197	0.047	1	DG_Ex4	ZBTB43
0.0196623	0.352903	0.161	0.023	1	DG_Ex4	SPICE1
0.0197272	0.328451	0.472	0.233	1	DG_Ex4	ITPK1
0.0197451	-0.525951	0.109	0.233	1	DG_Ex4	ASIC4
0.0197499	-0.998505	0.197	0.326	1	DG_Ex4	BAIAP2L2
0.0197515	0.399907	0.358	0.163	1	DG_Ex4	NYAP2
0.0198222	0.289322	0.477	0.233	1	DG_Ex4	GALK2
0.0198813	0.333013	0.161	0.023	1	DG_Ex4	CCT2
0.0201692	-0.536126	0.078	0.186	1	DG_Ex4	CBX7
0.0201776	0.392887	0.373	0.163	1	DG_Ex4	SCYL2
0.0202641	0.376926	0.451	0.209	1	DG_Ex4	HSD17B12
0.0203154	0.454776	0.451	0.233	1	DG_Ex4	STX8
0.0203853	0.399	0.736	0.512	1	DG_Ex4	SDK1
0.020496	0.401181	0.238	0.07	1	DG_Ex4	TMEM266
0.0205181	0.420387	0.56	0.326	1	DG_Ex4	SCART1
0.0205312	0.361516	0.269	0.093	1	DG_Ex4	USP10
0.0206735	0.329629	0.114	0	1	DG_Ex4	C1QTNF4
0.0206735	0.266845	0.114	0	1	DG_Ex4	CTD-3105H18.18
0.0206735	0.299247	0.114	0	1	DG_Ex4	PDYN
0.0206735	0.525315	0.114	0	1	DG_Ex4	ROR1
0.0207743	0.405283	0.518	0.279	1	DG_Ex4	FIGN
0.0208324	0.373261	0.197	0.047	1	DG_Ex4	TMF1
0.0208953	0.290791	0.269	0.093	1	DG_Ex4	KIAA2012
0.0209157	0.310285	0.979	0.953	1	DG_Ex4	GRIA1
0.020981	0.290934	0.373	0.163	1	DG_Ex4	NEURL1
0.0209865	0.294703	0.927	0.767	1	DG_Ex4	SMYD3
0.0210062	0.352951	0.383	0.163	1	DG_Ex4	HFM1
0.0210088	0.294774	0.161	0.023	1	DG_Ex4	KLHL8
0.021042	0.376096	0.197	0.047	1	DG_Ex4	ETS2
0.0211817	-0.749521	0.098	0.209	1	DG_Ex4	RBKS
0.0211888	-0.604663	0.15	0.279	1	DG_Ex4	FOS
0.0212084	0.348673	0.233	0.07	1	DG_Ex4	PNN
0.0212253	0.384446	0.43	0.209	1	DG_Ex4	NRDC
0.0212408	0.263421	0.161	0.023	1	DG_Ex4	ELOVL4
0.0212409	0.287446	0.161	0.023	1	DG_Ex4	HPCA
0.0212505	-0.423259	0.062	0.163	1	DG_Ex4	UBTF
0.0212673	0.381196	0.238	0.07	1	DG_Ex4	DPM1
0.0212673	0.39282	0.238	0.07	1	DG_Ex4	POU6F1
0.0213995	0.290159	0.202	0.047	1	DG_Ex4	RAB5A
0.0214063	0.371731	0.233	0.07	1	DG_Ex4	MAL2
0.0215428	0.415292	0.43	0.209	1	DG_Ex4	GBE1
0.0216827	0.267505	0.472	0.233	1	DG_Ex4	PSMD1
0.0217767	0.353022	0.295	0.116	1	DG_Ex4	SNX4
0.0218068	0.327848	0.233	0.07	1	DG_Ex4	FBXL13
0.0219098	0.406408	0.585	0.326	1	DG_Ex4	LONP2
0.0219578	-0.481497	0.746	0.814	1	DG_Ex4	RALYL
0.0219818	0.443691	0.373	0.163	1	DG_Ex4	FAR2
0.0220095	0.312242	0.233	0.07	1	DG_Ex4	ADCY3
0.0221239	-0.454115	0.093	0.209	1	DG_Ex4	NKAIN1
0.0221394	0.331609	0.228	0.07	1	DG_Ex4	ST3GAL1
0.0221493	-0.498284	0.062	0.163	1	DG_Ex4	SLC26A11
0.0222094	0.283475	0.352	0.14	1	DG_Ex4	UXS1
0.0223798	-0.400189	0.705	0.721	1	DG_Ex4	MAP4K4
0.0225618	0.333296	0.197	0.047	1	DG_Ex4	ATP6V1B2
0.0225651	0.420913	0.44	0.233	1	DG_Ex4	RGS12
0.0226025	0.293931	0.425	0.209	1	DG_Ex4	TNNT2
0.0226496	-0.446225	0.093	0.209	1	DG_Ex4	KMT2B
0.0227657	-0.567872	0.176	0.302	1	DG_Ex4	INPP5B
0.0229159	0.519436	0.15	0.023	1	DG_Ex4	SDC3
0.0230131	0.371144	0.197	0.047	1	DG_Ex4	ETF1
0.023075	0.336192	0.321	0.14	1	DG_Ex4	TRIM24
0.0230923	0.434902	0.295	0.116	1	DG_Ex4	HM13
0.0231733	0.317835	0.15	0.023	1	DG_Ex4	BAG4
0.0232184	0.433664	0.285	0.116	1	DG_Ex4	MAPRE3
0.0233268	0.335681	0.155	0.023	1	DG_Ex4	PSMD13
0.0233268	0.383009	0.155	0.023	1	DG_Ex4	RP11-717K11.2
0.0233609	-0.511364	0.083	0.186	1	DG_Ex4	DRAM2
0.0235355	0.41104	0.223	0.07	1	DG_Ex4	MIA3
0.023643	0.43131	0.218	0.07	1	DG_Ex4	PPARG
0.023684	0.355652	0.306	0.116	1	DG_Ex4	NR2C2
0.0238316	0.359077	0.321	0.14	1	DG_Ex4	PIP5K1B
0.0238447	0.301311	0.155	0.023	1	DG_Ex4	NTNG2
0.0239514	0.291622	0.238	0.07	1	DG_Ex4	NINL
0.0240063	0.332211	0.912	0.744	1	DG_Ex4	RABGAP1L
0.024012	0.275186	0.192	0.047	1	DG_Ex4	RP11-637O19.3
0.0240131	0.32745	0.275	0.093	1	DG_Ex4	NUP214
0.0240925	0.279527	0.109	0	1	DG_Ex4	ATP5G1
0.0240925	0.290201	0.109	0	1	DG_Ex4	C11orf63
0.0240925	0.259081	0.109	0	1	DG_Ex4	C14orf166
0.0240925	0.357107	0.109	0	1	DG_Ex4	CNBP
0.0240925	0.28531	0.109	0	1	DG_Ex4	DDX52
0.0240925	0.273899	0.109	0	1	DG_Ex4	DNAJA4
0.0240925	0.277647	0.109	0	1	DG_Ex4	FUT10
0.0240925	0.295621	0.109	0	1	DG_Ex4	OSCP1
0.0240925	0.29183	0.109	0	1	DG_Ex4	PARP1
0.0240925	0.296782	0.109	0	1	DG_Ex4	RP11-697E2.12
0.0240925	0.302595	0.109	0	1	DG_Ex4	RSPO3
0.024176	-0.504318	0.145	0.279	1	DG_Ex4	RNASE10
0.0243724	0.317019	0.155	0.023	1	DG_Ex4	GPR176
0.0243724	0.251198	0.155	0.023	1	DG_Ex4	ZNF382
0.0243975	0.428866	0.886	0.744	1	DG_Ex4	DOCK10
0.0244042	-0.622302	0.523	0.558	1	DG_Ex4	ELMO1
0.0245728	0.277636	0.233	0.07	1	DG_Ex4	NPHP1
0.0246273	0.371763	0.389	0.186	1	DG_Ex4	AHCTF1
0.0247085	-0.394549	0.565	0.628	1	DG_Ex4	MEF2A
0.024768	-0.470984	0.036	0.116	1	DG_Ex4	FGFR3
0.024843	0.394665	0.601	0.349	1	DG_Ex4	FNDC3B
0.0248848	0.296763	0.653	0.372	1	DG_Ex4	PAFAH1B1
0.0249363	0.42929	0.352	0.163	1	DG_Ex4	KLHL23
0.0249915	0.369963	0.254	0.093	1	DG_Ex4	IPPK
0.0250442	0.348825	0.332	0.14	1	DG_Ex4	THOC1
0.025141	0.497023	0.42	0.209	1	DG_Ex4	GAREM1
0.0251427	0.271058	0.197	0.047	1	DG_Ex4	APMAP
0.0251529	0.310906	0.461	0.233	1	DG_Ex4	SMG1
0.0251876	-0.445321	0.036	0.116	1	DG_Ex4	C9orf142
0.0253041	0.391063	0.446	0.233	1	DG_Ex4	ABLIM3
0.0253669	0.370182	0.358	0.163	1	DG_Ex4	TLK2
0.0254975	0.368437	0.264	0.093	1	DG_Ex4	CLHC1
0.0255527	-0.266847	0.969	0.977	1	DG_Ex4	DOCK3
0.0256035	-0.698221	0.373	0.442	1	DG_Ex4	CIRBP
0.025626	0.365174	0.394	0.186	1	DG_Ex4	CTD-2535L24.2
0.0257038	0.360855	0.145	0.023	1	DG_Ex4	L3MBTL3
0.0257255	-0.653293	0.052	0.14	1	DG_Ex4	SLCO2B1
0.025739	0.411966	0.472	0.233	1	DG_Ex4	FOXO1
0.0257426	0.406934	0.591	0.326	1	DG_Ex4	SLC47A1
0.0257475	0.375175	0.409	0.186	1	DG_Ex4	EFCAB2
0.0257603	-0.565985	0.083	0.186	1	DG_Ex4	TRIM46
0.0257734	-0.495368	0.539	0.628	1	DG_Ex4	RBM39
0.0257876	0.33428	0.953	0.907	1	DG_Ex4	TIAM1
0.0257986	0.362108	0.187	0.047	1	DG_Ex4	IFT52
0.0258205	0.419615	0.249	0.093	1	DG_Ex4	ZNF236
0.0260452	-0.481181	0.036	0.116	1	DG_Ex4	FUT11
0.0261201	0.374532	0.798	0.535	1	DG_Ex4	OXR1
0.0261633	0.371144	0.264	0.093	1	DG_Ex4	GOLPH3
0.0263877	0.371752	0.269	0.093	1	DG_Ex4	TRAPPC11
0.0265386	0.297915	0.959	0.907	1	DG_Ex4	EDIL3
0.0265439	0.347908	0.285	0.116	1	DG_Ex4	WIPF2
0.0265787	0.324926	0.187	0.047	1	DG_Ex4	LRP8
0.0266041	-0.558657	0.155	0.279	1	DG_Ex4	AGAP2
0.026614	0.345799	0.228	0.07	1	DG_Ex4	ANAPC16
0.0266327	-0.337249	0.995	1	1	DG_Ex4	ADGRL3
0.0266614	0.35307	0.233	0.07	1	DG_Ex4	MFAP3L
0.0267544	0.30273	0.15	0.023	1	DG_Ex4	HERC3
0.0267544	0.339148	0.15	0.023	1	DG_Ex4	MTCH2
0.0268184	0.273846	0.275	0.093	1	DG_Ex4	XRN2
0.0268762	-0.801254	0.249	0.372	1	DG_Ex4	TOX
0.0269872	0.397261	0.285	0.116	1	DG_Ex4	PSMD14
0.0270093	0.29012	0.699	0.465	1	DG_Ex4	WDR7
0.0270282	0.298923	0.192	0.047	1	DG_Ex4	SSBP1
0.0271583	-0.536411	0.135	0.256	1	DG_Ex4	LTBP3
0.0271745	0.389895	0.145	0.023	1	DG_Ex4	TNFRSF21
0.0272443	-0.705085	0.14	0.256	1	DG_Ex4	PCBP4
0.0273034	0.312227	0.508	0.256	1	DG_Ex4	PPP3CB
0.0273399	0.375968	0.497	0.279	1	DG_Ex4	VEZT
0.0273458	0.3002	0.15	0.023	1	DG_Ex4	C16orf87
0.0274329	0.31263	0.42	0.209	1	DG_Ex4	USP15
0.0276457	0.284618	0.15	0.023	1	DG_Ex4	UBN1
0.0277436	0.41199	0.451	0.256	1	DG_Ex4	MEGF9
0.027946	0.286727	0.658	0.419	1	DG_Ex4	RICTOR
0.0279483	0.278246	0.15	0.023	1	DG_Ex4	XPO5
0.0279484	0.263696	0.15	0.023	1	DG_Ex4	RBM12B
0.0279818	0.386107	0.352	0.163	1	DG_Ex4	SKIV2L2
0.0280651	0.298298	0.104	0	1	DG_Ex4	CHRNA1
0.0280651	0.333319	0.104	0	1	DG_Ex4	ELOC
0.0280651	0.277891	0.104	0	1	DG_Ex4	FAM53C
0.0280651	0.27914	0.104	0	1	DG_Ex4	MNT
0.0280651	0.283884	0.104	0	1	DG_Ex4	MTFR1L
0.0280651	0.338756	0.104	0	1	DG_Ex4	PITHD1
0.0280651	0.303726	0.104	0	1	DG_Ex4	PLAC8L1
0.0280651	0.317234	0.104	0	1	DG_Ex4	RBM28
0.0280651	0.28277	0.104	0	1	DG_Ex4	SLC27A2
0.0280651	0.267436	0.104	0	1	DG_Ex4	SLC31A1
0.0280651	0.259894	0.104	0	1	DG_Ex4	ZNF334
0.0280651	0.283667	0.104	0	1	DG_Ex4	ZNF727
0.0281429	0.411748	0.689	0.442	1	DG_Ex4	NOL4
0.028254	0.291347	0.15	0.023	1	DG_Ex4	PARVA
0.0283782	0.293217	0.192	0.047	1	DG_Ex4	IFNGR2
0.0284732	0.436356	0.368	0.186	1	DG_Ex4	TNKS2
0.0285624	0.257139	0.15	0.023	1	DG_Ex4	SYDE2
0.0285903	0.356566	0.316	0.14	1	DG_Ex4	ANKRD36B
0.0286552	0.292188	0.192	0.047	1	DG_Ex4	CSRNP2
0.0287174	0.371137	0.145	0.023	1	DG_Ex4	NTF3
0.0287653	0.384069	0.637	0.372	1	DG_Ex4	ST7
0.0287713	-0.460621	0.036	0.116	1	DG_Ex4	GAMT
0.0287713	-0.39574	0.036	0.116	1	DG_Ex4	GMIP
0.0287713	-0.311366	0.036	0.116	1	DG_Ex4	PPP1R14A
0.0288034	0.443389	0.347	0.163	1	DG_Ex4	COL21A1
0.0289344	-0.731038	0.145	0.256	1	DG_Ex4	CACNB4
0.0289646	0.389046	0.446	0.233	1	DG_Ex4	CCDC138
0.0289923	-0.650778	0.067	0.163	1	DG_Ex4	CUX2
0.0290653	0.294758	0.332	0.14	1	DG_Ex4	ZNF540
0.0290848	0.351084	0.466	0.233	1	DG_Ex4	C10orf76
0.029116	0.3668	0.181	0.047	1	DG_Ex4	CPSF7
0.0292487	-0.399789	0.036	0.116	1	DG_Ex4	LCNL1
0.029308	-0.428709	0.052	0.14	1	DG_Ex4	THOP1
0.0293108	0.313073	0.29	0.116	1	DG_Ex4	SUCLA2
0.029339	0.271641	0.223	0.07	1	DG_Ex4	TSG101
0.0293513	0.298872	0.891	0.651	1	DG_Ex4	RBFOX2
0.0294054	0.293235	0.181	0.047	1	DG_Ex4	DDHD2
0.0294158	0.35987	0.212	0.07	1	DG_Ex4	VTA1
0.0294624	-0.511707	0.285	0.395	1	DG_Ex4	RAB40C
0.0294759	0.303405	0.259	0.093	1	DG_Ex4	RP11-286N22.8
0.0295419	0.357374	0.295	0.116	1	DG_Ex4	ITGAV
0.0297225	-0.760236	0.212	0.326	1	DG_Ex4	HIC2
0.0297313	-0.43032	0.052	0.14	1	DG_Ex4	RP11-245J9.9
0.0297609	-0.747452	0.14	0.256	1	DG_Ex4	STMN1
0.0297969	-0.591345	0.098	0.209	1	DG_Ex4	BRD8
0.0301772	0.326859	0.456	0.233	1	DG_Ex4	BCKDHB
0.0302031	0.405629	0.715	0.465	1	DG_Ex4	SPON1
0.0302081	0.330743	0.425	0.209	1	DG_Ex4	CD47
0.0302306	-0.511668	0.528	0.581	1	DG_Ex4	ANKRD44
0.0302378	0.306465	0.212	0.07	1	DG_Ex4	TBPL1
0.0302883	0.326788	0.181	0.047	1	DG_Ex4	SLC45A4
0.0302966	0.356539	0.622	0.395	1	DG_Ex4	PTBP2
0.030299	0.426049	0.71	0.488	1	DG_Ex4	FAM135B
0.0303819	-0.48055	0.161	0.279	1	DG_Ex4	RIN1
0.0304925	0.356364	0.259	0.093	1	DG_Ex4	SS18
0.0305792	0.366257	0.679	0.395	1	DG_Ex4	C1orf21
0.030643	-0.571347	0.14	0.256	1	DG_Ex4	NDRG1
0.030951	0.407064	0.762	0.512	1	DG_Ex4	CTTNBP2
0.0310331	-0.450305	0.052	0.14	1	DG_Ex4	CD83
0.0311406	0.367306	0.383	0.186	1	DG_Ex4	ATP13A4
0.031206	0.411373	0.658	0.395	1	DG_Ex4	TMEM178B
0.0313428	-0.593663	0.104	0.209	1	DG_Ex4	TSEN15
0.0313774	0.318464	0.622	0.349	1	DG_Ex4	ARHGEF3
0.0314068	0.364978	0.938	0.86	1	DG_Ex4	GRM5
0.0315122	0.438669	0.28	0.116	1	DG_Ex4	NUP93
0.0315389	0.301588	0.259	0.093	1	DG_Ex4	ZNF138
0.0315545	-0.540617	0.145	0.256	1	DG_Ex4	DENR
0.0316425	0.337676	0.896	0.744	1	DG_Ex4	MAP1B
0.031685	0.329906	0.145	0.023	1	DG_Ex4	LPCAT3
0.031685	0.330458	0.145	0.023	1	DG_Ex4	PRDM5
0.0317758	0.340289	0.767	0.581	1	DG_Ex4	C8orf34
0.0320083	0.289063	0.187	0.047	1	DG_Ex4	STX16-NPEPL1
0.03209	0.266872	0.337	0.14	1	DG_Ex4	ST3GAL6
0.0321327	0.268681	0.228	0.07	1	DG_Ex4	ANXA6
0.032325	0.265431	0.218	0.07	1	DG_Ex4	SLC25A13
0.0323456	0.327775	0.435	0.209	1	DG_Ex4	LRRC37B
0.0323791	0.287362	0.145	0.023	1	DG_Ex4	GLB1L3
0.0323791	0.279318	0.145	0.023	1	DG_Ex4	IMPAD1
0.0323791	0.252168	0.145	0.023	1	DG_Ex4	RGPD8
0.0323791	0.298353	0.145	0.023	1	DG_Ex4	RGS5
0.0323927	0.31635	0.663	0.395	1	DG_Ex4	MED12L
0.0325445	0.29045	0.549	0.302	1	DG_Ex4	ACVR1
0.032731	0.265713	0.145	0.023	1	DG_Ex4	NDUFS2
0.0328355	0.374467	0.782	0.558	1	DG_Ex4	RFWD2
0.0328799	0.357902	0.249	0.093	1	DG_Ex4	FAM168B
0.0329114	0.319733	0.218	0.07	1	DG_Ex4	FBXO9
0.0332618	0.290087	0.301	0.116	1	DG_Ex4	XPO7
0.033263	-0.45098	0.171	0.302	1	DG_Ex4	RTKN
0.0334228	0.394208	0.212	0.07	1	DG_Ex4	TAF4
0.0335362	0.285034	0.363	0.163	1	DG_Ex4	CABLES1
0.0337262	0.312632	0.249	0.093	1	DG_Ex4	MAST2
0.0338831	-0.65626	0.124	0.233	1	DG_Ex4	DNAJB2
0.034006	0.344632	0.14	0.023	1	DG_Ex4	GMPS
0.0344176	0.301384	0.218	0.07	1	DG_Ex4	CRIM1
0.0346625	0.379013	0.596	0.349	1	DG_Ex4	PITPNC1
0.0346779	0.313371	0.435	0.209	1	DG_Ex4	TUSC3
0.0347029	0.255814	0.326	0.14	1	DG_Ex4	MGST3
0.0348276	0.3142	0.176	0.047	1	DG_Ex4	XPA
0.0351099	0.254724	0.264	0.093	1	DG_Ex4	ZNF506
0.035215	0.328867	0.575	0.326	1	DG_Ex4	ADARB1
0.0352917	0.321896	0.135	0.023	1	DG_Ex4	EMB
0.0352917	0.370551	0.135	0.023	1	DG_Ex4	LGMN
0.0355131	0.402565	0.176	0.047	1	DG_Ex4	RP11-503P21.4
0.0356703	0.308835	0.332	0.163	1	DG_Ex4	GLIS1
0.0357625	0.333358	0.508	0.256	1	DG_Ex4	CDC27
0.0358132	0.296549	0.29	0.116	1	DG_Ex4	RRAS2
0.03583	0.394161	0.435	0.233	1	DG_Ex4	MTMR7
0.0359043	0.302816	0.14	0.023	1	DG_Ex4	GSDMB
0.0360338	-0.577251	0.145	0.256	1	DG_Ex4	LPCAT4
0.0362947	0.295867	0.14	0.023	1	DG_Ex4	BCCIP
0.0363125	0.422107	0.342	0.163	1	DG_Ex4	FBXO33
0.0363209	0.310047	0.658	0.395	1	DG_Ex4	CMSS1
0.0363693	0.319074	0.254	0.093	1	DG_Ex4	C11orf87
0.0364714	0.384355	0.409	0.209	1	DG_Ex4	HECTD1
0.0366113	0.274792	0.347	0.163	1	DG_Ex4	TMEM260
0.0366535	0.277052	0.223	0.07	1	DG_Ex4	NEURL1B
0.036683	0.395742	0.249	0.093	1	DG_Ex4	CLK1
0.0367145	0.297531	0.917	0.721	1	DG_Ex4	SPECC1
0.0367204	0.308155	0.275	0.116	1	DG_Ex4	STT3B
0.0368586	-0.351549	0.845	0.767	1	DG_Ex4	LDLRAD4
0.0369224	0.345147	0.316	0.14	1	DG_Ex4	MMS19
0.036993	0.363869	0.269	0.116	1	DG_Ex4	SNX24
0.0370605	-0.454276	0.119	0.233	1	DG_Ex4	SEC13
0.0370862	0.27098	0.14	0.023	1	DG_Ex4	ATP5A1
0.0371004	0.33869	0.715	0.442	1	DG_Ex4	HERC4
0.0371764	-0.405327	0.083	0.186	1	DG_Ex4	PSMD8
0.0374448	-0.566939	0.088	0.186	1	DG_Ex4	TRIM66
0.0376164	-0.683344	0.575	0.628	1	DG_Ex4	CNTN4
0.0378924	0.252142	0.14	0.023	1	DG_Ex4	FOSL2
0.0379261	0.322627	0.249	0.093	1	DG_Ex4	ATL2
0.0380636	0.375426	0.539	0.326	1	DG_Ex4	FRRS1L
0.0380831	0.262918	0.694	0.419	1	DG_Ex4	ABHD2
0.0381157	0.330699	0.171	0.047	1	DG_Ex4	THBS4
0.038301	0.263188	0.14	0.023	1	DG_Ex4	CTC-337B15.3
0.0383607	0.329451	0.383	0.186	1	DG_Ex4	PHTF2
0.0383707	0.348703	0.176	0.047	1	DG_Ex4	XPNPEP1
0.0385814	-0.691036	0.326	0.419	1	DG_Ex4	ADGRB2
0.0386115	0.290236	0.218	0.07	1	DG_Ex4	HDAC3
0.0387118	0.418182	0.202	0.07	1	DG_Ex4	DLG4
0.0387334	-0.513775	0.088	0.186	1	DG_Ex4	SLC44A2
0.0387334	-0.574619	0.088	0.186	1	DG_Ex4	ZNF43
0.0387413	0.294882	0.176	0.047	1	DG_Ex4	SMARCA5
0.0389742	0.302084	0.28	0.116	1	DG_Ex4	S100PBP
0.0390123	0.339797	0.715	0.488	1	DG_Ex4	ZNF804A
0.0392433	-0.398088	0.041	0.116	1	DG_Ex4	THSD1
0.0392533	0.332353	0.212	0.07	1	DG_Ex4	ZNF318
0.0393434	-0.752204	0.285	0.395	1	DG_Ex4	DOCK5
0.0394443	-0.707913	0.223	0.326	1	DG_Ex4	PNPLA8
0.0395029	0.330503	0.544	0.349	1	DG_Ex4	VPS13A
0.0396898	-0.506489	0.658	0.698	1	DG_Ex4	RAP1GAP2
0.0397539	-0.483518	0.518	0.581	1	DG_Ex4	ST18
0.0398424	-0.507291	0.041	0.116	1	DG_Ex4	TESK1
0.0399593	0.299297	0.358	0.163	1	DG_Ex4	SH3RF1
0.0400822	0.324764	0.275	0.116	1	DG_Ex4	FRMD6
0.0402542	0.307298	0.176	0.047	1	DG_Ex4	MRAP2
0.0403938	0.269932	0.554	0.302	1	DG_Ex4	CNIH3
0.0404	0.299436	0.171	0.047	1	DG_Ex4	ZNF682
0.0404526	0.359197	0.306	0.14	1	DG_Ex4	GTF2F2
0.0404795	0.283886	0.254	0.093	1	DG_Ex4	TPD52L1
0.0407918	-0.538237	0.13	0.233	1	DG_Ex4	LTBP1
0.0408157	0.354542	0.72	0.442	1	DG_Ex4	SORL1
0.0408594	0.314829	0.13	0.023	1	DG_Ex4	ZCCHC8
0.0410639	-0.341884	0.041	0.116	1	DG_Ex4	MUTYH
0.0411334	0.265526	0.58	0.349	1	DG_Ex4	NPTXR
0.0411632	0.327762	0.601	0.372	1	DG_Ex4	SMARCA2
0.0411875	0.352712	0.622	0.372	1	DG_Ex4	PHF21A
0.0412769	0.285998	0.637	0.372	1	DG_Ex4	USP47
0.0413051	0.296113	0.751	0.581	1	DG_Ex4	JAKMIP2
0.0415439	0.25449	0.29	0.116	1	DG_Ex4	PDIA6
0.0416848	0.383903	0.311	0.14	1	DG_Ex4	UBE2E1
0.0418659	0.282566	0.29	0.116	1	DG_Ex4	CEP70
0.0419682	0.334984	0.316	0.14	1	DG_Ex4	REEP3
0.0421983	-0.581042	0.109	0.209	1	DG_Ex4	KIAA0195
0.0422124	0.416611	0.233	0.093	1	DG_Ex4	ACAT1
0.0422671	0.324105	0.415	0.209	1	DG_Ex4	TCAF1
0.042355	-0.557846	0.088	0.186	1	DG_Ex4	NPM2
0.0423713	0.488314	0.44	0.256	1	DG_Ex4	SON
0.0424787	0.272552	0.212	0.07	1	DG_Ex4	EPT1
0.0425691	-0.465666	0.057	0.14	1	DG_Ex4	SEMA3B
0.0426313	0.324717	0.44	0.233	1	DG_Ex4	FAM153A
0.0429131	-0.646221	0.285	0.372	1	DG_Ex4	GPR137C
0.0429555	-0.453949	0.041	0.116	1	DG_Ex4	PDIK1L
0.0429835	0.262941	0.684	0.442	1	DG_Ex4	APBA1
0.0429887	0.352926	0.482	0.279	1	DG_Ex4	ACVR2A
0.0430223	0.25929	0.176	0.047	1	DG_Ex4	EIF3J
0.0430301	0.272401	0.503	0.256	1	DG_Ex4	ZNRF3
0.0430987	-0.494457	0.104	0.209	1	DG_Ex4	EXOSC7
0.0431099	0.418169	0.389	0.209	1	DG_Ex4	NRIP1
0.0431523	0.318095	0.13	0.023	1	DG_Ex4	QRSL1
0.0432217	0.292667	0.404	0.209	1	DG_Ex4	KDM5A
0.0432232	-0.536632	0.886	0.791	1	DG_Ex4	DNM3
0.0432357	0.260127	0.912	0.86	1	DG_Ex4	DGKB
0.0432874	0.349632	0.363	0.186	1	DG_Ex4	KCTD3
0.0434067	-0.673129	0.114	0.209	1	DG_Ex4	FCHO1
0.0437068	-0.543057	0.057	0.14	1	DG_Ex4	MAN1B1
0.0437879	0.368203	0.839	0.628	1	DG_Ex4	ZNF638
0.0437923	-0.532035	0.166	0.279	1	DG_Ex4	CWF19L2
0.0441186	-0.689692	0.254	0.349	1	DG_Ex4	ESCO1
0.0441837	0.285811	0.881	0.651	1	DG_Ex4	SNAP91
0.0442789	0.292957	0.306	0.14	1	DG_Ex4	SAFB
0.0444649	0.339333	0.171	0.047	1	DG_Ex4	AP3D1
0.0444671	0.296611	0.705	0.442	1	DG_Ex4	TANC1
0.0447121	-0.494254	0.326	0.419	1	DG_Ex4	MGAT5
0.0447583	0.312232	0.238	0.093	1	DG_Ex4	NDUFA4
0.0449959	-0.332256	0.927	0.977	1	DG_Ex4	SIK3
0.0450527	0.309813	0.166	0.047	1	DG_Ex4	UBE2L3
0.0452061	0.306113	0.461	0.279	1	DG_Ex4	GRM3
0.0452935	0.322505	0.301	0.14	1	DG_Ex4	TSEN2
0.0454379	-0.517036	0.073	0.163	1	DG_Ex4	MYO15B
0.0454787	0.420101	0.332	0.163	1	DG_Ex4	FSD1L
0.0455918	-0.38909	0.041	0.116	1	DG_Ex4	TXNIP
0.0456517	0.290592	0.378	0.186	1	DG_Ex4	KCNH7
0.0457497	0.323058	0.171	0.047	1	DG_Ex4	CCDC191
0.0457897	0.265665	0.249	0.093	1	DG_Ex4	ACTR10
0.045799	0.30419	0.321	0.14	1	DG_Ex4	IFRD1
0.045961	0.284227	0.306	0.14	1	DG_Ex4	ATG2B
0.0461093	-0.415567	0.865	0.767	1	DG_Ex4	CACNA1A
0.0462718	-0.440029	0.041	0.116	1	DG_Ex4	ANAPC2
0.0463111	-0.714046	0.617	0.628	1	DG_Ex4	CDH20
0.0463709	0.253955	0.534	0.326	1	DG_Ex4	OSBPL8
0.0465342	0.251196	0.249	0.093	1	DG_Ex4	FUBP1
0.0466235	0.309728	0.171	0.047	1	DG_Ex4	ARF4
0.0466315	0.293809	0.238	0.093	1	DG_Ex4	CC2D2A
0.0467146	-0.566621	0.109	0.209	1	DG_Ex4	CA11
0.0469555	0.368778	0.394	0.209	1	DG_Ex4	RNMT
0.0470807	-0.514376	0.073	0.163	1	DG_Ex4	NAA40
0.0472559	0.326021	0.472	0.256	1	DG_Ex4	KIAA1328
0.0472812	0.357295	0.124	0.023	1	DG_Ex4	TNFAIP8L3
0.0474966	0.287958	0.679	0.419	1	DG_Ex4	TTC17
0.0475442	0.378952	0.534	0.326	1	DG_Ex4	MAPKAP1
0.0476554	0.280278	0.544	0.302	1	DG_Ex4	STRN3
0.0476849	-0.663059	0.404	0.488	1	DG_Ex4	HIP1R
0.0478202	-0.607343	0.295	0.395	1	DG_Ex4	SLC13A3
0.0478203	0.275877	0.347	0.163	1	DG_Ex4	URI1
0.0479429	-0.480788	0.124	0.233	1	DG_Ex4	PIGQ
0.047963	-0.546819	0.114	0.209	1	DG_Ex4	NUP107
0.0480712	0.359302	0.772	0.581	1	DG_Ex4	NEK10
0.0480833	0.281989	0.927	0.86	1	DG_Ex4	GRIN2B
0.048093	-0.588239	0.15	0.256	1	DG_Ex4	COL16A1
0.0482233	-0.570638	0.218	0.326	1	DG_Ex4	TRMT61B
0.0483966	-0.470217	0.238	0.349	1	DG_Ex4	SLC27A1
0.0485176	-0.384194	0.057	0.14	1	DG_Ex4	IFI16
0.0485176	-0.367793	0.057	0.14	1	DG_Ex4	SREBF1
0.0485176	-0.607961	0.057	0.14	1	DG_Ex4	TELO2
0.0485817	0.312926	0.13	0.023	1	DG_Ex4	EFNB2
0.0489612	0.337906	0.451	0.256	1	DG_Ex4	SMCHD1
0.049264	0.349217	0.161	0.047	1	DG_Ex4	CD200
0.0495876	-0.814652	0.161	0.256	1	DG_Ex4	B4GALNT4
0.049628	0.287323	0.13	0.023	1	DG_Ex4	OSTM1
0.049628	0.270645	0.13	0.023	1	DG_Ex4	STRADB
0.0497874	-0.432502	0.057	0.14	1	DG_Ex4	GPX1
0.0499297	-0.346999	0.073	0.163	1	DG_Ex4	C21orf2
0.0499922	-0.490031	0.668	0.651	1	DG_Ex4	KIAA0930
0.0500192	0.256298	0.202	0.07	1	DG_Ex4	CWF19L1
0.0500343	0.281492	0.166	0.047	1	DG_Ex4	CCDC28A
0.0501583	0.290282	0.13	0.023	1	DG_Ex4	KCTD20
0.0505334	-0.309307	0.041	0.116	1	DG_Ex4	TRMT2A
0.0515051	0.345033	0.264	0.116	1	DG_Ex4	HMGCS1
0.0515612	0.324827	0.124	0.023	1	DG_Ex4	GOT1
0.0517344	0.252926	0.244	0.093	1	DG_Ex4	AP1M1
0.0517645	-0.579004	0.611	0.581	1	DG_Ex4	SRRM3
0.0519568	0.296354	0.166	0.047	1	DG_Ex4	LMBRD2
0.052025	-0.293291	0.041	0.116	1	DG_Ex4	SCNN1D
0.052519	0.314444	0.456	0.256	1	DG_Ex4	LMBRD1
0.0526083	0.325361	0.58	0.349	1	DG_Ex4	PIAS1
0.0526279	0.300656	0.197	0.07	1	DG_Ex4	UBB
0.0526519	0.322497	0.622	0.395	1	DG_Ex4	MED27
0.052713	0.36958	0.601	0.395	1	DG_Ex4	ADAMTS16
0.0530732	-0.651917	0.202	0.302	1	DG_Ex4	TSC2
0.0532969	0.259746	0.301	0.14	1	DG_Ex4	ZNF519
0.0537638	-0.52335	0.135	0.233	1	DG_Ex4	RBX1
0.0538181	-0.530032	0.679	0.651	1	DG_Ex4	FAM19A5
0.0539631	0.252614	0.332	0.163	1	DG_Ex4	TTC13
0.0542188	0.427557	0.456	0.256	1	DG_Ex4	SV2B
0.0542334	0.319252	0.71	0.442	1	DG_Ex4	SLC4A7
0.0547627	0.300529	0.264	0.116	1	DG_Ex4	TMEM106B
0.0548681	0.290116	0.233	0.093	1	DG_Ex4	CTTNBP2NL
0.0548717	-0.585701	0.477	0.535	1	DG_Ex4	TNK2
0.0551064	0.367064	0.513	0.302	1	DG_Ex4	GNA12
0.0551199	0.292833	0.534	0.326	1	DG_Ex4	SYBU
0.0552998	0.298641	0.42	0.233	1	DG_Ex4	LGI1
0.0553496	0.307068	0.29	0.14	1	DG_Ex4	DNAJC7
0.0555628	0.380515	0.663	0.442	1	DG_Ex4	ZNF704
0.0557711	-0.741405	0.098	0.186	1	DG_Ex4	VPS28
0.0561608	0.287323	0.124	0.023	1	DG_Ex4	FAM210B
0.0561608	0.286246	0.124	0.023	1	DG_Ex4	TARS2
0.0561746	-0.793329	0.244	0.326	1	DG_Ex4	UBP1
0.0562687	0.320251	0.161	0.047	1	DG_Ex4	OSBPL5
0.0563998	0.281993	0.202	0.07	1	DG_Ex4	ANKRD30B
0.0564778	0.344271	0.689	0.535	1	DG_Ex4	BRWD1
0.0566126	0.333863	0.601	0.349	1	DG_Ex4	KLHL5
0.0566527	0.273582	0.233	0.093	1	DG_Ex4	JMY
0.0567051	0.361294	0.228	0.093	1	DG_Ex4	PRELID2
0.0567992	0.346536	0.161	0.047	1	DG_Ex4	GFOD2
0.0567992	0.296383	0.161	0.047	1	DG_Ex4	PER2
0.0569728	-0.458254	0.109	0.209	1	DG_Ex4	HSPA1A
0.0570314	0.302328	0.544	0.326	1	DG_Ex4	WDFY2
0.0570796	0.255026	0.326	0.163	1	DG_Ex4	VPS41
0.0571036	0.289683	0.119	0.023	1	DG_Ex4	WDR5
0.0571689	-0.460291	0.42	0.488	1	DG_Ex4	FBXL7
0.0571963	-0.543594	0.093	0.186	1	DG_Ex4	ATAT1
0.0572699	0.254608	0.617	0.349	1	DG_Ex4	ATG7
0.0572799	-0.267937	0.057	0.14	1	DG_Ex4	TCTA
0.0573197	0.300901	0.715	0.442	1	DG_Ex4	CHD6
0.0573612	-0.349713	0.073	0.163	1	DG_Ex4	CATSPERG
0.0573644	0.25526	0.202	0.07	1	DG_Ex4	STAMBPL1
0.0576184	0.26655	0.596	0.349	1	DG_Ex4	TRIP12
0.0577113	0.31488	0.808	0.628	1	DG_Ex4	ASTN1
0.0577214	0.304557	0.119	0.023	1	DG_Ex4	ADGRA2
0.0577214	0.340188	0.119	0.023	1	DG_Ex4	WDR36
0.0578084	-0.523254	0.135	0.233	1	DG_Ex4	GDA
0.0578131	0.386117	0.881	0.767	1	DG_Ex4	RAPGEF5
0.0579143	0.362418	0.528	0.326	1	DG_Ex4	MTERF1
0.0579825	0.293846	0.71	0.465	1	DG_Ex4	INPP4A
0.0583447	0.256735	0.119	0.023	1	DG_Ex4	DNAJC15
0.0586399	0.259876	0.337	0.163	1	DG_Ex4	ZCCHC17
0.0586503	0.266769	0.43	0.233	1	DG_Ex4	PREX2
0.0586518	-0.619736	0.715	0.628	1	DG_Ex4	LUC7L3
0.0589728	-0.388129	0.477	0.558	1	DG_Ex4	EPHB1
0.0590241	0.252058	0.228	0.093	1	DG_Ex4	GPR107
0.059227	-0.511413	0.062	0.14	1	DG_Ex4	LIMK1
0.059227	-0.554329	0.062	0.14	1	DG_Ex4	SCAMP2
0.0593347	-0.739989	0.161	0.256	1	DG_Ex4	CHD3
0.0594973	0.272025	0.228	0.093	1	DG_Ex4	AZIN1
0.0596082	0.322039	0.119	0.023	1	DG_Ex4	ZNF430
0.0598215	0.36965	0.798	0.535	1	DG_Ex4	FER
0.0598273	0.317704	0.192	0.07	1	DG_Ex4	EPM2AIP1
0.0600099	0.351143	0.824	0.651	1	DG_Ex4	BRINP1
0.0602484	0.25644	0.119	0.023	1	DG_Ex4	BNIP3
0.0602484	0.270687	0.119	0.023	1	DG_Ex4	GCLM
0.060315	0.250401	0.912	0.791	1	DG_Ex4	NKAIN3
0.0607274	-0.524104	0.264	0.372	1	DG_Ex4	HNRNPL
0.0613403	-0.44718	0.575	0.605	1	DG_Ex4	RABEP1
0.0613581	0.349306	0.399	0.209	1	DG_Ex4	TET2
0.061383	0.296076	0.192	0.07	1	DG_Ex4	SKAP2
0.0613979	0.259111	0.197	0.07	1	DG_Ex4	IPO5
0.0614471	-0.557253	0.047	0.116	1	DG_Ex4	UQCRQ
0.0614779	0.314431	0.223	0.093	1	DG_Ex4	UBASH3B
0.061546	0.291804	0.119	0.023	1	DG_Ex4	ZNF714
0.0617785	0.35295	0.58	0.349	1	DG_Ex4	KLHL32
0.0617837	-0.571565	0.119	0.209	1	DG_Ex4	RP11-514P8.6
0.061806	0.275271	0.358	0.186	1	DG_Ex4	WDR11
0.0618589	0.274151	0.378	0.186	1	DG_Ex4	TSSC1
0.0620684	-0.368427	0.078	0.163	1	DG_Ex4	RALY
0.0620736	0.288426	0.155	0.047	1	DG_Ex4	RPL14
0.0622425	0.376947	0.249	0.116	1	DG_Ex4	NGLY1
0.0623099	-0.410413	0.114	0.209	1	DG_Ex4	ADAMTS10
0.0627571	-0.542537	0.093	0.186	1	DG_Ex4	SAMD5
0.0628745	0.362178	0.575	0.372	1	DG_Ex4	DAAM1
0.0628932	0.269364	0.927	0.721	1	DG_Ex4	PRKCA
0.0629323	-0.386811	0.062	0.14	1	DG_Ex4	RPSA
0.0630716	0.321935	0.29	0.14	1	DG_Ex4	GSTA4
0.0631409	-0.379854	0.047	0.116	1	DG_Ex4	MAP1LC3B2
0.0632446	0.270224	0.155	0.047	1	DG_Ex4	ERO1A
0.0634312	-0.547571	0.42	0.465	1	DG_Ex4	PHKB
0.0634377	0.306679	0.249	0.116	1	DG_Ex4	SEC23A
0.0635091	0.257657	0.192	0.07	1	DG_Ex4	DNAJC18
0.0635254	0.280254	0.29	0.14	1	DG_Ex4	TMEM41B
0.0635975	-0.463626	0.503	0.535	1	DG_Ex4	ITGA7
0.0636959	-0.460349	0.062	0.14	1	DG_Ex4	STK11
0.0638829	0.305616	0.425	0.233	1	DG_Ex4	ATR
0.0640502	0.254938	0.192	0.07	1	DG_Ex4	CUL2
0.0641394	0.284625	0.264	0.116	1	DG_Ex4	NIPAL2
0.0642104	0.296434	0.119	0.023	1	DG_Ex4	ARRDC4
0.0642104	0.274882	0.119	0.023	1	DG_Ex4	KCTD9
0.0646039	0.295908	0.114	0.023	1	DG_Ex4	UBE2D1
0.0648912	0.28717	0.119	0.023	1	DG_Ex4	DDX21
0.0648912	0.258332	0.119	0.023	1	DG_Ex4	SET
0.0651355	-0.544392	0.244	0.349	1	DG_Ex4	GIPC1
0.0652698	0.252473	0.161	0.047	1	DG_Ex4	HSPA8
0.0653016	0.351645	0.114	0.023	1	DG_Ex4	IGFL4
0.0653569	-0.556386	0.399	0.465	1	DG_Ex4	ELF2
0.0654551	0.256382	0.751	0.488	1	DG_Ex4	ITGA8
0.0655758	-0.557521	0.098	0.186	1	DG_Ex4	ATF4
0.065578	0.263248	0.119	0.023	1	DG_Ex4	BIRC2
0.0657141	0.350015	0.259	0.116	1	DG_Ex4	INTS1
0.0657537	-0.414621	0.047	0.116	1	DG_Ex4	PLXNB2
0.0658428	0.274848	0.56	0.326	1	DG_Ex4	CLIP1
0.0659944	0.260686	0.326	0.163	1	DG_Ex4	RASAL1
0.0660309	0.32983	0.311	0.163	1	DG_Ex4	CFAP44
0.0662299	0.292854	0.187	0.07	1	DG_Ex4	MLLT6
0.0662707	0.260235	0.119	0.023	1	DG_Ex4	WDR25
0.0663999	-0.701836	0.259	0.349	1	DG_Ex4	SPP1
0.0666442	-0.402223	0.047	0.116	1	DG_Ex4	YIF1B
0.0666627	0.268079	0.554	0.302	1	DG_Ex4	KMT2A
0.0668272	-0.435252	0.062	0.14	1	DG_Ex4	DUS1L
0.066885	0.335942	0.249	0.116	1	DG_Ex4	RAB18
0.0669038	0.30635	0.674	0.442	1	DG_Ex4	CYFIP2
0.0670881	0.282955	0.223	0.093	1	DG_Ex4	SRPK1
0.0671573	-0.642835	0.14	0.233	1	DG_Ex4	SYT9
0.067187	0.255728	0.15	0.047	1	DG_Ex4	UCHL5
0.0675447	-0.363144	0.047	0.116	1	DG_Ex4	ASNSD1
0.0675601	0.290061	0.399	0.209	1	DG_Ex4	FGD4
0.067623	-0.694671	0.104	0.186	1	DG_Ex4	IFIT3
0.0680333	0.252814	0.228	0.093	1	DG_Ex4	CEP78
0.0683002	0.291724	0.285	0.14	1	DG_Ex4	ADAM17
0.0686046	0.340745	0.627	0.442	1	DG_Ex4	CCDC91
0.0686822	0.359772	0.663	0.442	1	DG_Ex4	UBE2E3
0.0688545	0.272119	0.415	0.233	1	DG_Ex4	HNRNPDL
0.0690951	0.288588	0.15	0.047	1	DG_Ex4	PPIL4
0.0691416	0.261489	0.352	0.186	1	DG_Ex4	SHOC2
0.0691842	0.335356	0.523	0.302	1	DG_Ex4	LCORL
0.0693755	-0.337234	0.047	0.116	1	DG_Ex4	CCDC18
0.0693764	0.298619	0.155	0.047	1	DG_Ex4	PNO1
0.0694409	-0.447281	0.207	0.302	1	DG_Ex4	NASP
0.0697603	-0.577826	0.161	0.256	1	DG_Ex4	RNPC3
0.0698666	0.264911	0.218	0.093	1	DG_Ex4	API5
0.0699436	0.379045	0.756	0.581	1	DG_Ex4	SLC2A13
0.0699957	-0.306886	0.078	0.163	1	DG_Ex4	RIN3
0.0700581	0.268181	0.528	0.326	1	DG_Ex4	NEXMIF
0.0701485	0.261173	0.466	0.256	1	DG_Ex4	PHACTR2
0.0701817	0.262818	0.228	0.093	1	DG_Ex4	CHIC2
0.0702605	-0.574446	0.668	0.651	1	DG_Ex4	FKBP5
0.0702914	-0.435717	0.098	0.186	1	DG_Ex4	RAB15
0.0706834	0.270581	0.518	0.302	1	DG_Ex4	KIAA1468
0.0708875	0.328944	0.275	0.14	1	DG_Ex4	PIK3C2A
0.0709834	-0.450682	0.119	0.209	1	DG_Ex4	KLC2
0.0710185	0.37562	0.575	0.395	1	DG_Ex4	UBE2H
0.0710475	0.282122	0.15	0.047	1	DG_Ex4	ALS2CR12
0.0711667	-0.780378	0.28	0.349	1	DG_Ex4	C1QTNF9B
0.0712438	0.283387	0.487	0.279	1	DG_Ex4	FRS2
0.0714676	0.280031	0.187	0.07	1	DG_Ex4	PMPCB
0.0718625	-0.482082	0.083	0.163	1	DG_Ex4	IFFO1
0.071934	-0.593242	0.155	0.256	1	DG_Ex4	PARP6
0.0719988	0.271194	0.762	0.512	1	DG_Ex4	PRICKLE2
0.0721981	-0.304878	0.047	0.116	1	DG_Ex4	C16orf13
0.0721981	-0.342069	0.047	0.116	1	DG_Ex4	LRRC63
0.0723959	-0.411593	0.098	0.186	1	DG_Ex4	LAMP5
0.0724294	0.290182	0.461	0.256	1	DG_Ex4	ZNF608
0.0724563	0.279389	0.539	0.302	1	DG_Ex4	RPAP2
0.0725759	-0.493508	0.663	0.605	1	DG_Ex4	PKD1
0.0726114	-0.320697	0.062	0.14	1	DG_Ex4	ZNF66
0.0731405	0.380684	0.756	0.558	1	DG_Ex4	SCN3A
0.0731596	-0.306688	0.047	0.116	1	DG_Ex4	P2RX4
0.0732351	0.286959	0.192	0.07	1	DG_Ex4	SNTG2
0.0733915	-0.449486	0.083	0.163	1	DG_Ex4	NUP188
0.0733915	0.310184	0.114	0.023	1	DG_Ex4	WSB2
0.0734801	0.334669	0.575	0.372	1	DG_Ex4	SMAP1
0.0734851	0.265922	0.632	0.395	1	DG_Ex4	ZHX2
0.0735868	-0.53343	0.145	0.233	1	DG_Ex4	NDUFV1
0.0737257	-0.557153	0.155	0.256	1	DG_Ex4	OLIG1
0.0738339	0.263536	0.358	0.186	1	DG_Ex4	MAP6
0.0741315	-0.318951	0.047	0.116	1	DG_Ex4	NME4
0.0744018	-0.404483	0.114	0.209	1	DG_Ex4	URM1
0.0749471	0.258392	0.114	0.023	1	DG_Ex4	ADGRG2
0.0749471	0.264695	0.114	0.023	1	DG_Ex4	POLR1D
0.075114	-0.296738	0.047	0.116	1	DG_Ex4	INF2
0.0755592	-0.446914	0.176	0.279	1	DG_Ex4	GRM8
0.0757289	-0.525763	0.264	0.349	1	DG_Ex4	PABPN1
0.0757374	0.327454	0.347	0.186	1	DG_Ex4	SASH1
0.0761071	-0.277125	0.047	0.116	1	DG_Ex4	LYPD1
0.0761339	-0.465811	0.192	0.279	1	DG_Ex4	IST1
0.0761643	-0.650734	0.285	0.372	1	DG_Ex4	MSH2
0.0764395	0.253727	0.264	0.116	1	DG_Ex4	ERCC8
0.0767482	-0.552411	0.145	0.233	1	DG_Ex4	ABTB1
0.076989	-0.301817	0.062	0.14	1	DG_Ex4	PLXNB1
0.0770328	0.268904	0.176	0.07	1	DG_Ex4	GLS2
0.0771449	0.635317	0.72	0.512	1	DG_Ex4	HOMER1
0.0772398	0.292319	0.435	0.256	1	DG_Ex4	ACTR2
0.077339	-0.48309	0.176	0.279	1	DG_Ex4	CCNL2
0.0775928	0.291832	0.249	0.116	1	DG_Ex4	SNRK
0.0778247	-0.474876	0.161	0.256	1	DG_Ex4	PTDSS2
0.0779396	0.267489	0.218	0.093	1	DG_Ex4	CEP68
0.078221	-0.431234	0.715	0.767	1	DG_Ex4	SCD5
0.0782987	0.372088	0.244	0.116	1	DG_Ex4	BEX3
0.0787992	-0.294005	0.062	0.14	1	DG_Ex4	MPG
0.0789163	0.294174	0.917	0.837	1	DG_Ex4	AKAP6
0.0792912	0.359805	0.212	0.093	1	DG_Ex4	ARRB1
0.0795304	0.254608	0.461	0.279	1	DG_Ex4	RAB28
0.0799559	0.274737	0.394	0.209	1	DG_Ex4	RNF165
0.0803512	0.348804	0.176	0.07	1	DG_Ex4	NF2
0.0805667	0.346777	0.782	0.535	1	DG_Ex4	ARHGAP21
0.0809827	-0.599559	0.295	0.372	1	DG_Ex4	TCF7L2
0.0816297	0.369698	0.85	0.791	1	DG_Ex4	MLLT3
0.0817757	-0.554686	0.394	0.442	1	DG_Ex4	BACH2
0.0817887	0.354188	0.212	0.093	1	DG_Ex4	FAM196A
0.0817898	-0.392751	0.223	0.326	1	DG_Ex4	FADS3
0.0818838	0.265587	0.321	0.163	1	DG_Ex4	PDE2A
0.0820361	-0.606641	0.145	0.233	1	DG_Ex4	NLRP1
0.0821447	0.256945	0.907	0.907	1	DG_Ex4	SLIT3
0.0822147	0.312885	0.275	0.14	1	DG_Ex4	ST7L
0.0822524	0.265485	0.218	0.093	1	DG_Ex4	CEP97
0.0822859	0.304316	0.187	0.07	1	DG_Ex4	JDP2
0.0826618	0.304316	0.306	0.163	1	DG_Ex4	YWHAB
0.0829515	-0.441365	0.161	0.256	1	DG_Ex4	ADCYAP1R1
0.0829919	0.308638	0.109	0.023	1	DG_Ex4	FAM84A
0.0832448	0.300792	0.301	0.163	1	DG_Ex4	MTOR
0.0833164	-0.468012	0.192	0.279	1	DG_Ex4	FBXW8
0.0834033	-0.533946	0.145	0.233	1	DG_Ex4	RMDN1
0.0839641	-0.602389	0.306	0.372	1	DG_Ex4	ZNF251
0.084055	-0.517999	0.067	0.14	1	DG_Ex4	AOAH
0.0842152	-0.606608	0.244	0.326	1	DG_Ex4	DHX30
0.0842758	0.257047	0.145	0.047	1	DG_Ex4	UHRF1BP1
0.0843262	0.286156	0.187	0.07	1	DG_Ex4	IFT74
0.0843326	0.27096	0.306	0.163	1	DG_Ex4	CHD1L
0.0843527	-0.498426	0.249	0.349	1	DG_Ex4	ACO2
0.0844844	-0.447156	0.902	0.837	1	DG_Ex4	CA10
0.0848819	-0.342282	0.85	0.767	1	DG_Ex4	APBB2
0.0850112	0.315233	0.585	0.372	1	DG_Ex4	KCNAB1
0.0858542	0.316646	0.513	0.302	1	DG_Ex4	ANKH
0.0859505	-0.49575	0.067	0.14	1	DG_Ex4	AMDHD2
0.0859582	0.269864	0.803	0.535	1	DG_Ex4	HECW2
0.0862335	0.329702	0.865	0.698	1	DG_Ex4	CSRNP3
0.0865815	-0.617248	0.166	0.256	1	DG_Ex4	CARNMT1
0.0865927	0.283547	0.637	0.442	1	DG_Ex4	MBOAT2
0.0866164	0.315858	0.176	0.07	1	DG_Ex4	NAT10
0.0866182	0.402966	0.813	0.628	1	DG_Ex4	PTPRZ1
0.0866261	0.283723	0.528	0.326	1	DG_Ex4	PRKD1
0.0868024	0.300002	0.425	0.233	1	DG_Ex4	CREM
0.0870266	0.286947	0.269	0.14	1	DG_Ex4	TXNDC16
0.0871985	-0.51992	0.363	0.442	1	DG_Ex4	FUT9
0.0872562	0.269924	0.648	0.442	1	DG_Ex4	SYT16
0.0878113	0.303857	0.301	0.163	1	DG_Ex4	HEATR5B
0.087817	0.28435	0.207	0.093	1	DG_Ex4	PEX26
0.0879191	0.306884	0.472	0.279	1	DG_Ex4	PDE3B
0.0879621	0.308254	0.653	0.488	1	DG_Ex4	SOS1
0.0880794	-0.420848	0.052	0.116	1	DG_Ex4	ARHGAP33
0.0881836	0.255534	0.145	0.047	1	DG_Ex4	SMARCB1
0.0882447	-0.419584	0.088	0.163	1	DG_Ex4	EIF2B1
0.0882627	0.31439	0.352	0.209	1	DG_Ex4	PPFIA4
0.0883144	-0.492434	0.104	0.186	1	DG_Ex4	TRMT1
0.0893347	-0.29315	0.358	0.442	1	DG_Ex4	AGAP3
0.0894684	-0.333681	0.679	0.628	1	DG_Ex4	AGPAT4
0.0895268	0.299917	0.14	0.047	1	DG_Ex4	BMS1
0.089845	-0.404518	0.067	0.14	1	DG_Ex4	FOXP2
0.089845	-0.358032	0.067	0.14	1	DG_Ex4	LAMTOR4
0.089845	-0.383677	0.067	0.14	1	DG_Ex4	MACROD1
0.0905442	0.279728	0.244	0.116	1	DG_Ex4	PEBP1
0.090829	0.363586	0.409	0.279	1	DG_Ex4	DNAH14
0.0909346	0.311496	0.104	0.023	1	DG_Ex4	PTK7
0.0915793	0.417932	0.233	0.116	1	DG_Ex4	CBL
0.0920293	-0.400119	0.083	0.163	1	DG_Ex4	FAAP100
0.0925199	-0.319088	0.052	0.116	1	DG_Ex4	SNX5
0.0931208	0.25069	0.181	0.07	1	DG_Ex4	ARMC1
0.093868	-0.616628	0.228	0.326	1	DG_Ex4	EZH1
0.0938803	-0.404269	0.067	0.14	1	DG_Ex4	ODF2
0.0941806	-0.429548	0.187	0.279	1	DG_Ex4	SPDYE2
0.0946404	-0.340001	0.575	0.628	1	DG_Ex4	TMEM132C
0.0948067	-0.487374	0.052	0.116	1	DG_Ex4	GLI4
0.0948067	-0.342994	0.052	0.116	1	DG_Ex4	OLIG2
0.0948733	-0.448961	0.187	0.279	1	DG_Ex4	AMER2
0.0950377	0.252	0.301	0.163	1	DG_Ex4	WDR19
0.095802	0.309207	0.228	0.116	1	DG_Ex4	PEPD
0.0959517	-0.423226	0.067	0.14	1	DG_Ex4	TBXAS1
0.0959611	-0.568774	0.155	0.233	1	DG_Ex4	LZTS3
0.0963563	0.260235	0.176	0.07	1	DG_Ex4	ZC3H7A
0.0963636	-0.444248	0.254	0.349	1	DG_Ex4	FOXK1
0.0968841	0.29461	0.373	0.209	1	DG_Ex4	NME5
0.0971384	-0.386862	0.052	0.116	1	DG_Ex4	ELOA
0.0973904	-0.433725	0.088	0.163	1	DG_Ex4	PDIA2
0.0977268	-0.611707	0.104	0.186	1	DG_Ex4	CCS
0.0980596	-0.309798	0.067	0.14	1	DG_Ex4	RHBDL1
0.098285	0.302488	0.399	0.233	1	DG_Ex4	TRAK2
0.0983452	-0.387994	0.088	0.163	1	DG_Ex4	TSEN54
0.0984154	-0.567966	0.321	0.395	1	DG_Ex4	ARHGAP24
0.0989232	0.345785	0.166	0.07	1	DG_Ex4	NOS1
0.0991274	-0.559088	0.067	0.14	1	DG_Ex4	FAM46A
0.0996837	-0.273742	0.083	0.163	1	DG_Ex4	LRPAP1
0.0999877	0.27627	0.601	0.419	1	DG_Ex4	MAPRE2
0.100675	0.263338	0.14	0.047	1	DG_Ex4	SHANK3
0.100722	-0.307755	0.052	0.116	1	DG_Ex4	TPRN
0.100989	-0.500943	0.244	0.326	1	DG_Ex4	ZNF821
0.10131	0.28328	0.171	0.07	1	DG_Ex4	NCAPD3
0.101939	-0.60437	0.052	0.116	1	DG_Ex4	METTL17
0.102014	0.309675	0.995	0.953	1	DG_Ex4	HS6ST3
0.102386	-0.253215	0.067	0.14	1	DG_Ex4	PLEKHJ1
0.102484	0.270904	0.14	0.047	1	DG_Ex4	PMEPA1
0.103169	-0.426726	0.052	0.116	1	DG_Ex4	SRD5A3
0.103182	0.309926	0.756	0.558	1	DG_Ex4	ARHGEF7
0.103398	-0.482358	0.109	0.186	1	DG_Ex4	UGT8
0.103418	0.301857	0.368	0.209	1	DG_Ex4	UBE2G1
0.103623	0.393815	0.653	0.488	1	DG_Ex4	DMXL2
0.103803	0.271371	0.171	0.07	1	DG_Ex4	MARCKS
0.104316	0.314084	0.275	0.14	1	DG_Ex4	ADAM9
0.10437	-0.486129	0.244	0.326	1	DG_Ex4	ZFAND5
0.10441	-0.390232	0.052	0.116	1	DG_Ex4	WNT10B
0.104503	0.250009	0.207	0.093	1	DG_Ex4	DLEU7
0.105663	-0.320361	0.052	0.116	1	DG_Ex4	TBC1D17
0.105827	-0.422294	0.876	0.837	1	DG_Ex4	TRPM3
0.106018	0.325331	0.528	0.349	1	DG_Ex4	COL19A1
0.106864	-0.28223	0.067	0.14	1	DG_Ex4	SLC16A1
0.107121	0.25151	0.14	0.047	1	DG_Ex4	GNL1
0.107441	-0.425188	0.192	0.279	1	DG_Ex4	CCM2
0.108045	-0.593318	0.171	0.256	1	DG_Ex4	LRP2BP
0.108203	0.320721	0.228	0.116	1	DG_Ex4	EFCAB7
0.108292	0.282481	0.378	0.209	1	DG_Ex4	ABHD12
0.109021	-0.551872	0.109	0.186	1	DG_Ex4	PREX1
0.109424	-0.458381	0.461	0.512	1	DG_Ex4	DLC1
0.109464	-0.331708	0.435	0.488	1	DG_Ex4	TRAPPC12
0.109493	-0.384024	0.052	0.116	1	DG_Ex4	RPS16
0.109526	-0.408034	0.14	0.233	1	DG_Ex4	MYH14
0.109526	0.291355	0.622	0.442	1	DG_Ex4	GLCCI1
0.110572	0.278475	0.378	0.233	1	DG_Ex4	STX12
0.110847	0.266127	0.135	0.047	1	DG_Ex4	POLR3B
0.110985	0.341191	0.233	0.116	1	DG_Ex4	SLC12A8
0.11178	-0.288404	0.756	0.791	1	DG_Ex4	CHN1
0.112048	0.252448	0.285	0.163	1	DG_Ex4	ZBTB1
0.112107	-0.258432	0.052	0.116	1	DG_Ex4	C2CD2
0.112336	0.256596	0.637	0.419	1	DG_Ex4	CBFA2T2
0.112851	-0.410253	0.342	0.419	1	DG_Ex4	MYO9B
0.113889	-0.386843	0.109	0.186	1	DG_Ex4	PNPLA6
0.114656	-0.492413	0.073	0.14	1	DG_Ex4	RP11-58C22.1
0.114761	0.334076	0.223	0.116	1	DG_Ex4	WDR41
0.115052	-0.453712	0.244	0.326	1	DG_Ex4	ZFHX3
0.115165	-0.470071	0.337	0.395	1	DG_Ex4	RAP1GAP
0.115206	0.298891	0.482	0.302	1	DG_Ex4	ATP1B3
0.115719	0.279613	0.528	0.326	1	DG_Ex4	DISC1
0.115797	0.268487	0.342	0.209	1	DG_Ex4	COG6
0.116843	-0.294095	0.088	0.163	1	DG_Ex4	FAM175B
0.118201	-0.366611	0.896	0.814	1	DG_Ex4	PTPRG
0.118226	-0.473084	0.073	0.14	1	DG_Ex4	PITPNM3
0.118535	-0.57504	0.181	0.256	1	DG_Ex4	ATP8B2
0.118772	-0.437946	0.114	0.186	1	DG_Ex4	RHBDD2
0.119262	-0.441483	0.238	0.326	1	DG_Ex4	SHC2
0.119459	-0.37049	0.648	0.628	1	DG_Ex4	PPP6R2
0.120381	0.265731	0.161	0.07	1	DG_Ex4	SIAH1
0.120505	0.286803	0.534	0.349	1	DG_Ex4	CDK8
0.120623	0.272227	0.699	0.512	1	DG_Ex4	CHCHD3
0.120811	0.38283	0.187	0.093	1	DG_Ex4	ELN
0.12128	0.256159	0.368	0.209	1	DG_Ex4	ANO5
0.122255	0.255959	0.233	0.116	1	DG_Ex4	STK33
0.122439	-0.465212	0.088	0.163	1	DG_Ex4	ARAP1
0.122473	-0.68126	0.093	0.163	1	DG_Ex4	FAM217B
0.122832	-0.464357	0.228	0.302	1	DG_Ex4	NFYC
0.122861	-0.537593	0.114	0.186	1	DG_Ex4	NRBP1
0.123021	-0.379047	0.176	0.256	1	DG_Ex4	NME3
0.12312	-0.387944	0.073	0.14	1	DG_Ex4	ABCC10
0.123597	-0.511141	0.093	0.163	1	DG_Ex4	TESK2
0.124368	-0.44923	0.073	0.14	1	DG_Ex4	C6orf136
0.125078	-0.621148	0.451	0.465	1	DG_Ex4	RUNX1T1
0.1252	-0.389781	0.109	0.186	1	DG_Ex4	TMEM38A
0.12543	-0.523438	0.181	0.256	1	DG_Ex4	CYHR1
0.125646	0.322703	0.456	0.302	1	DG_Ex4	NR6A1
0.125932	-0.546565	0.057	0.116	1	DG_Ex4	NXN
0.125965	0.27821	0.347	0.209	1	DG_Ex4	SYT11
0.125999	-0.54786	0.114	0.186	1	DG_Ex4	C20orf196
0.126411	-0.420541	0.705	0.721	1	DG_Ex4	ZNF609
0.126893	-0.322648	0.073	0.14	1	DG_Ex4	BTBD2
0.12695	-0.459478	0.135	0.209	1	DG_Ex4	SPNS2
0.126988	-0.704895	0.254	0.326	1	DG_Ex4	QDPR
0.127014	-0.527926	0.337	0.395	1	DG_Ex4	SULT1A1
0.127199	0.290935	0.285	0.163	1	DG_Ex4	SF1
0.127789	-0.267233	0.953	0.93	1	DG_Ex4	KCNMA1
0.128126	-0.532607	0.114	0.186	1	DG_Ex4	MEGF8
0.128306	0.284183	0.161	0.07	1	DG_Ex4	C16orf70
0.129375	0.25544	0.29	0.163	1	DG_Ex4	HMGCR
0.129459	-0.483844	0.073	0.14	1	DG_Ex4	SOX8
0.129962	-0.375159	0.135	0.209	1	DG_Ex4	ZNF335
0.130152	0.300253	0.337	0.209	1	DG_Ex4	STARD13
0.130182	-0.512064	0.228	0.302	1	DG_Ex4	TMSB10
0.131368	-0.750779	0.114	0.186	1	DG_Ex4	C14orf156
0.131492	-0.533321	0.14	0.209	1	DG_Ex4	WARS
0.131687	-0.395748	0.093	0.163	1	DG_Ex4	MPV17
0.131952	0.252055	0.124	0.047	1	DG_Ex4	WDR75
0.132536	-0.470466	0.098	0.163	1	DG_Ex4	NEU3
0.133097	-0.38658	0.057	0.116	1	DG_Ex4	PIAS4
0.133891	0.253417	0.249	0.14	1	DG_Ex4	ZNF562
0.134072	-0.443386	0.093	0.163	1	DG_Ex4	ARFRP1
0.134072	-0.414137	0.093	0.163	1	DG_Ex4	RPL27A
0.134429	-0.516702	0.223	0.302	1	DG_Ex4	CDK5RAP3
0.134952	0.261774	0.197	0.093	1	DG_Ex4	TPPP
0.134965	-0.517642	0.446	0.442	1	DG_Ex4	TIMM23B
0.135479	-0.29652	0.803	0.721	1	DG_Ex4	DDX17
0.135933	0.348022	0.155	0.07	1	DG_Ex4	ARRB2
0.136048	-0.33086	0.073	0.14	1	DG_Ex4	STUB1
0.136049	-0.324206	0.057	0.116	1	DG_Ex4	SOX12
0.136049	-0.311852	0.057	0.116	1	DG_Ex4	ZNF839
0.137544	-0.42717	0.057	0.116	1	DG_Ex4	HAGHL
0.138524	-0.384715	0.658	0.628	1	DG_Ex4	NCKAP5
0.138879	0.268952	0.342	0.209	1	DG_Ex4	LYRM4
0.140152	-0.466763	0.181	0.256	1	DG_Ex4	XYLB
0.140182	-0.41742	0.093	0.163	1	DG_Ex4	DRG1
0.140234	0.275893	0.306	0.186	1	DG_Ex4	PGM2L1
0.140295	-0.373744	0.534	0.535	1	DG_Ex4	ANO4
0.14031	0.260632	0.124	0.047	1	DG_Ex4	BAHD1
0.140573	-0.424208	0.057	0.116	1	DG_Ex4	DTX2
0.141482	0.261222	0.254	0.14	1	DG_Ex4	ZNF33A
0.141609	-0.276354	0.943	0.93	1	DG_Ex4	FGF12
0.141649	0.41329	0.326	0.209	1	DG_Ex4	KCNN2
0.142106	-0.343638	0.057	0.116	1	DG_Ex4	FGF17
0.142491	-0.519433	0.472	0.488	1	DG_Ex4	RSRP1
0.142573	-0.452008	0.28	0.349	1	DG_Ex4	SERINC5
0.143087	-0.501754	0.326	0.372	1	DG_Ex4	POLR2F
0.143102	-0.595498	0.119	0.186	1	DG_Ex4	ARMC10
0.143357	-0.40853	0.518	0.535	1	DG_Ex4	FAM13B
0.14349	-0.443927	0.492	0.512	1	DG_Ex4	CAMK2D
0.143652	-0.417672	0.057	0.116	1	DG_Ex4	TUBGCP6
0.145211	-0.287826	0.057	0.116	1	DG_Ex4	CYB561
0.145211	-0.275716	0.057	0.116	1	DG_Ex4	FAM20C
0.145211	-0.283186	0.057	0.116	1	DG_Ex4	HRK
0.145217	-0.445069	0.249	0.326	1	DG_Ex4	PLD5
0.145553	-0.478112	0.078	0.14	1	DG_Ex4	ENDOD1
0.145575	0.264239	0.192	0.093	1	DG_Ex4	DNAJB6
0.146233	-0.49723	0.14	0.209	1	DG_Ex4	NLGN2
0.146239	0.261113	0.275	0.163	1	DG_Ex4	CTTN
0.146818	-0.421202	0.642	0.628	1	DG_Ex4	SLAIN1
0.147157	-0.560095	0.098	0.163	1	DG_Ex4	EEPD1
0.148462	-0.583884	0.674	0.605	1	DG_Ex4	ENOX1
0.149069	0.251717	0.124	0.047	1	DG_Ex4	DCBLD2
0.149594	-0.471833	0.456	0.488	1	DG_Ex4	MYO1D
0.149742	-0.423487	0.114	0.186	1	DG_Ex4	USP20
0.149965	-0.353929	0.057	0.116	1	DG_Ex4	ZNF730
0.150509	0.255155	0.622	0.442	1	DG_Ex4	CSNK1A1
0.150903	-0.550535	0.321	0.372	1	DG_Ex4	TPCN1
0.151245	0.286853	0.249	0.14	1	DG_Ex4	LDAH
0.15155	0.270964	0.29	0.163	1	DG_Ex4	KLC1
0.151576	-0.318134	0.057	0.116	1	DG_Ex4	ZP3
0.15214	0.28882	0.15	0.07	1	DG_Ex4	IQCH
0.152201	-0.666819	0.233	0.302	1	DG_Ex4	PHLDB1
0.152299	0.258077	0.28	0.163	1	DG_Ex4	TMED8
0.152589	-0.469818	0.155	0.233	1	DG_Ex4	GANC
0.153041	-0.293744	0.093	0.163	1	DG_Ex4	BMP7
0.153065	-0.493345	0.181	0.256	1	DG_Ex4	CRYAB
0.153734	-0.399665	0.119	0.186	1	DG_Ex4	ABHD17A
0.154038	-0.284	0.078	0.14	1	DG_Ex4	ACSS1
0.154038	-0.457716	0.078	0.14	1	DG_Ex4	PDK4
0.154769	-0.390021	0.155	0.233	1	DG_Ex4	PLPPR2
0.154922	-0.438347	0.135	0.209	1	DG_Ex4	IFNGR1
0.155131	-0.511982	0.124	0.186	1	DG_Ex4	ZNF322
0.157254	-0.403564	0.135	0.209	1	DG_Ex4	DUOX1
0.157664	-0.522653	0.145	0.209	1	DG_Ex4	MIB2
0.158589	0.315352	0.244	0.14	1	DG_Ex4	C15orf41
0.159829	-0.318661	0.057	0.116	1	DG_Ex4	GALNS
0.160471	-0.447991	0.29	0.349	1	DG_Ex4	EIF5B
0.160614	-0.480667	0.295	0.349	1	DG_Ex4	MAX
0.161149	-0.380647	0.119	0.186	1	DG_Ex4	PLEKHB2
0.16129	-0.397781	0.378	0.419	1	DG_Ex4	ARFGEF2
0.161392	-0.365066	0.078	0.14	1	DG_Ex4	HAVCR2
0.162093	-0.272036	0.969	0.953	1	DG_Ex4	CTNNA2
0.162894	-0.329128	0.078	0.14	1	DG_Ex4	SPDYE16
0.163623	0.288928	0.461	0.326	1	DG_Ex4	PLPP1
0.163891	-0.61193	0.269	0.326	1	DG_Ex4	PIGL
0.164263	-0.465542	0.326	0.372	1	DG_Ex4	HGSNAT
0.164407	-0.334193	0.078	0.14	1	DG_Ex4	STK36
0.164413	-0.505612	0.238	0.302	1	DG_Ex4	CCBL1
0.167088	-0.607589	0.513	0.512	1	DG_Ex4	CATSPER2
0.16805	-0.357215	0.228	0.302	1	DG_Ex4	ADCY8
0.168808	0.275633	0.58	0.395	1	DG_Ex4	RPTOR
0.16894	-0.485866	0.497	0.488	1	DG_Ex4	SEPT7
0.169876	-0.499174	0.166	0.233	1	DG_Ex4	ZMIZ2
0.170017	-0.495048	0.062	0.116	1	DG_Ex4	SLC5A11
0.17038	-0.695905	0.285	0.326	1	DG_Ex4	CYFIP1
0.170908	-0.41596	0.161	0.233	1	DG_Ex4	PHC1
0.171024	-0.57054	0.492	0.488	1	DG_Ex4	CUX1
0.17136	-0.270094	0.098	0.163	1	DG_Ex4	RP11-729L2.2
0.171529	-0.354661	0.207	0.279	1	DG_Ex4	ST8SIA5
0.171739	-0.407764	0.062	0.116	1	DG_Ex4	RCSD1
0.171806	-0.291027	0.135	0.209	1	DG_Ex4	KCNQ1
0.172129	-0.299122	0.078	0.14	1	DG_Ex4	TOB2
0.173474	-0.403204	0.062	0.116	1	DG_Ex4	SOX2
0.174398	-0.322274	0.14	0.209	1	DG_Ex4	UQCRH
0.175182	0.260333	0.244	0.14	1	DG_Ex4	CORO2B
0.176063	-0.479951	0.394	0.395	1	DG_Ex4	USP31
0.176784	-0.43248	0.119	0.186	1	DG_Ex4	USP2
0.177112	-0.458725	0.104	0.163	1	DG_Ex4	IPO13
0.177525	-0.52153	0.259	0.302	1	DG_Ex4	ING5
0.178698	-0.402017	0.394	0.419	1	DG_Ex4	MTR
0.178798	0.262113	0.399	0.279	1	DG_Ex4	CDR2
0.179169	-0.379924	0.28	0.349	1	DG_Ex4	MT3
0.180249	-0.807354	0.321	0.349	1	DG_Ex4	SYNJ2
0.180437	-0.632513	0.171	0.233	1	DG_Ex4	C6orf62
0.181537	-0.355329	0.098	0.163	1	DG_Ex4	PSMA3
0.182043	-0.465239	0.378	0.395	1	DG_Ex4	ABLIM2
0.182049	-0.480095	0.124	0.186	1	DG_Ex4	CNP
0.182051	-0.551545	0.083	0.14	1	DG_Ex4	BRICD5
0.182051	-0.363613	0.083	0.14	1	DG_Ex4	RPS6KB2
0.182344	-0.306073	0.062	0.116	1	DG_Ex4	GOLPH3L
0.182344	-0.344945	0.062	0.116	1	DG_Ex4	TMEM106C
0.18291	-0.340656	0.166	0.233	1	DG_Ex4	AGL
0.183027	-0.253471	0.098	0.163	1	DG_Ex4	TEK
0.184124	-0.412089	0.653	0.581	1	DG_Ex4	PTPRS
0.184195	-0.328874	0.28	0.349	1	DG_Ex4	PITPNA
0.184579	-0.32564	0.606	0.628	1	DG_Ex4	UNC5C
0.185068	-0.388146	0.212	0.279	1	DG_Ex4	BRSK1
0.185494	-0.497249	0.15	0.209	1	DG_Ex4	MBOAT7
0.185984	-0.351566	0.062	0.116	1	DG_Ex4	FAM134A
0.185984	-0.502138	0.062	0.116	1	DG_Ex4	SRRT
0.186395	0.266577	0.181	0.093	1	DG_Ex4	AK9
0.187926	-0.499732	0.446	0.465	1	DG_Ex4	FSTL4
0.187956	-0.712084	0.295	0.349	1	DG_Ex4	ACIN1
0.188221	0.25522	0.347	0.209	1	DG_Ex4	PER3
0.188385	-0.486832	0.285	0.349	1	DG_Ex4	CAMKV
0.188665	0.263138	0.14	0.07	1	DG_Ex4	HSF1
0.190346	-0.458211	0.311	0.349	1	DG_Ex4	BRSK2
0.190373	-0.476264	0.104	0.163	1	DG_Ex4	UBE2J1
0.190814	-0.47798	0.352	0.395	1	DG_Ex4	PXK
0.191245	-0.46969	0.187	0.256	1	DG_Ex4	PDPR
0.191414	-0.342234	0.663	0.651	1	DG_Ex4	SETD5
0.19189	-0.405678	0.104	0.163	1	DG_Ex4	PGS1
0.192727	-0.427558	0.389	0.419	1	DG_Ex4	CHKA
0.192858	-0.409868	0.425	0.465	1	DG_Ex4	PATJ
0.193143	0.28485	0.523	0.349	1	DG_Ex4	TMEM2
0.194402	-0.30622	0.363	0.442	1	DG_Ex4	HIF3A
0.194452	-0.344162	0.534	0.535	1	DG_Ex4	ACAP3
0.194553	-0.273703	0.829	0.86	1	DG_Ex4	CNTN5
0.1948	-0.381985	0.311	0.372	1	DG_Ex4	RAD51B
0.194915	-0.319624	0.238	0.302	1	DG_Ex4	PTCH2
0.195321	-0.317651	0.062	0.116	1	DG_Ex4	KAT5
0.196107	-0.497622	0.197	0.256	1	DG_Ex4	CLK4
0.196741	-0.437983	0.295	0.349	1	DG_Ex4	PTPN9
0.197907	-0.515327	0.269	0.326	1	DG_Ex4	FAM35A
0.198243	-0.418922	0.228	0.279	1	DG_Ex4	PSMF1
0.198311	-0.286669	0.228	0.302	1	DG_Ex4	LIMD1
0.198531	0.253708	0.425	0.256	1	DG_Ex4	BCAS1
0.200334	-0.42649	0.083	0.14	1	DG_Ex4	CUL9
0.2074	-0.35187	0.145	0.209	1	DG_Ex4	OSBP
0.207438	-0.476643	0.358	0.395	1	DG_Ex4	PIK3CA
0.207514	-0.508471	0.337	0.372	1	DG_Ex4	TECPR2
0.207757	-0.394835	0.124	0.186	1	DG_Ex4	DPYSL3
0.208532	-0.449803	0.13	0.186	1	DG_Ex4	CREB3L2
0.208542	-0.365462	0.746	0.698	1	DG_Ex4	TMEM132D
0.209179	-0.279537	0.881	0.884	1	DG_Ex4	TNRC6B
0.209699	-0.508685	0.197	0.256	1	DG_Ex4	SMARCC2
0.209772	-0.353422	0.285	0.349	1	DG_Ex4	WDR26
0.211064	-0.381345	0.446	0.442	1	DG_Ex4	ZBTB8OS
0.211112	-0.347687	0.067	0.116	1	DG_Ex4	ZNF823
0.212847	-0.356654	0.264	0.326	1	DG_Ex4	RPL41
0.213881	-0.399054	0.15	0.209	1	DG_Ex4	LSS
0.214193	-0.48015	0.218	0.279	1	DG_Ex4	ETV6
0.215287	-0.272858	0.269	0.326	1	DG_Ex4	TIMP3
0.215809	0.294917	0.71	0.558	1	DG_Ex4	SMOC1
0.21674	-0.341111	0.15	0.209	1	DG_Ex4	C6orf89
0.217431	-0.280428	0.244	0.302	1	DG_Ex4	TMEM184B
0.21768	-0.444725	0.275	0.326	1	DG_Ex4	PRPF40B
0.218088	-0.313994	0.083	0.14	1	DG_Ex4	STIP1
0.219055	-0.342098	0.067	0.116	1	DG_Ex4	MORN3
0.219055	-0.362385	0.067	0.116	1	DG_Ex4	SEPT9
0.219479	-0.357857	0.14	0.209	1	DG_Ex4	EFNA5
0.220074	-0.262159	0.513	0.326	1	DG_Ex4	VPS8
0.22024	-0.260163	0.192	0.256	1	DG_Ex4	HIPK3
0.221933	-0.263564	0.632	0.605	1	DG_Ex4	PLD3
0.222351	-0.382378	0.275	0.326	1	DG_Ex4	DNASE1
0.223232	0.265268	0.233	0.14	1	DG_Ex4	RASGEF1B
0.223458	-0.384318	0.326	0.372	1	DG_Ex4	SLC22A17
0.223627	-0.541506	0.399	0.419	1	DG_Ex4	HMP19
0.225151	-0.304373	0.067	0.116	1	DG_Ex4	KLRG1
0.226059	-0.652625	0.155	0.209	1	DG_Ex4	SCD
0.227877	-0.473272	0.42	0.442	1	DG_Ex4	SGK3
0.228511	0.280839	0.668	0.512	1	DG_Ex4	MYRIP
0.229232	0.305044	0.508	0.349	1	DG_Ex4	MICU2
0.229849	-0.489801	0.109	0.163	1	DG_Ex4	ARRDC1
0.230177	-0.452121	0.181	0.233	1	DG_Ex4	TPD52L2
0.231367	-0.296439	0.067	0.116	1	DG_Ex4	ZNF567
0.232002	-0.551725	0.135	0.186	1	DG_Ex4	CFTR
0.232012	-0.423667	0.088	0.14	1	DG_Ex4	RGCC
0.232012	-0.261013	0.088	0.14	1	DG_Ex4	VWA5A
0.234403	-0.375138	0.181	0.233	1	DG_Ex4	KIF5A
0.23447	-0.32644	0.15	0.209	1	DG_Ex4	CRELD1
0.234515	-0.311167	0.104	0.163	1	DG_Ex4	SLC35E2
0.23501	-0.651263	0.109	0.163	1	DG_Ex4	LRRC1
0.235561	-0.658001	0.269	0.302	1	DG_Ex4	MGRN1
0.235732	-0.33688	0.238	0.302	1	DG_Ex4	SQSTM1
0.236462	-0.423377	0.13	0.186	1	DG_Ex4	KCNH3
0.236462	-0.283617	0.13	0.186	1	DG_Ex4	MTIF3
0.236748	-0.450183	0.109	0.163	1	DG_Ex4	PGAP2
0.237357	-0.352805	0.171	0.233	1	DG_Ex4	GNAI1
0.23769	0.268466	0.902	0.721	1	DG_Ex4	NTRK2
0.237787	-0.556168	0.187	0.233	1	DG_Ex4	TSNARE1
0.238383	-0.347526	0.135	0.186	1	DG_Ex4	NRDE2
0.239409	-0.333027	0.601	0.581	1	DG_Ex4	CTIF
0.239763	-0.37466	0.503	0.512	1	DG_Ex4	RAD9A
0.240305	-0.745867	0.301	0.326	1	DG_Ex4	LINGO1
0.240715	-0.316722	0.192	0.256	1	DG_Ex4	SOCS7
0.241997	-0.260198	0.067	0.116	1	DG_Ex4	MRPL42
0.241997	-0.262777	0.067	0.116	1	DG_Ex4	RNF187
0.243456	-0.308389	0.088	0.14	1	DG_Ex4	CCDC122
0.243456	-0.442345	0.088	0.14	1	DG_Ex4	PEBP4
0.243711	-0.329783	0.15	0.209	1	DG_Ex4	BAHCC1
0.244306	-0.315901	0.124	0.186	1	DG_Ex4	TMEM38B
0.245401	-0.293915	0.088	0.14	1	DG_Ex4	GSS
0.245576	-0.374874	0.109	0.163	1	DG_Ex4	H3F3A
0.245576	-0.361979	0.109	0.163	1	DG_Ex4	ZNF7
0.247143	-0.286195	0.596	0.581	1	DG_Ex4	FAM182B
0.247357	-0.315958	0.088	0.14	1	DG_Ex4	P2RX6
0.247357	-0.39144	0.088	0.14	1	DG_Ex4	RGL2
0.247369	-0.349596	0.109	0.163	1	DG_Ex4	RAD21
0.247424	-0.331877	0.751	0.674	1	DG_Ex4	WSB1
0.248183	-0.541119	0.29	0.326	1	DG_Ex4	CCDC66
0.249324	-0.459503	0.088	0.14	1	DG_Ex4	MAPK8IP2
0.249324	-0.45845	0.088	0.14	1	DG_Ex4	WBSCR22
0.249832	-0.320243	0.492	0.512	1	DG_Ex4	BRINP3
0.249845	-0.418969	0.135	0.186	1	DG_Ex4	COL9A2
0.250049	-0.472142	0.223	0.279	1	DG_Ex4	USP40
0.250368	-0.361994	0.181	0.233	1	DG_Ex4	TTC27
0.250673	-0.418557	0.254	0.302	1	DG_Ex4	CCNI
0.250737	-0.532918	0.166	0.209	1	DG_Ex4	SNAP23
0.250745	-0.273178	0.067	0.116	1	DG_Ex4	TNS2
0.251302	-0.342987	0.088	0.14	1	DG_Ex4	PDZD7
0.252028	-0.494013	0.404	0.419	1	DG_Ex4	AC116366.7
0.253263	-0.475553	0.425	0.442	1	DG_Ex4	MTHFD1L
0.253768	-0.461288	0.187	0.233	1	DG_Ex4	FEZ1
0.255291	-0.276929	0.088	0.14	1	DG_Ex4	PRSS3
0.255781	-0.480973	0.29	0.326	1	DG_Ex4	ZNF589
0.258135	-0.351856	0.073	0.116	1	DG_Ex4	ADAT2
0.258135	-0.376066	0.073	0.116	1	DG_Ex4	SBF1
0.258212	-0.560549	0.212	0.256	1	DG_Ex4	MOB3B
0.258265	-0.34632	0.135	0.186	1	DG_Ex4	FAHD2A
0.258482	-0.372867	0.472	0.488	1	DG_Ex4	KIF2A
0.259181	-0.506279	0.554	0.512	1	DG_Ex4	ABR
0.259943	-0.453995	0.13	0.186	1	DG_Ex4	RGS11
0.260165	-0.452149	0.404	0.419	1	DG_Ex4	PCGF5
0.260345	-0.39222	0.073	0.116	1	DG_Ex4	ATIC
0.261356	-0.34014	0.088	0.14	1	DG_Ex4	BRAT1
0.261677	-0.437861	0.161	0.209	1	DG_Ex4	PGP
0.262042	-0.277397	0.109	0.163	1	DG_Ex4	EMC10
0.263138	-0.255658	0.803	0.744	1	DG_Ex4	FHIT
0.263151	-0.319062	0.591	0.558	1	DG_Ex4	LPP
0.263155	-0.370226	0.326	0.349	1	DG_Ex4	DHX36
0.263829	-0.46588	0.358	0.395	1	DG_Ex4	SLC1A3
0.264274	-0.394521	0.238	0.279	1	DG_Ex4	MAP3K3
0.264307	-0.602637	0.472	0.465	1	DG_Ex4	GOLGA8A
0.264805	-0.556755	0.073	0.116	1	DG_Ex4	COX7C
0.265437	-0.535097	0.259	0.302	1	DG_Ex4	IQSEC3
0.265454	-0.278003	0.088	0.14	1	DG_Ex4	NKIRAS1
0.265638	-0.546527	0.114	0.163	1	DG_Ex4	STYXL1
0.266879	-0.42031	0.135	0.186	1	DG_Ex4	ANP32A
0.267055	-0.401901	0.073	0.116	1	DG_Ex4	MRPS16
0.268344	-0.333713	0.528	0.512	1	DG_Ex4	RAB11FIP3
0.268613	-0.344272	0.58	0.558	1	DG_Ex4	TULP4
0.269318	-0.480593	0.073	0.116	1	DG_Ex4	AGPAT6
0.269318	-0.282909	0.073	0.116	1	DG_Ex4	DGAT1
0.271594	-0.441781	0.073	0.116	1	DG_Ex4	LRCH4
0.271899	-0.462866	0.275	0.302	1	DG_Ex4	EXOC7
0.272829	-0.464942	0.212	0.256	1	DG_Ex4	ATF6B
0.275107	-0.75132	0.518	0.488	1	DG_Ex4	LRRTM3
0.275369	-0.369114	0.409	0.442	1	DG_Ex4	TCF20
0.276185	-0.497916	0.073	0.116	1	DG_Ex4	P3H3
0.277407	-0.68347	0.56	0.558	1	DG_Ex4	PTPRT
0.277504	-0.253544	0.674	0.605	1	DG_Ex4	KDM4C
0.2783	-0.453624	0.472	0.465	1	DG_Ex4	CELF5
0.278919	-0.533436	0.14	0.186	1	DG_Ex4	RNF213
0.280133	-0.43697	0.249	0.279	1	DG_Ex4	EEFSEC
0.280174	-0.38398	0.803	0.698	1	DG_Ex4	SGCD
0.28093	-0.522985	0.446	0.419	1	DG_Ex4	FAR1
0.281554	-0.381255	0.42	0.419	1	DG_Ex4	SEMA3C
0.283164	-0.321938	0.617	0.558	1	DG_Ex4	BCR
0.284026	-0.371229	0.43	0.465	1	DG_Ex4	DNMT3A
0.284275	-0.349964	0.14	0.186	1	DG_Ex4	ADSS
0.286137	-0.290737	0.093	0.14	1	DG_Ex4	DCAF8
0.286518	-0.420353	0.653	0.628	1	DG_Ex4	IQCJ-SCHIP1
0.286862	-0.392585	0.363	0.395	1	DG_Ex4	TMEM130
0.287894	-0.288173	0.073	0.116	1	DG_Ex4	ZDHHC18
0.28827	-0.364293	0.093	0.14	1	DG_Ex4	NUDT21
0.288353	-0.53484	0.135	0.186	1	DG_Ex4	HPS4
0.288353	-0.412692	0.135	0.186	1	DG_Ex4	LL22NC03-44A4.3
0.28877	-0.312395	0.368	0.419	1	DG_Ex4	GPC5
0.289091	-0.460812	0.264	0.302	1	DG_Ex4	SCGB2B2
0.289378	-0.400949	0.674	0.605	1	DG_Ex4	KANSL1
0.289701	-0.442897	0.14	0.186	1	DG_Ex4	CDK11B
0.290868	-0.310888	0.425	0.465	1	DG_Ex4	INSR
0.292043	-0.320213	0.135	0.186	1	DG_Ex4	GTF2IRD2B
0.292464	-0.462485	0.249	0.302	1	DG_Ex4	C10orf90
0.295078	-0.291333	0.073	0.116	1	DG_Ex4	ATG4D
0.29753	-0.547608	0.399	0.395	1	DG_Ex4	CHD5
0.297749	-0.410743	0.192	0.233	1	DG_Ex4	DNAJC13
0.298028	-0.430246	0.306	0.326	1	DG_Ex4	CSTF3
0.298815	-0.460015	0.487	0.465	1	DG_Ex4	CERS4
0.299933	-0.302539	0.073	0.116	1	DG_Ex4	PCSK6
0.300273	-0.339559	0.352	0.372	1	DG_Ex4	ANAPC5
0.302603	-0.264127	0.114	0.163	1	DG_Ex4	TAGLN3
0.303555	-0.598815	0.166	0.209	1	DG_Ex4	TNPO2
0.303851	-0.280465	0.13	0.186	1	DG_Ex4	DHDDS
0.305752	-0.379112	0.161	0.209	1	DG_Ex4	PQLC1
0.305752	-0.449791	0.161	0.209	1	DG_Ex4	RABL2B
0.305998	-0.274454	0.772	0.698	1	DG_Ex4	TNRC6C
0.308038	-0.330334	0.347	0.372	1	DG_Ex4	ST6GAL1
0.3089	-0.389629	0.642	0.581	1	DG_Ex4	OSBPL6
0.309233	-0.429881	0.389	0.419	1	DG_Ex4	KIAA1958
0.310661	-0.429774	0.223	0.256	1	DG_Ex4	ARL13B
0.311284	-0.327135	0.181	0.233	1	DG_Ex4	AP1G2
0.312898	-0.349238	0.135	0.186	1	DG_Ex4	DISP3
0.3129	-0.52261	0.28	0.302	1	DG_Ex4	EIF4E3
0.312935	-0.286283	0.187	0.233	1	DG_Ex4	INTS3
0.313122	-0.33755	0.207	0.256	1	DG_Ex4	TECPR1
0.313691	-0.535356	0.218	0.256	1	DG_Ex4	CPQ
0.314329	-0.257074	0.585	0.581	1	DG_Ex4	SPATA6
0.314817	-0.283106	0.073	0.116	1	DG_Ex4	ANKRD55
0.314842	-0.261059	0.135	0.186	1	DG_Ex4	SFI1
0.317388	-0.438529	0.72	0.581	1	DG_Ex4	PI4KA
0.317881	-0.370884	0.098	0.14	1	DG_Ex4	SCRN3
0.319005	-0.382721	0.368	0.372	1	DG_Ex4	MBTD1
0.319145	-0.326721	0.114	0.163	1	DG_Ex4	CHST8
0.321477	-0.488931	0.166	0.209	1	DG_Ex4	UHRF2
0.322506	-0.330887	0.461	0.465	1	DG_Ex4	CRTC1
0.323183	-0.319448	0.363	0.395	1	DG_Ex4	NTNG1
0.323661	-0.370458	0.078	0.116	1	DG_Ex4	SLC35A5
0.324363	-0.487689	0.218	0.256	1	DG_Ex4	RASA3
0.324649	-0.347052	0.098	0.14	1	DG_Ex4	HUS1
0.325261	-0.324817	0.181	0.233	1	DG_Ex4	RPS6KL1
0.325322	-0.40241	0.611	0.535	1	DG_Ex4	SHTN1
0.326174	-0.355343	0.078	0.116	1	DG_Ex4	TMEM246
0.326561	-0.323242	0.192	0.233	1	DG_Ex4	CRLS1
0.326989	-0.34883	0.228	0.256	1	DG_Ex4	RPN2
0.327347	-0.290143	0.964	0.837	1	DG_Ex4	CACNA1C
0.327634	-0.268986	0.114	0.163	1	DG_Ex4	ZNF429
0.327667	-0.36209	0.161	0.209	1	DG_Ex4	ATG13
0.331239	-0.312231	0.078	0.116	1	DG_Ex4	RAB11B
0.331416	-0.323531	0.161	0.209	1	DG_Ex4	WDR6
0.331685	-0.522978	0.275	0.302	1	DG_Ex4	MED15
0.332163	-0.465838	0.378	0.395	1	DG_Ex4	AVL9
0.332394	-0.423336	0.145	0.186	1	DG_Ex4	RP11-156P1.2
0.332629	-0.360723	0.119	0.163	1	DG_Ex4	TCP11L1
0.333596	-0.471342	0.192	0.233	1	DG_Ex4	SEMA4B
0.33379	-0.302424	0.078	0.116	1	DG_Ex4	C18orf8
0.33379	-0.476918	0.078	0.116	1	DG_Ex4	IVNS1ABP
0.33519	-0.579902	0.358	0.349	1	DG_Ex4	PALLD
0.33782	-0.316165	0.181	0.233	1	DG_Ex4	DPYSL5
0.338464	-0.389729	0.098	0.14	1	DG_Ex4	KCNT1
0.338931	-0.324227	0.078	0.116	1	DG_Ex4	VRK2
0.339058	-0.272288	0.119	0.163	1	DG_Ex4	ARPP19
0.339639	-0.280392	0.181	0.233	1	DG_Ex4	PTS
0.340673	-0.37208	0.684	0.628	1	DG_Ex4	PID1
0.340802	-0.375818	0.098	0.14	1	DG_Ex4	PCID2
0.342669	-0.295448	0.093	0.14	1	DG_Ex4	DBNL
0.34379	-0.346882	0.316	0.349	1	DG_Ex4	ZNF565
0.344809	-0.366785	0.171	0.209	1	DG_Ex4	TEFM
0.345027	-0.395001	0.202	0.233	1	DG_Ex4	RSRC2
0.346293	-0.27642	0.311	0.349	1	DG_Ex4	LY6H
0.347753	-0.367922	0.119	0.163	1	DG_Ex4	PDCD6
0.347753	-0.269107	0.119	0.163	1	DG_Ex4	SPDYE3
0.34788	-0.382161	0.098	0.14	1	DG_Ex4	PPP1R7
0.34788	-0.372768	0.098	0.14	1	DG_Ex4	TMEM143
0.348988	-0.459556	0.238	0.279	1	DG_Ex4	SERINC1
0.349364	-0.372309	0.078	0.116	1	DG_Ex4	RGS22
0.349487	-0.574708	0.244	0.279	1	DG_Ex4	PTBP3
0.350375	-0.364208	0.104	0.14	1	DG_Ex4	NECAB3
0.350875	-0.286657	0.394	0.442	1	DG_Ex4	LRP4
0.350885	-0.425645	0.15	0.186	1	DG_Ex4	AES
0.350963	-0.251101	0.694	0.581	1	DG_Ex4	SORCS3
0.351581	-0.382405	0.28	0.302	1	DG_Ex4	SFXN1
0.352403	-0.305329	0.124	0.163	1	DG_Ex4	RP11-514P8.8
0.352403	-0.401006	0.124	0.163	1	DG_Ex4	SMIM4
0.352464	-0.413115	0.145	0.186	1	DG_Ex4	MZT2A
0.352651	-0.332963	0.098	0.14	1	DG_Ex4	GART
0.353739	-0.344421	0.777	0.628	1	DG_Ex4	SGK1
0.354512	-0.331657	0.145	0.186	1	DG_Ex4	KIF3B
0.354513	-0.320214	0.145	0.186	1	DG_Ex4	IGSF8
0.35463	-0.446832	0.528	0.465	1	DG_Ex4	UBR2
0.354655	-0.281093	0.078	0.116	1	DG_Ex4	WISP1
0.354833	-0.254122	0.684	0.581	1	DG_Ex4	GMDS
0.355051	-0.260933	0.098	0.14	1	DG_Ex4	WBP2
0.357975	-0.441118	0.29	0.326	1	DG_Ex4	QTRT1
0.35867	-0.271821	0.233	0.279	1	DG_Ex4	MFSD11
0.36106	-0.267268	0.119	0.163	1	DG_Ex4	MICALL2
0.361315	-0.414484	0.166	0.209	1	DG_Ex4	RFTN2
0.362221	-0.496686	0.104	0.14	1	DG_Ex4	FAM177A1
0.364756	-0.262019	0.098	0.14	1	DG_Ex4	TRABD
0.36539	-0.319812	0.078	0.116	1	DG_Ex4	VARS2
0.365561	-0.465227	0.378	0.372	1	DG_Ex4	TCERG1
0.365697	-0.36024	0.352	0.372	1	DG_Ex4	ARID1A
0.365713	-0.570006	0.301	0.326	1	DG_Ex4	CCAR1
0.370106	-0.410585	0.124	0.163	1	DG_Ex4	RBCK1
0.371234	-0.359571	0.611	0.535	1	DG_Ex4	FAM189A1
0.371989	-0.482048	0.249	0.279	1	DG_Ex4	CNTNAP4
0.372544	-0.367521	0.176	0.209	1	DG_Ex4	GSN
0.374445	-0.392794	0.285	0.302	1	DG_Ex4	METTL16
0.374626	-0.275299	0.098	0.14	1	DG_Ex4	FSTL5
0.375904	-0.496202	0.259	0.279	1	DG_Ex4	YWHAG
0.375925	-0.544662	0.171	0.209	1	DG_Ex4	MPP2
0.376764	-0.3478	0.104	0.14	1	DG_Ex4	GNAZ
0.376764	-0.286294	0.104	0.14	1	DG_Ex4	RHBDD3
0.378475	-0.418386	0.176	0.209	1	DG_Ex4	ACTL6B
0.380057	-0.250071	0.409	0.419	1	DG_Ex4	HSP90AA1
0.381436	-0.33824	0.083	0.116	1	DG_Ex4	CHID1
0.381609	-0.277695	0.119	0.163	1	DG_Ex4	DAAM2
0.383547	-0.437634	0.399	0.395	1	DG_Ex4	FBXO16
0.383739	-0.302436	0.124	0.163	1	DG_Ex4	ABCC4
0.384801	-0.424267	0.347	0.349	1	DG_Ex4	MDM4
0.385543	-0.26578	0.212	0.14	1	DG_Ex4	ZNRF2
0.386572	-0.335033	0.197	0.233	1	DG_Ex4	SYNGR1
0.386902	-0.363054	0.083	0.116	1	DG_Ex4	OAZ2
0.387495	-0.358333	0.29	0.326	1	DG_Ex4	GAB1
0.390061	-0.355628	0.508	0.465	1	DG_Ex4	ARHGAP5
0.390499	-0.432852	0.15	0.186	1	DG_Ex4	UROS
0.39054	-0.381617	0.56	0.512	1	DG_Ex4	NSMCE2
0.391105	-0.273245	0.648	0.605	1	DG_Ex4	THRB
0.394545	-0.73195	0.492	0.442	1	DG_Ex4	KCNQ2
0.394578	-0.351306	0.311	0.326	1	DG_Ex4	BTBD7
0.39485	-0.305191	0.145	0.186	1	DG_Ex4	ORAOV1
0.39504	-0.33071	0.44	0.419	1	DG_Ex4	CAMK2N1
0.39849	-0.263466	0.249	0.279	1	DG_Ex4	APBB1
0.398982	-0.356185	0.155	0.186	1	DG_Ex4	BRF1
0.39964	-0.717359	0.29	0.302	1	DG_Ex4	TRA2B
0.400027	-0.335972	0.124	0.163	1	DG_Ex4	VAV2
0.400772	-0.397453	0.083	0.116	1	DG_Ex4	C1orf35
0.402442	-0.272604	0.171	0.209	1	DG_Ex4	FAM174B
0.403582	-0.268636	0.083	0.116	1	DG_Ex4	CDH3
0.403582	-0.408538	0.083	0.116	1	DG_Ex4	CPEB1
0.404047	-0.362462	0.259	0.279	1	DG_Ex4	C14orf179
0.404345	-0.298858	0.104	0.14	1	DG_Ex4	NCK1
0.405303	-0.324401	0.793	0.698	1	DG_Ex4	RPS6KA2
0.406129	-0.294046	0.197	0.233	1	DG_Ex4	AMD1
0.406248	-0.378056	0.642	0.605	1	DG_Ex4	SOX6
0.406403	-0.353519	0.083	0.116	1	DG_Ex4	TMEM9
0.406445	-0.527658	0.228	0.256	1	DG_Ex4	FAM65A
0.406911	-0.275361	0.104	0.14	1	DG_Ex4	ATG16L2
0.406911	-0.287184	0.104	0.14	1	DG_Ex4	RNF114
0.407652	-0.338194	0.259	0.279	1	DG_Ex4	TIPRL
0.408343	-0.265792	0.187	0.116	1	DG_Ex4	EYA4
0.408994	-0.377091	0.176	0.209	1	DG_Ex4	BCAR1
0.409281	-0.51439	0.187	0.209	1	DG_Ex4	TTYH1
0.410419	-0.448771	0.321	0.326	1	DG_Ex4	LRRC4B
0.411161	-0.349087	0.13	0.163	1	DG_Ex4	GGA1
0.412081	-0.274213	0.083	0.116	1	DG_Ex4	CPNE7
0.412081	-0.453639	0.083	0.116	1	DG_Ex4	CSNK1E
[truncated: 12,479 more rows]
