# Supplementary material for: Uncovering the Key Circuit FOSL2/FOS/EGR3/EGR1, Contributing to the Hyperexcitability of Excitatory Neurons in the Epileptic Temporal Cortex and Hippocampus
Source: Int J Mol Sci. 2026 May 16;27(10):4466. doi: 10.3390/ijms27104466 (PMC13206787; doi:10.3390/ijms27104466)
Supplement: Supplementary file 1 [file ijms-27-04466-s001.zip › Supplementary Tables/Table S5.xlsx]

## Sheet: Celltype_DEGS (ClusterGVis)
Gial	Gial subtypes	GO terms for cellular identity
Astrocyte	AST1	heterotypic cell−cell adhesion
		neural nucleus development
		positive regulation of cysteine−type endopeptidase activity involved in apoptotic signaling pathway
		noradrenergic neuron differentiation
		negative regulation of heterotypic cell−cell adhesion
	AST2	chaperone−mediated autophagy
		substantia nigra development
		regulation of autophagy
		neural nucleus development
		midbrain development
	AST3	extracellular matrix organization
		extracellular structure organization
		external encapsulating structure organization
		axon extension
		neuron projection extension
	AST4	fat cell differentiation
	AST4	phenol−containing compound metabolic process
	AST4	response to decreased oxygen levels
	AST4	response to oxygen levels
	AST4	positive regulation of fatty acid metabolic process
	AST5	positive regulation of synapse assembly
	AST5	regulation of synapse organization
	AST5	regulation of synapse structure or activity
	AST5	prepulse inhibition
	AST5	postsynaptic density assembly
Microglia	Micro1	negative regulation of insulin receptor signaling pathway
		negative regulation of cellular response to insulin stimulus
		regulation of cell−substrate adhesion
		regulation of substrate adhesion−dependent cell
		negative regulation of cell−substrate adhesion
		regulation of endopeptidase activity
		regulation of peptidase activity
		cellular component assembly involved in morphogenesis
		positive regulation of endopeptidase activity
		positive regulation of peptidase activity
	Micro2	chemokine−mediated signaling pathway
		response to chemokine
		cellular response to chemokine
		cellular response to interleukin−1
		negative regulation of oxidative stress−induced neuron death
		mononuclear cell proliferation
		negative regulation of leukocyte apoptotic process
		leukocyte proliferation
		regulation of leukocyte apoptotic process
		leukocyte apoptotic process
		regulation of mitochondrial fusion
		mitochondrial fusion
		hindlimb morphogenesis
		acute−phase response
		actin nucleation
	Micro3	chondrocyte development
		mononuclear cell differentiation
		mammary gland morphogenesis
		embryonic cranial skeleton morphogenesis
		heterophilic cell−cell adhesion via plasma membrane cell adhesion molecules
		positive regulation of Notch signaling pathway
		regulation of Notch signaling pathway
		regulation of postsynaptic membrane potential
		action potential
		multicellular organismal signaling
	Micro4	regulation of potassium ion transmembrane transport
		positive regulation of endocytosis
		regulation of potassium ion transport
		mammary gland development
		synapse organization
	Micro5	T cell receptor signaling pathway
		antigen receptor−mediated signaling pathway
		T cell differentiation
		positive T cell selection
		immune response−activating cell surface receptor signaling pathway
Oligodendrocyte lineage	OPCs	regulation of neuron projection development
		neuron recognition
		synapse organization
		axonogenesis
		cell recognition
		regulation of neuron projection development
		neuron recognition
		synapse organization
		axonogenesis
		developmental growth involved in morphogenesis
		axon guidance
		neuron projection guidance
		axonogenesis
		axon development
		neuron extension projection
		negative regulation of locomotion
		negative regulation of cell migration
		negative regulation of cell motility
		negative regulation of cellular component movement
		regulation of macrophage apoptotic process
	mOli	negative regulation of platelet aggregation
		axon guidance
		neuron projection guidance
		negative regulation of homotypic cell−cell adhesion
		negative regulation of platelet activation
		focal adhesion assembly
		regulation of transporter activity
		renal system development
		dicarboxylic acid transport
		cell−substrate junction assembly
		regulation of transporter activity
		regulation of NMDA receptor activity
		regulation of cation channel activity
		regulation of neurotransmitter receptor activity
		regulation of ion transmembrane transporter activity
	imOli	positive regulation of protein processing
		oligodendrocyte differentiation
		central nervous system myelination
		axon ensheathment in central nervous system
		membrane raft organization
		positive regulation of actin nucleation
		central nervous system myelination
		axon ensheathment in central nervous system
		myelination
		ensheathment of neurons
		negative regulation of delayed rectifier potassium channel activity
		negative regulation of voltage−gated potassium channel activity
		regulation of delayed rectifier potassium channel activity
		negative regulation of potassium ion transmembrane transporter activity
		negative regulation of potassium ion transmembrane transporter
	Oli1	regulation of mRNA splicing, via spliceosome
		positive regulation of mRNA splicing, via spliceosome
		central nervous system myelination
		axon ensheathment in central nervous system
		protein refolding
		regulation of axonogenesis
		positive regulation of mRNA processing
		retina layer formation
		positive regulation of mRNA splicing, via spliceosome
		regulation of clathrin−dependent endocytosis
	Oli2	synapse assembly
		modulation of chemical synaptic transmission
		regulation of trans−synaptic signaling
		regulation of neurotransmitter receptor activity
		negative regulation of neuron migration

## Sheet: astro_A_P_diff_GO
ID	Description	GeneRatio	BgRatio	pvalue	p.adjust	qvalue	geneID	Count	Group	Celltype
GO:0050804	modulation of chemical synaptic transmission	24/186	429/18800	7.06704e-12	1.0116e-08	8.69143e-09	HOMER1/GRM5/GRID2/MCTP1/EPHA4/SYT1/NTRK2/RIMS1/GRIN2B/GRIA1/NRXN1/DGKI/PPP3CA/SNAP25/CLSTN2/DCC/PLCB1/GRIN2A/RIMS2/DLGAP1/GRM7/ERC2/CD38/NSMF	24	Astro_P	AST1
GO:0099177	regulation of trans-synaptic signaling	24/186	430/18800	7.4219e-12	1.0116e-08	8.69143e-09	HOMER1/GRM5/GRID2/MCTP1/EPHA4/SYT1/NTRK2/RIMS1/GRIN2B/GRIA1/NRXN1/DGKI/PPP3CA/SNAP25/CLSTN2/DCC/PLCB1/GRIN2A/RIMS2/DLGAP1/GRM7/ERC2/CD38/NSMF	24	Astro_P	AST1
GO:0050808	synapse organization	22/186	419/18800	1.90538e-10	1.73135e-07	1.48753e-07	HOMER1/GRM5/GRID2/ZNF804A/GABRG2/GABRB2/EPHA7/EPHA4/NTRK2/GRIN2B/NRXN1/LRFN5/CLSTN2/YWHAZ/GPC6/GABRA2/WASL/ROBO2/FLRT2/PPFIBP1/ERC2/PLXNB1	22	Astro_P	AST1
GO:0060078	regulation of postsynaptic membrane potential	13/186	131/18800	5.99684e-10	4.08685e-07	3.51131e-07	GRM5/GRID2/GABRG2/GABRB2/RIMS1/GRIN2B/GRIA1/NRXN1/PPP3CA/KCND2/GRIN2A/RIMS2/GABRA2	13	Astro_P	AST1
GO:0042391	regulation of membrane potential	21/186	425/18800	1.51497e-09	7.578e-07	6.51082e-07	GRM5/GRID2/GABRG2/GABRB2/KCNJ3/NTRK2/RIMS1/GRIN2B/RYR2/GRIA1/NRXN1/PPP3CA/KCND2/GRIN2A/ATP1B3/RIMS2/GABRA2/CALM1/SCN2A/KCNMA1/FGF12	21	Astro_P	AST1
GO:0007215	glutamate receptor signaling pathway	9/186	52/18800	1.90785e-09	7.578e-07	6.51082e-07	HOMER1/GRM5/GRID2/GRIN2B/GRIA1/GRIA2/PLCB1/GRIN2A/GRM7	9	Astro_P	AST1
GO:0010975	regulation of neuron projection development	21/186	431/18800	1.94593e-09	7.578e-07	6.51082e-07	GRID2/ZNF804A/MAP2/EPHA7/EPHA4/NTRK2/PPP3CA/LRRC7/SNAP25/ENC1/CSMD3/DCC/DAB1/CHN1/ROBO2/PRRX1/ACAP3/SERPINI1/CD38/PLXNB1/NSMF	21	Astro_P	AST1
GO:0050803	regulation of synapse structure or activity	15/186	215/18800	3.8773e-09	1.32119e-06	1.13513e-06	HOMER1/GRID2/ZNF804A/EPHA7/EPHA4/NTRK2/GRIN2B/NRXN1/LRFN5/CLSTN2/YWHAZ/GPC6/SLC17A7/ROBO2/FLRT2	15	Astro_P	AST1
GO:0048167	regulation of synaptic plasticity	14/186	198/18800	1.10034e-08	3.3328e-06	2.86345e-06	GRM5/GRID2/MCTP1/EPHA4/NTRK2/RIMS1/GRIN2B/GRIA1/SNAP25/GRIN2A/RIMS2/ERC2/CD38/NSMF	14	Astro_P	AST1
GO:0050807	regulation of synapse organization	14/186	209/18800	2.18878e-08	5.96663e-06	5.12636e-06	HOMER1/GRID2/ZNF804A/EPHA7/EPHA4/NTRK2/GRIN2B/NRXN1/LRFN5/CLSTN2/YWHAZ/GPC6/ROBO2/FLRT2	14	Astro_P	AST1
GO:0007416	synapse assembly	13/186	180/18800	2.90853e-08	7.05701e-06	6.06319e-06	GRID2/GABRG2/GABRB2/EPHA7/NTRK2/NRXN1/LRFN5/CLSTN2/GPC6/GABRA2/ROBO2/FLRT2/PLXNB1	13	Astro_P	AST1
GO:0035249	synaptic transmission, glutamatergic	10/186	94/18800	3.10653e-08	7.05701e-06	6.06319e-06	HOMER1/GRM5/GRID2/SYT1/NRXN1/DGKI/GRIA2/SLC17A7/GRM7/CLCN3	10	Astro_P	AST1
GO:0030534	adult behavior	11/186	136/18800	1.10064e-07	2.30797e-05	1.98294e-05	HOMER1/GABRG2/EPHA4/NRXN1/SLC1A2/DAB1/UCHL1/PREX2/NR4A2/CLCN3/FGF12	11	Astro_P	AST1
GO:0006836	neurotransmitter transport	13/186	207/18800	1.50559e-07	2.9316e-05	2.51875e-05	CADPS2/MCTP1/SYT1/RIMS1/NRXN1/CADPS/SNAP25/SLC1A2/RIMS2/SLC17A7/GABRA2/PTPRN2/ERC2	13	Astro_P	AST1
GO:0061564	axon development	19/186	479/18800	3.0317e-07	5.5096e-05	4.7337e-05	EPHA5/MAP2/EPHA7/EPHA4/NTRK2/NRXN1/GLI3/DCC/DAB1/CHN1/NREP/ROBO2/UCHL1/FLRT2/GRM7/DCLK1/NR4A2/NFIB/PLXNB1	19	Astro_P	AST1
GO:0001764	neuron migration	11/186	164/18800	7.30227e-07	0.000124412	0.000106892	NTRK2/DCC/DAB1/SH3RF1/FLRT2/PRKG1/DCLK1/NR4A2/ACAP3/LRP12/NSMF	11	Astro_P	AST1
GO:0051963	regulation of synapse assembly	9/186	103/18800	8.44132e-07	0.000135359	0.000116297	GRID2/EPHA7/NTRK2/NRXN1/LRFN5/CLSTN2/GPC6/ROBO2/FLRT2	9	Astro_P	AST1
GO:0021953	central nervous system neuron differentiation	11/186	169/18800	9.83696e-07	0.000148975	0.000127996	GRID2/MAP2/EPHA4/NTRK2/GLI3/DCC/LMO4/DCLK1/NR4A2/MDGA2/NFIB	11	Astro_P	AST1
GO:0007409	axonogenesis	17/186	430/18800	1.37571e-06	0.000197378	0.000169582	EPHA5/MAP2/EPHA7/EPHA4/NTRK2/NRXN1/GLI3/DCC/DAB1/CHN1/ROBO2/UCHL1/FLRT2/DCLK1/NR4A2/NFIB/PLXNB1	17	Astro_P	AST1
GO:0001505	regulation of neurotransmitter levels	12/186	213/18800	1.45408e-06	0.000198192	0.000170281	CADPS2/MCTP1/SYT1/RIMS1/NRXN1/CADPS/SNAP25/SLC1A2/RIMS2/GABRA2/PTPRN2/ERC2	12	Astro_P	AST1
GO:0007269	neurotransmitter secretion	10/186	145/18800	1.83368e-06	0.00022721	0.000195212	CADPS2/MCTP1/SYT1/RIMS1/NRXN1/CADPS/SNAP25/RIMS2/PTPRN2/ERC2	10	Astro_P	AST1
GO:0099643	signal release from synapse	10/186	145/18800	1.83368e-06	0.00022721	0.000195212	CADPS2/MCTP1/SYT1/RIMS1/NRXN1/CADPS/SNAP25/RIMS2/PTPRN2/ERC2	10	Astro_P	AST1
GO:0016358	dendrite development	12/186	231/18800	3.38265e-06	0.000400918	0.000344458	MAP2/EPHA4/PPP3CA/CSMD3/DCC/DAB1/WASL/ABI1/PRKG1/PREX2/DCLK1/NSMF	12	Astro_P	AST1
GO:0050806	positive regulation of synaptic transmission	10/186	161/18800	4.7067e-06	0.000534603	0.000459316	EPHA4/SYT1/NTRK2/RIMS1/GRIN2B/NRXN1/SNAP25/CLSTN2/GRIN2A/RIMS2	10	Astro_P	AST1
GO:0021952	central nervous system projection neuron axonogenesis	5/186	26/18800	4.99129e-06	0.000544251	0.000467605	EPHA4/DCC/DCLK1/NR4A2/NFIB	5	Astro_P	AST1
GO:0034765	regulation of ion transmembrane transport	17/186	476/18800	5.37909e-06	0.000563977	0.000484553	HOMER1/KCNIP4/RGS7/GRM5/KCNJ3/RYR2/KCNJ6/KCND2/KCNQ5/ATP1B3/CALM1/SCN2A/CACNA1E/FGF14/CHRM3/KCNMA1/FGF12	17	Astro_P	AST1
GO:0051960	regulation of nervous system development	16/186	440/18800	8.21225e-06	0.000829134	0.000712369	GRM5/GRID2/MAP2/EPHA7/EPHA4/NTRK2/NRXN1/PPP3CA/CLSTN2/GLI3/DCC/DAB1/ROBO2/FLRT2/RHEB/PLXNB1	16	Astro_P	AST1
GO:0099170	postsynaptic modulation of chemical synaptic transmission	4/186	14/18800	8.5934e-06	0.000836629	0.000718809	GRM5/PPP3CA/DCC/PLCB1	4	Astro_P	AST1
GO:0008344	adult locomotory behavior	7/186	76/18800	1.01867e-05	0.000930527	0.000799483	EPHA4/DAB1/UCHL1/PREX2/NR4A2/CLCN3/FGF12	7	Astro_P	AST1
GO:0060284	regulation of cell development	17/186	500/18800	1.02406e-05	0.000930527	0.000799483	GRM5/MAP2/EPHA7/EPHA4/NTRK2/PPP3CA/GLI3/DCC/PLCB1/DAB1/ROBO2/FBXW7/RFX3/RHEB/ROCK2/ZDHHC21/PLXNB1	17	Astro_P	AST1
GO:0021954	central nervous system neuron development	7/186	80/18800	1.4318e-05	0.00125906	0.00108175	MAP2/EPHA4/NTRK2/DCC/DCLK1/NR4A2/NFIB	7	Astro_P	AST1
GO:1904862	inhibitory synapse assembly	4/186	16/18800	1.5384e-05	0.00131052	0.00112596	GABRG2/GABRB2/GABRA2/PLXNB1	4	Astro_P	AST1
GO:0050905	neuromuscular process	9/186	152/18800	2.08258e-05	0.00165924	0.00142558	HOMER1/RBFOX1/GRID2/CSMD1/NRXN1/GRIN2A/ITPR1/UCHL1/FGF12	9	Astro_P	AST1
GO:0007626	locomotory behavior	10/186	192/18800	2.20439e-05	0.00165924	0.00142558	GRM5/EPHA4/SNAP25/KCND2/DAB1/UCHL1/PREX2/NR4A2/CLCN3/FGF12	10	Astro_P	AST1
GO:0007411	axon guidance	11/186	234/18800	2.22359e-05	0.00165924	0.00142558	EPHA5/EPHA7/EPHA4/NRXN1/GLI3/DCC/CHN1/ROBO2/FLRT2/NFIB/PLXNB1	11	Astro_P	AST1
GO:0021955	central nervous system neuron axonogenesis	5/186	35/18800	2.29175e-05	0.00165924	0.00142558	EPHA4/DCC/DCLK1/NR4A2/NFIB	5	Astro_P	AST1
GO:0050770	regulation of axonogenesis	9/186	154/18800	2.31068e-05	0.00165924	0.00142558	MAP2/EPHA7/EPHA4/NTRK2/DCC/DAB1/CHN1/ROBO2/PLXNB1	9	Astro_P	AST1
GO:0097485	neuron projection guidance	11/186	235/18800	2.31296e-05	0.00165924	0.00142558	EPHA5/EPHA7/EPHA4/NRXN1/GLI3/DCC/CHN1/ROBO2/FLRT2/NFIB/PLXNB1	11	Astro_P	AST1
GO:1901888	regulation of cell junction assembly	10/186	201/18800	3.26383e-05	0.00228134	0.00196006	GRID2/EPHA7/NTRK2/NRXN1/LRFN5/CLSTN2/GPC6/ROBO2/FLRT2/ROCK2	10	Astro_P	AST1
GO:0035637	multicellular organismal signaling	9/186	164/18800	3.79632e-05	0.00258719	0.00222285	KCNJ3/NTRK2/RYR2/KCND2/ATP2B1/CALM1/SCN2A/CHRM5/FGF12	9	Astro_P	AST1
GO:0003012	muscle system process	15/186	449/18800	4.23057e-05	0.00281281	0.00241669	HOMER1/NR4A3/KCNJ3/RYR2/PPP3CA/ATP2B1/CALM1/ASPH/CHRM3/PRKG1/KCNMA1/ROCK2/ZDHHC21/CD38/FGF12	15	Astro_P	AST1
GO:0060079	excitatory postsynaptic potential	7/186	95/18800	4.3971e-05	0.002821	0.00242373	GRID2/RIMS1/GRIN2B/NRXN1/PPP3CA/GRIN2A/RIMS2	7	Astro_P	AST1
GO:0023061	signal release	15/186	451/18800	4.44985e-05	0.002821	0.00242373	EPHA5/CADPS2/MCTP1/SYT1/RIMS1/NRXN1/CADPS/PPP3CA/SNAP25/RIMS2/PTPRN2/ERC2/RFX3/CPE/CD38	15	Astro_P	AST1
GO:0006936	muscle contraction	13/186	349/18800	4.63882e-05	0.00287396	0.00246923	HOMER1/KCNJ3/RYR2/ATP2B1/CALM1/ASPH/CHRM3/PRKG1/KCNMA1/ROCK2/ZDHHC21/CD38/FGF12	13	Astro_P	AST1
GO:0019932	second-messenger-mediated signaling	12/186	303/18800	5.08056e-05	0.00307769	0.00264427	GRM5/EPHA5/MCTP1/GRIN2B/RYR2/PPP3CA/GRIN2A/ITPR1/CALM1/CHRM3/PRKG1/PDE7B	12	Astro_P	AST1
GO:0070997	neuron death	13/186	353/18800	5.21173e-05	0.00308852	0.00265357	GRID2/NR4A3/GABRB2/EPHA7/NTRK2/GRIN2B/DCC/RRAS2/PPARGC1A/SCN2A/FBXW7/NR4A2/NSMF	13	Astro_P	AST1
GO:0003018	vascular process in circulatory system	11/186	263/18800	6.44683e-05	0.00359757	0.00309093	SLC1A2/TFRC/SLC24A3/ATP2B1/CHRM3/PRKG1/KCNMA1/ROCK2/SLCO1C1/ZDHHC21/CD38	11	Astro_P	AST1
GO:0099565	chemical synaptic transmission, postsynaptic	7/186	101/18800	6.51183e-05	0.00359757	0.00309093	GRID2/RIMS1/GRIN2B/NRXN1/PPP3CA/GRIN2A/RIMS2	7	Astro_P	AST1
GO:0007611	learning or memory	11/186	264/18800	6.67002e-05	0.00359757	0.00309093	GRM5/CSMD1/NTRK2/GRIN2B/GRIA1/NRXN1/SNAP25/PLCB1/GRIN2A/CAMK4/SCN2A	11	Astro_P	AST1
GO:0051966	regulation of synaptic transmission, glutamatergic	6/186	70/18800	6.7081e-05	0.00359757	0.00309093	HOMER1/GRM5/SYT1/NRXN1/DGKI/GRM7	6	Astro_P	AST1
GO:0071805	potassium ion transmembrane transport	10/186	219/18800	6.7306e-05	0.00359757	0.00309093	KCNIP4/RGS7/KCNJ3/SNAP25/KCNJ6/KCND2/KCNQ5/SLC24A3/ATP1B3/KCNMA1	10	Astro_P	AST1
GO:1901214	regulation of neuron death	12/186	313/18800	6.93567e-05	0.00363589	0.00312386	GRID2/NR4A3/GABRB2/EPHA7/NTRK2/GRIN2B/DCC/RRAS2/PPARGC1A/FBXW7/NR4A2/NSMF	12	Astro_P	AST1
GO:0048813	dendrite morphogenesis	8/186	139/18800	7.37453e-05	0.00379301	0.00325885	MAP2/EPHA4/PPP3CA/WASL/ABI1/PREX2/DCLK1/NSMF	8	Astro_P	AST1
GO:0034329	cell junction assembly	14/186	420/18800	7.84416e-05	0.00395985	0.0034022	GRID2/GABRG2/GABRB2/EPHA7/NTRK2/NRXN1/LRFN5/CLSTN2/GPC6/GABRA2/ROBO2/FLRT2/ROCK2/PLXNB1	14	Astro_P	AST1
GO:0051962	positive regulation of nervous system development	11/186	270/18800	8.15338e-05	0.00404111	0.00347201	GRM5/GRID2/EPHA4/NTRK2/NRXN1/CLSTN2/GLI3/ROBO2/FLRT2/RHEB/PLXNB1	11	Astro_P	AST1
GO:0099504	synaptic vesicle cycle	9/186	183/18800	8.87942e-05	0.00432237	0.00371367	CADPS2/SYT1/RIMS1/CADPS/SNAP25/RIMS2/SLC17A7/ERC2/CLCN3	9	Astro_P	AST1
GO:0016079	synaptic vesicle exocytosis	7/186	107/18800	9.39339e-05	0.00449235	0.00385971	CADPS2/SYT1/RIMS1/CADPS/SNAP25/RIMS2/ERC2	7	Astro_P	AST1
GO:0003056	regulation of vascular associated smooth muscle contraction	3/186	10/18800	0.00010865	0.00502001	0.00431306	ATP2B1/CHRM3/ZDHHC21	3	Astro_P	AST1
GO:0099566	regulation of postsynaptic cytosolic calcium ion concentration	3/186	10/18800	0.00010865	0.00502001	0.00431306	GRM5/GRIA1/ITPR1	3	Astro_P	AST1
GO:0014829	vascular associated smooth muscle contraction	4/186	26/18800	0.000116957	0.00531373	0.00456541	ATP2B1/CHRM3/ZDHHC21/CD38	4	Astro_P	AST1
GO:0006939	smooth muscle contraction	7/186	112/18800	0.000125209	0.00559539	0.00480741	ATP2B1/CHRM3/PRKG1/KCNMA1/ROCK2/ZDHHC21/CD38	7	Astro_P	AST1
GO:0001666	response to hypoxia	11/186	286/18800	0.000135591	0.00596163	0.00512207	EPHA4/RYR2/KCND2/TFRC/ITPR1/SCN2A/EPAS1/NR4A2/KCNMA1/ROCK2/CD38	11	Astro_P	AST1
GO:1902950	regulation of dendritic spine maintenance	3/186	11/18800	0.000148307	0.00641721	0.00551349	HOMER1/ZNF804A/GRIN2B	3	Astro_P	AST1
GO:0099003	vesicle-mediated transport in synapse	9/186	197/18800	0.000155415	0.0066197	0.00568747	CADPS2/SYT1/RIMS1/CADPS/SNAP25/RIMS2/SLC17A7/ERC2/CLCN3	9	Astro_P	AST1
GO:0006813	potassium ion transport	10/186	243/18800	0.000158599	0.0066514	0.0057147	KCNIP4/RGS7/KCNJ3/SNAP25/KCNJ6/KCND2/KCNQ5/SLC24A3/ATP1B3/KCNMA1	10	Astro_P	AST1
GO:0019722	calcium-mediated signaling	9/186	202/18800	0.000187575	0.00774742	0.00665638	GRM5/MCTP1/GRIN2B/RYR2/PPP3CA/GRIN2A/ITPR1/CALM1/CHRM3	9	Astro_P	AST1
GO:0090257	regulation of muscle system process	10/186	250/18800	0.000199607	0.00800285	0.00687583	NR4A3/RYR2/PPP3CA/ATP2B1/CALM1/CHRM3/PRKG1/KCNMA1/ROCK2/ZDHHC21	10	Astro_P	AST1
GO:0036293	response to decreased oxygen levels	11/186	299/18800	0.000199631	0.00800285	0.00687583	EPHA4/RYR2/KCND2/TFRC/ITPR1/SCN2A/EPAS1/NR4A2/KCNMA1/ROCK2/CD38	11	Astro_P	AST1
GO:0001975	response to amphetamine	4/186	30/18800	0.000207872	0.0081047	0.00696334	RGS7/PPP3CA/GRIN2A/NR4A2	4	Astro_P	AST1
GO:0007623	circadian rhythm	9/186	205/18800	0.000209403	0.0081047	0.00696334	HOMER1/NTRK2/KCND2/PPARGC1A/FBXW7/KLF9/ROCK2/DYRK1A/NRIP1	9	Astro_P	AST1
GO:0099175	regulation of postsynapse organization	6/186	86/18800	0.000211091	0.0081047	0.00696334	HOMER1/GRID2/ZNF804A/EPHA7/EPHA4/GRIN2B	6	Astro_P	AST1
GO:0099173	postsynapse organization	8/186	163/18800	0.000222439	0.00842178	0.00723577	HOMER1/GRID2/ZNF804A/EPHA7/EPHA4/GRIN2B/NRXN1/WASL	8	Astro_P	AST1
GO:1905145	cellular response to acetylcholine	4/186	31/18800	0.000236833	0.00884393	0.00759847	PLCB1/CHRM3/ROCK2/CHRM5	4	Astro_P	AST1
GO:0050890	cognition	11/186	306/18800	0.000243653	0.00897565	0.00771164	GRM5/CSMD1/NTRK2/GRIN2B/GRIA1/NRXN1/SNAP25/PLCB1/GRIN2A/CAMK4/SCN2A	11	Astro_P	AST1
GO:0005513	detection of calcium ion	3/186	13/18800	0.000253339	0.00920802	0.00791128	SYT1/RYR2/CALM1	3	Astro_P	AST1
GO:0050767	regulation of neurogenesis	12/186	361/18800	0.000262398	0.00941182	0.00808638	GRM5/MAP2/EPHA7/EPHA4/NTRK2/PPP3CA/GLI3/DCC/DAB1/ROBO2/RHEB/PLXNB1	12	Astro_P	AST1
GO:1905144	response to acetylcholine	4/186	32/18800	0.000268586	0.00950865	0.00816957	PLCB1/CHRM3/ROCK2/CHRM5	4	Astro_P	AST1
GO:0070050	neuron cellular homeostasis	4/186	33/18800	0.000303284	0.0105994	0.00910671	NELL2/ATP2B1/DNAJB2/CLCN3	4	Astro_P	AST1
GO:0030900	forebrain development	12/186	376/18800	0.000379095	0.0130812	0.011239	EPHA5/NTRK2/SLC1A2/GLI3/PLCB1/DAB1/ROBO2/PGAP1/PRKG1/DCLK1/NR4A2/NFIB	12	Astro_P	AST1
GO:0070482	response to oxygen levels	11/186	324/18800	0.000396055	0.0132046	0.011345	EPHA4/RYR2/KCND2/TFRC/ITPR1/SCN2A/EPAS1/NR4A2/KCNMA1/ROCK2/CD38	11	Astro_P	AST1
GO:0051965	positive regulation of synapse assembly	5/186	63/18800	0.000396747	0.0132046	0.011345	GRID2/NTRK2/NRXN1/CLSTN2/FLRT2	5	Astro_P	AST1
GO:0007216	G protein-coupled glutamate receptor signaling pathway	3/186	15/18800	0.000397203	0.0132046	0.011345	HOMER1/GRM5/GRM7	3	Astro_P	AST1
GO:0031644	regulation of nervous system process	7/186	138/18800	0.000451624	0.0147161	0.0126437	HOMER1/RIMS1/NRXN1/RIMS2/DLGAP1/ROCK2/FGF12	7	Astro_P	AST1
GO:0006940	regulation of smooth muscle contraction	5/186	65/18800	0.000458866	0.0147161	0.0126437	ATP2B1/CHRM3/PRKG1/KCNMA1/ZDHHC21	5	Astro_P	AST1
GO:0017156	calcium-ion regulated exocytosis	5/186	65/18800	0.000458866	0.0147161	0.0126437	CADPS2/SYT1/RIMS1/CADPS/RIMS2	5	Astro_P	AST1
GO:0035296	regulation of tube diameter	7/186	141/18800	0.000513868	0.0161012	0.0138337	ATP2B1/CHRM3/PRKG1/KCNMA1/ROCK2/ZDHHC21/CD38	7	Astro_P	AST1
GO:0097746	blood vessel diameter maintenance	7/186	141/18800	0.000513868	0.0161012	0.0138337	ATP2B1/CHRM3/PRKG1/KCNMA1/ROCK2/ZDHHC21/CD38	7	Astro_P	AST1
GO:0035418	protein localization to synapse	5/186	67/18800	0.000528043	0.0163573	0.0140538	HOMER1/NRXN1/SNAP25/GPC6/GRIN2A	5	Astro_P	AST1
GO:0035150	regulation of tube size	7/186	142/18800	0.00053607	0.0164194	0.0141071	ATP2B1/CHRM3/PRKG1/KCNMA1/ROCK2/ZDHHC21/CD38	7	Astro_P	AST1
GO:0048024	regulation of mRNA splicing, via spliceosome	6/186	103/18800	0.000558995	0.0164412	0.0141259	RBFOX1/CELF2/CIRBP/SRSF7/DYRK1A/DDX17	6	Astro_P	AST1
GO:0001508	action potential	7/186	143/18800	0.000559029	0.0164412	0.0141259	KCNJ3/NTRK2/RYR2/KCND2/CALM1/SCN2A/FGF12	7	Astro_P	AST1
GO:0031345	negative regulation of cell projection organization	8/186	188/18800	0.000578784	0.0164412	0.0141259	MAP2/EPHA7/EPHA4/GRIN2B/PPP3CA/DCC/DAB1/CD38	8	Astro_P	AST1
GO:0003016	respiratory system process	4/186	39/18800	0.000582073	0.0164412	0.0141259	NEK10/YWHAZ/GLS/ZFAND5	4	Astro_P	AST1
GO:0051592	response to calcium ion	7/186	144/18800	0.000582764	0.0164412	0.0141259	HOMER1/SYT1/RYR2/PPP3CA/CALM1/CPNE8/KCNMA1	7	Astro_P	AST1
GO:0048791	calcium ion-regulated exocytosis of neurotransmitter	3/186	17/18800	0.000585033	0.0164412	0.0141259	SYT1/RIMS1/RIMS2	3	Astro_P	AST1
GO:1901550	regulation of endothelial cell development	3/186	17/18800	0.000585033	0.0164412	0.0141259	PLCB1/ROCK2/ZDHHC21	3	Astro_P	AST1
GO:1903140	regulation of establishment of endothelial barrier	3/186	17/18800	0.000585033	0.0164412	0.0141259	PLCB1/ROCK2/ZDHHC21	3	Astro_P	AST1
GO:0031346	positive regulation of cell projection organization	11/186	341/18800	0.000606799	0.016722	0.0143671	ZNF804A/EPHA4/NTRK2/LRRC7/ENC1/NCKAP1/WASL/ROBO2/ACTR3/SERPINI1/PLXNB1	11	Astro_P	AST1
GO:0007612	learning	7/186	145/18800	0.000607293	0.016722	0.0143671	GRM5/CSMD1/NTRK2/NRXN1/SNAP25/PLCB1/GRIN2A	7	Astro_P	AST1
GO:0007585	respiratory gaseous exchange by respiratory system	5/186	70/18800	0.000646138	0.0176137	0.0151332	NEK10/YWHAZ/GLS/NR4A2/ZFAND5	5	Astro_P	AST1
GO:0051402	neuron apoptotic process	9/186	241/18800	0.000681494	0.0183936	0.0158033	GRID2/GABRB2/EPHA7/NTRK2/PPARGC1A/SCN2A/FBXW7/NR4A2/NSMF	9	Astro_P	AST1
GO:0051259	protein complex oligomerization	9/186	244/18800	0.000744191	0.0198889	0.017088	HOMER1/SYT1/GRIN2B/SLC1A2/KCND2/KCTD16/CTH/GLS/TRPM3	9	Astro_P	AST1
GO:0048511	rhythmic process	10/186	297/18800	0.00077305	0.0204596	0.0175783	HOMER1/NTRK2/KCND2/PPARGC1A/ROBO2/FBXW7/KLF9/ROCK2/DYRK1A/NRIP1	10	Astro_P	AST1
GO:0019226	transmission of nerve impulse	5/186	73/18800	0.000782983	0.0205232	0.017633	NTRK2/KCND2/SCN2A/CHRM5/FGF12	5	Astro_P	AST1
GO:0007213	G protein-coupled acetylcholine receptor signaling pathway	3/186	19/18800	0.000821622	0.0213309	0.0183269	PLCB1/CHRM3/CHRM5	3	Astro_P	AST1
GO:0014075	response to amine	4/186	43/18800	0.000846881	0.0217792	0.0187121	RGS7/PPP3CA/GRIN2A/NR4A2	4	Astro_P	AST1
GO:0033674	positive regulation of kinase activity	13/186	476/18800	0.000939275	0.0239296	0.0205596	GRM5/EPHA5/EPHA7/EPHA4/NEK10/NTRK2/DAB1/CALM1/ABI1/OSBPL8/LMO4/RANBP2/FBXW7	13	Astro_P	AST1
GO:0097062	dendritic spine maintenance	3/186	20/18800	0.000959607	0.0242212	0.0208102	HOMER1/ZNF804A/GRIN2B	3	Astro_P	AST1
GO:0043523	regulation of neuron apoptotic process	8/186	207/18800	0.00108229	0.0268746	0.0230899	GRID2/GABRB2/EPHA7/NTRK2/PPARGC1A/FBXW7/NR4A2/NSMF	8	Astro_P	AST1
GO:0006816	calcium ion transport	12/186	424/18800	0.00108619	0.0268746	0.0230899	HOMER1/GRIN2B/RYR2/PPP3CA/GRIN2A/SLC24A3/ATP2B1/ITPR1/CALM1/CACNA1E/TRPM3/CACHD1	12	Astro_P	AST1
GO:0021517	ventral spinal cord development	4/186	46/18800	0.00109431	0.0268746	0.0230899	GLI3/DAB1/LMO4/MDGA2	4	Astro_P	AST1
GO:1903522	regulation of blood circulation	9/186	260/18800	0.0011631	0.0283089	0.0243223	KCNJ3/RYR2/CELF2/ATP2B1/CALM1/CHRM3/EPAS1/ZDHHC21/CD38	9	Astro_P	AST1
GO:0070588	calcium ion transmembrane transport	10/186	314/18800	0.00117813	0.0283455	0.0243537	GRIN2B/RYR2/GRIN2A/SLC24A3/ATP2B1/ITPR1/CALM1/CACNA1E/TRPM3/CACHD1	10	Astro_P	AST1
GO:0097061	dendritic spine organization	5/186	80/18800	0.0011854	0.0283455	0.0243537	HOMER1/ZNF804A/EPHA4/GRIN2B/WASL	5	Astro_P	AST1
GO:0035235	ionotropic glutamate receptor signaling pathway	3/186	22/18800	0.0012776	0.0300236	0.0257955	GRID2/GRIA1/GRIA2	3	Astro_P	AST1
GO:1990806	ligand-gated ion channel signaling pathway	3/186	22/18800	0.0012776	0.0300236	0.0257955	GRID2/GRIA1/GRIA2	3	Astro_P	AST1
GO:0007613	memory	6/186	122/18800	0.00135439	0.0315562	0.0271122	CSMD1/GRIA1/PLCB1/GRIN2A/CAMK4/SCN2A	6	Astro_P	AST1
GO:0008038	neuron recognition	4/186	49/18800	0.00138847	0.0320761	0.0275589	EPHA4/YWHAZ/OPCML/ROBO2	4	Astro_P	AST1
GO:1903861	positive regulation of dendrite extension	3/186	23/18800	0.0014586	0.0334131	0.0287076	SYT1/RIMS1/RIMS2	3	Astro_P	AST1
GO:0006937	regulation of muscle contraction	7/186	170/18800	0.00153829	0.0349448	0.0300236	RYR2/ATP2B1/CALM1/CHRM3/PRKG1/KCNMA1/ZDHHC21	7	Astro_P	AST1
GO:0030072	peptide hormone secretion	8/186	220/18800	0.00159419	0.0357421	0.0307086	EPHA5/PPP3CA/SNAP25/RIMS2/PTPRN2/RFX3/CPE/CD38	8	Astro_P	AST1
GO:0009409	response to cold	4/186	51/18800	0.00161272	0.0357421	0.0307086	RGS7/ATP2B1/CIRBP/DIO2	4	Astro_P	AST1
GO:0051932	synaptic transmission, GABAergic	4/186	51/18800	0.00161272	0.0357421	0.0307086	GABRG2/GABRB2/GABRA2/CLCN3	4	Astro_P	AST1
GO:0001964	startle response	3/186	24/18800	0.00165492	0.0363815	0.031258	GRID2/CSMD1/GRIN2A	3	Astro_P	AST1
GO:0048013	ephrin receptor signaling pathway	4/186	52/18800	0.00173377	0.03781	0.0324853	EPHA5/EPHA7/EPHA4/CHN1	4	Astro_P	AST1
GO:0051262	protein tetramerization	5/186	88/18800	0.001813	0.0392242	0.0337003	HOMER1/GRIN2B/CTH/GLS/TRPM3	5	Astro_P	AST1
GO:0002790	peptide secretion	8/186	225/18800	0.00183579	0.0394045	0.0338553	EPHA5/PPP3CA/SNAP25/RIMS2/PTPRN2/RFX3/CPE/CD38	8	Astro_P	AST1
GO:2000463	positive regulation of excitatory postsynaptic potential	3/186	25/18800	0.00186699	0.039761	0.0341616	RIMS1/NRXN1/RIMS2	3	Astro_P	AST1
GO:0098742	cell-cell adhesion via plasma-membrane adhesion molecules	9/186	279/18800	0.00188919	0.039922	0.0342999	GRID2/LRFN5/CLSTN2/GPC6/FAT3/DAB1/ROBO2/FAT1/PCDH7	9	Astro_P	AST1
GO:0106027	neuron projection organization	5/186	89/18800	0.00190576	0.0399624	0.0343346	HOMER1/ZNF804A/EPHA4/GRIN2B/WASL	5	Astro_P	AST1
GO:0098661	inorganic anion transmembrane transport	5/186	90/18800	0.00200195	0.0416589	0.0357922	GRM5/GABRG2/GABRB2/GABRA2/CLCN3	5	Astro_P	AST1
GO:0030073	insulin secretion	7/186	179/18800	0.00206303	0.0426046	0.0366047	EPHA5/PPP3CA/SNAP25/RIMS2/PTPRN2/RFX3/CD38	7	Astro_P	AST1
GO:1903859	regulation of dendrite extension	3/186	26/18800	0.00209525	0.0427542	0.0367333	SYT1/RIMS1/RIMS2	3	Astro_P	AST1
GO:0006835	dicarboxylic acid transport	5/186	91/18800	0.00210164	0.0427542	0.0367333	NTRK2/SLC1A2/SLC19A2/SLC17A7/GRM7	5	Astro_P	AST1
GO:0061098	positive regulation of protein tyrosine kinase activity	4/186	55/18800	0.00213453	0.0431017	0.0370318	GRM5/EPHA4/ABI1/FBXW7	4	Astro_P	AST1
GO:0034205	amyloid-beta formation	4/186	56/18800	0.00228119	0.0454529	0.0390519	EPHA4/NTRK2/ROCK2/DYRK1A	4	Astro_P	AST1
GO:0042886	amide transport	9/186	287/18800	0.002287	0.0454529	0.0390519	EPHA5/PPP3CA/SNAP25/SLC19A2/RIMS2/PTPRN2/RFX3/CPE/CD38	9	Astro_P	AST1
GO:0007205	protein kinase C-activating G protein-coupled receptor signaling pathway	3/186	27/18800	0.00234013	0.0454529	0.0390519	GRM5/DGKI/DGKH	3	Astro_P	AST1
GO:0007214	gamma-aminobutyric acid signaling pathway	3/186	27/18800	0.00234013	0.0454529	0.0390519	GABRG2/GABRB2/GABRA2	3	Astro_P	AST1
GO:0045055	regulated exocytosis	8/186	234/18800	0.00234287	0.0454529	0.0390519	CADPS2/NR4A3/SYT1/RIMS1/CADPS/SNAP25/RIMS2/ERC2	8	Astro_P	AST1
GO:0010977	negative regulation of neuron projection development	6/186	136/18800	0.00235101	0.0454529	0.0390519	MAP2/EPHA7/EPHA4/DCC/DAB1/CD38	6	Astro_P	AST1
GO:0009914	hormone transport	9/186	290/18800	0.00245231	0.0470775	0.0404477	EPHA5/PPP3CA/SNAP25/RIMS2/PTPRN2/RFX3/SLCO1C1/CPE/CD38	9	Astro_P	AST1
GO:0045444	fat cell differentiation	8/186	237/18800	0.00253433	0.0483118	0.0415082	NR4A3/PLCB1/PPARGC1A/ZFPM2/OSBPL8/NR4A2/WIF1/DIO2	8	Astro_P	AST1
GO:0050684	regulation of mRNA processing	6/186	139/18800	0.00262205	0.0496368	0.0426466	RBFOX1/CELF2/CIRBP/SRSF7/DYRK1A/DDX17	6	Astro_P	AST1
GO:1902414	protein localization to cell junction	5/186	96/18800	0.00265519	0.0499176	0.0428878	HOMER1/NRXN1/SNAP25/GPC6/GRIN2A	5	Astro_P	AST1
GO:0095500	acetylcholine receptor signaling pathway	3/186	29/18800	0.0028813	0.0531246	0.0456432	PLCB1/CHRM3/CHRM5	3	Astro_P	AST1
GO:0060401	cytosolic calcium ion transport	7/186	190/18800	0.00288147	0.0531246	0.0456432	GRIN2B/RYR2/GRIN2A/ATP2B1/ITPR1/CALM1/CACNA1E	7	Astro_P	AST1
GO:0050773	regulation of dendrite development	5/186	98/18800	0.00290373	0.0531246	0.0456432	EPHA4/PPP3CA/CSMD3/DCC/NSMF	5	Astro_P	AST1
GO:0060291	long-term synaptic potentiation	5/186	98/18800	0.00290373	0.0531246	0.0456432	EPHA4/NTRK2/GRIN2B/SNAP25/GRIN2A	5	Astro_P	AST1
GO:0051480	regulation of cytosolic calcium ion concentration	10/186	356/18800	0.00295154	0.0536393	0.0460855	GRM5/GRIN2B/RYR2/GRIA1/GRIN2A/ATP2B1/ITPR1/CALM1/CACNA1E/CD38	10	Astro_P	AST1
GO:0021510	spinal cord development	5/186	99/18800	0.00303411	0.0547748	0.047061	GLI3/DCC/DAB1/LMO4/MDGA2	5	Astro_P	AST1
GO:0007628	adult walking behavior	3/186	30/18800	0.00317835	0.0562609	0.0483378	EPHA4/DAB1/UCHL1	3	Astro_P	AST1
GO:0021522	spinal cord motor neuron differentiation	3/186	30/18800	0.00317835	0.0562609	0.0483378	GLI3/LMO4/MDGA2	3	Astro_P	AST1
GO:0060292	long-term synaptic depression	3/186	30/18800	0.00317835	0.0562609	0.0483378	GRID2/GRIA1/CD38	3	Astro_P	AST1
GO:0051961	negative regulation of nervous system development	6/186	145/18800	0.00323373	0.0566464	0.048669	MAP2/EPHA7/PPP3CA/DCC/DAB1/ROBO2	6	Astro_P	AST1
GO:0021537	telencephalon development	8/186	247/18800	0.00326246	0.0566464	0.048669	EPHA5/NTRK2/SLC1A2/GLI3/PLCB1/DAB1/ROBO2/NFIB	8	Astro_P	AST1
GO:0098656	anion transmembrane transport	8/186	247/18800	0.00326246	0.0566464	0.048669	GRM5/GABRG2/GABRB2/SLC1A2/SLC24A3/SLC17A7/GABRA2/CLCN3	8	Astro_P	AST1
GO:0090066	regulation of anatomical structure size	12/186	487/18800	0.00341936	0.0583846	0.0501624	MAP2/EPHA7/DCC/NCKAP1/ATP2B1/CHRM3/PRKG1/KCNMA1/ROCK2/CLCN3/ZDHHC21/CD38	12	Astro_P	AST1
GO:0015833	peptide transport	8/186	249/18800	0.00342584	0.0583846	0.0501624	EPHA5/PPP3CA/SNAP25/RIMS2/PTPRN2/RFX3/CPE/CD38	8	Astro_P	AST1
GO:0032409	regulation of transporter activity	9/186	305/18800	0.00342683	0.0583846	0.0501624	HOMER1/GRM5/RYR2/ATP1B3/CALM1/FGF14/CHRM3/NDFIP2/FGF12	9	Astro_P	AST1
GO:0090659	walking behavior	3/186	31/18800	0.00349351	0.0590083	0.0506983	EPHA4/DAB1/UCHL1	3	Astro_P	AST1
GO:0015800	acidic amino acid transport	4/186	63/18800	0.00350673	0.0590083	0.0506983	NTRK2/SLC1A2/SLC17A7/GRM7	4	Astro_P	AST1
GO:0019229	regulation of vasoconstriction	4/186	64/18800	0.00371205	0.0617014	0.0530122	ATP2B1/CHRM3/ZDHHC21/CD38	4	Astro_P	AST1
GO:0050771	negative regulation of axonogenesis	4/186	64/18800	0.00371205	0.0617014	0.0530122	MAP2/EPHA7/DCC/DAB1	4	Astro_P	AST1
GO:1901889	negative regulation of cell junction assembly	3/186	32/18800	0.00382712	0.0629157	0.0540554	EPHA7/ROBO2/ROCK2	3	Astro_P	AST1
GO:0044089	positive regulation of cellular component biogenesis	12/186	494/18800	0.00383125	0.0629157	0.0540554	PPM1E/GRID2/NTRK2/NRXN1/LDB2/CLSTN2/NCKAP1/TFRC/WASL/ACTR3/FLRT2/ROCK2	12	Astro_P	AST1
GO:1901890	positive regulation of cell junction assembly	5/186	105/18800	0.0039067	0.0636938	0.054724	GRID2/NTRK2/NRXN1/CLSTN2/FLRT2	5	Astro_P	AST1
GO:0043954	cellular component maintenance	4/186	65/18800	0.00392537	0.0636938	0.054724	HOMER1/ZNF804A/GRIN2B/ERC2	4	Astro_P	AST1
GO:0050435	amyloid-beta metabolic process	4/186	66/18800	0.00414684	0.0647752	0.0556531	EPHA4/NTRK2/ROCK2/DYRK1A	4	Astro_P	AST1
GO:1902476	chloride transmembrane transport	4/186	66/18800	0.00414684	0.0647752	0.0556531	GABRG2/GABRB2/GABRA2/CLCN3	4	Astro_P	AST1
GO:0034776	response to histamine	2/186	10/18800	0.00415835	0.0647752	0.0556531	GABRG2/GABRB2	2	Astro_P	AST1
GO:0035562	negative regulation of chromatin binding	2/186	10/18800	0.00415835	0.0647752	0.0556531	PPP3CA/BTAF1	2	Astro_P	AST1
GO:1902959	regulation of aspartic-type endopeptidase activity involved in amyloid precursor protein catabolic process	2/186	10/18800	0.00415835	0.0647752	0.0556531	EPHA4/ROCK2	2	Astro_P	AST1
GO:1990034	calcium ion export across plasma membrane	2/186	10/18800	0.00415835	0.0647752	0.0556531	ATP2B1/CALM1	2	Astro_P	AST1
GO:2000601	positive regulation of Arp2/3 complex-mediated actin nucleation	2/186	10/18800	0.00415835	0.0647752	0.0556531	NCKAP1/WASL	2	Astro_P	AST1
GO:0043484	regulation of RNA splicing	6/186	154/18800	0.00434292	0.0668859	0.0574665	RBFOX1/CELF2/CIRBP/SRSF7/DYRK1A/DDX17	6	Astro_P	AST1
GO:0097553	calcium ion transmembrane import into cytosol	6/186	154/18800	0.00434292	0.0668859	0.0574665	GRIN2B/RYR2/GRIN2A/ITPR1/CALM1/CACNA1E	6	Astro_P	AST1
GO:0060249	anatomical structure homeostasis	9/186	319/18800	0.00458983	0.0702791	0.0603819	HOMER1/NELL2/LDB2/TFRC/ATP2B1/DNAJB2/EPAS1/CLCN3/CD38	9	Astro_P	AST1
GO:0042987	amyloid precursor protein catabolic process	4/186	68/18800	0.0046148	0.0702791	0.0603819	EPHA4/NTRK2/ROCK2/DYRK1A	4	Astro_P	AST1
GO:0032412	regulation of ion transmembrane transporter activity	8/186	263/18800	0.00475455	0.072005	0.0618647	HOMER1/GRM5/RYR2/ATP1B3/CALM1/FGF14/CHRM3/FGF12	8	Astro_P	AST1
GO:0019228	neuronal action potential	3/186	35/18800	0.0049418	0.0736728	0.0632976	KCND2/SCN2A/FGF12	3	Astro_P	AST1
GO:1903539	protein localization to postsynaptic membrane	3/186	35/18800	0.0049418	0.0736728	0.0632976	SNAP25/GPC6/GRIN2A	3	Astro_P	AST1
GO:0006821	chloride transport	5/186	111/18800	0.00494575	0.0736728	0.0632976	GRM5/GABRG2/GABRB2/GABRA2/CLCN3	5	Astro_P	AST1
GO:0044557	relaxation of smooth muscle	2/186	11/18800	0.00504947	0.0744046	0.0639264	PRKG1/KCNMA1	2	Astro_P	AST1
GO:1905809	negative regulation of synapse organization	2/186	11/18800	0.00504947	0.0744046	0.0639264	EPHA7/ROBO2	2	Astro_P	AST1
GO:0018958	phenol-containing compound metabolic process	5/186	113/18800	0.00533186	0.0771369	0.0662739	GRIN2A/EPAS1/NR4A2/SLCO1C1/DIO2	5	Astro_P	AST1
GO:0010613	positive regulation of cardiac muscle hypertrophy	3/186	36/18800	0.00535227	0.0771369	0.0662739	NR4A3/PPP3CA/ROCK2	3	Astro_P	AST1
GO:0062237	protein localization to postsynapse	3/186	36/18800	0.00535227	0.0771369	0.0662739	SNAP25/GPC6/GRIN2A	3	Astro_P	AST1
GO:0097484	dendrite extension	3/186	36/18800	0.00535227	0.0771369	0.0662739	SYT1/RIMS1/RIMS2	3	Astro_P	AST1
GO:0034764	positive regulation of transmembrane transport	7/186	213/18800	0.00537638	0.0771369	0.0662739	RGS7/NR4A3/RYR2/SLC1A2/ATP1B3/CALM1/OSBPL8	7	Astro_P	AST1
GO:0014742	positive regulation of muscle hypertrophy	3/186	37/18800	0.00578265	0.0825314	0.0709087	NR4A3/PPP3CA/ROCK2	3	Astro_P	AST1
GO:0006874	cellular calcium ion homeostasis	11/186	456/18800	0.00583667	0.0828685	0.0711984	GRM5/GRIN2B/RYR2/GRIA1/GRIN2A/SLC24A3/ATP2B1/ITPR1/CALM1/CACNA1E/CD38	11	Astro_P	AST1
GO:0022898	regulation of transmembrane transporter activity	8/186	273/18800	0.00592334	0.0828828	0.0712107	HOMER1/GRM5/RYR2/ATP1B3/CALM1/FGF14/CHRM3/FGF12	8	Astro_P	AST1
GO:0043270	positive regulation of ion transport	8/186	273/18800	0.00592334	0.0828828	0.0712107	HOMER1/RGS7/SYT1/RYR2/ATP2B1/ATP1B3/CALM1/FGF12	8	Astro_P	AST1
GO:0072178	nephric duct morphogenesis	2/186	12/18800	0.0060201	0.0828828	0.0712107	EPHA7/EPHA4	2	Astro_P	AST1
GO:0099550	trans-synaptic signaling, modulating synaptic transmission	2/186	12/18800	0.0060201	0.0828828	0.0712107	GRM5/NTRK2	2	Astro_P	AST1
GO:1905205	positive regulation of connective tissue replacement	2/186	12/18800	0.0060201	0.0828828	0.0712107	PPP3CA/ROCK2	2	Astro_P	AST1
GO:1905245	regulation of aspartic-type peptidase activity	2/186	12/18800	0.0060201	0.0828828	0.0712107	EPHA4/ROCK2	2	Astro_P	AST1
GO:0098926	postsynaptic signal transduction	3/186	38/18800	0.00623318	0.0853852	0.0733606	PLCB1/CHRM3/CHRM5	3	Astro_P	AST1
GO:0140056	organelle localization by membrane tethering	4/186	75/18800	0.00652979	0.0890011	0.0764673	SYT1/SNAP25/CALM1/ESYT2	4	Astro_P	AST1
GO:0050769	positive regulation of neurogenesis	7/186	222/18800	0.00670096	0.0900266	0.0773484	GRM5/EPHA4/NTRK2/GLI3/ROBO2/RHEB/PLXNB1	7	Astro_P	AST1
GO:0045923	positive regulation of fatty acid metabolic process	3/186	39/18800	0.00670411	0.0900266	0.0773484	NR4A3/PPARGC1A/ELOVL5	3	Astro_P	AST1
GO:0098815	modulation of excitatory postsynaptic potential	3/186	39/18800	0.00670411	0.0900266	0.0773484	RIMS1/NRXN1/RIMS2	3	Astro_P	AST1
GO:0046879	hormone secretion	8/186	281/18800	0.00700647	0.0926395	0.0795934	EPHA5/PPP3CA/SNAP25/RIMS2/PTPRN2/RFX3/CPE/CD38	8	Astro_P	AST1
GO:0046777	protein autophosphorylation	7/186	224/18800	0.00702563	0.0926395	0.0795934	EPHA7/EPHA4/NEK10/NTRK2/CAMK4/CALM1/DYRK1A	7	Astro_P	AST1
GO:0055074	calcium ion homeostasis	11/186	468/18800	0.00704085	0.0926395	0.0795934	GRM5/GRIN2B/RYR2/GRIA1/GRIN2A/SLC24A3/ATP2B1/ITPR1/CALM1/CACNA1E/CD38	11	Astro_P	AST1
GO:0021514	ventral spinal cord interneuron differentiation	2/186	13/18800	0.00706861	0.0926395	0.0795934	GLI3/LMO4	2	Astro_P	AST1
GO:0098814	spontaneous synaptic transmission	2/186	13/18800	0.00706861	0.0926395	0.0795934	SYT1/RIMS2	2	Astro_P	AST1
GO:0086001	cardiac muscle cell action potential	4/186	77/18800	0.00716046	0.0930741	0.0799668	KCNJ3/RYR2/CALM1/FGF12	4	Astro_P	AST1
GO:0060402	calcium ion transport into cytosol	6/186	171/18800	0.00717005	0.0930741	0.0799668	GRIN2B/RYR2/GRIN2A/ITPR1/CALM1/CACNA1E	6	Astro_P	AST1
GO:0007193	adenylate cyclase-inhibiting G protein-coupled receptor signaling pathway	4/186	78/18800	0.00749034	0.096771	0.083143	GRM5/CHRM3/GRM7/CHRM5	4	Astro_P	AST1
GO:0048588	developmental cell growth	7/186	227/18800	0.00753435	0.0968803	0.0832369	MAP2/EPHA7/SYT1/RIMS1/DCC/RIMS2/DCLK1	7	Astro_P	AST1
GO:0001570	vasculogenesis	4/186	80/18800	0.00817981	0.102118	0.0877373	NTRK2/ZFPM2/FBXW7/SPRED1	4	Astro_P	AST1
GO:0030007	cellular potassium ion homeostasis	2/186	14/18800	0.00819336	0.102118	0.0877373	ATP1B3/KCNMA1	2	Astro_P	AST1
GO:0031115	negative regulation of microtubule polymerization	2/186	14/18800	0.00819336	0.102118	0.0877373	MAP2/DYRK1A	2	Astro_P	AST1
GO:0051645	Golgi localization	2/186	14/18800	0.00819336	0.102118	0.0877373	YWHAZ/DAB1	2	Astro_P	AST1
GO:0090128	regulation of synapse maturation	2/186	14/18800	0.00819336	0.102118	0.0877373	NRXN1/YWHAZ	2	Astro_P	AST1
GO:1905203	regulation of connective tissue replacement	2/186	14/18800	0.00819336	0.102118	0.0877373	PPP3CA/ROCK2	2	Astro_P	AST1
GO:0031952	regulation of protein autophosphorylation	3/186	42/18800	0.00824139	0.102118	0.0877373	EPHA7/NEK10/CALM1	3	Astro_P	AST1
GO:0034314	Arp2/3 complex-mediated actin nucleation	3/186	42/18800	0.00824139	0.102118	0.0877373	NCKAP1/WASL/ACTR3	3	Astro_P	AST1
GO:0003231	cardiac ventricle development	5/186	126/18800	0.00837558	0.103311	0.0887624	RYR2/ROBO2/ZFPM2/LMO4/CPE	5	Astro_P	AST1
GO:0035725	sodium ion transmembrane transport	6/186	177/18800	0.00842907	0.103503	0.0889269	SLC24A3/ATP1B3/SLC17A7/SCN2A/FGF14/FGF12	6	Astro_P	AST1
GO:0006470	protein dephosphorylation	8/186	291/18800	0.00856365	0.104684	0.0899416	PPM1E/PPP3CA/PPP1R12A/CALM1/PTPRN2/PPP2R1B/ROCK2/NSMF	8	Astro_P	AST1
GO:0060560	developmental growth involved in morphogenesis	7/186	234/18800	0.0088269	0.10742	0.0922925	MAP2/EPHA7/SYT1/RIMS1/DCC/RIMS2/DCLK1	7	Astro_P	AST1
GO:0030324	lung development	6/186	179/18800	0.00888195	0.107468	0.0923332	YWHAZ/GLI3/ZFPM2/FBXW7/EPAS1/NFIB	6	Astro_P	AST1
GO:0042310	vasoconstriction	4/186	82/18800	0.00890964	0.107468	0.0923332	ATP2B1/CHRM3/ZDHHC21/CD38	4	Astro_P	AST1
GO:0006887	exocytosis	9/186	357/18800	0.00932049	0.109422	0.0940122	STXBP5L/CADPS2/NR4A3/SYT1/RIMS1/CADPS/SNAP25/RIMS2/ERC2	9	Astro_P	AST1
GO:0010721	negative regulation of cell development	6/186	181/18800	0.00935201	0.109422	0.0940122	MAP2/EPHA7/PPP3CA/DCC/DAB1/FBXW7	6	Astro_P	AST1
GO:0010828	positive regulation of glucose transmembrane transport	3/186	44/18800	0.00937195	0.109422	0.0940122	NR4A3/SLC1A2/OSBPL8	3	Astro_P	AST1
GO:0003214	cardiac left ventricle morphogenesis	2/186	15/18800	0.00939277	0.109422	0.0940122	RYR2/CPE	2	Astro_P	AST1
GO:0046321	positive regulation of fatty acid oxidation	2/186	15/18800	0.00939277	0.109422	0.0940122	NR4A3/PPARGC1A	2	Astro_P	AST1
GO:0046834	lipid phosphorylation	2/186	15/18800	0.00939277	0.109422	0.0940122	DGKI/DGKH	2	Astro_P	AST1
GO:0051284	positive regulation of sequestering of calcium ion	2/186	15/18800	0.00939277	0.109422	0.0940122	RYR2/CALM1	2	Astro_P	AST1
GO:0060080	inhibitory postsynaptic potential	2/186	15/18800	0.00939277	0.109422	0.0940122	RIMS1/RIMS2	2	Astro_P	AST1
GO:0016311	dephosphorylation	10/186	422/18800	0.00947555	0.109887	0.0944123	PPM1E/PPP3CA/PPP1R12A/CALM1/PTPRN2/INPP4B/PPP2R1B/ROCK2/CHRM5/NSMF	10	Astro_P	AST1
GO:0035303	regulation of dephosphorylation	5/186	130/18800	0.00951337	0.109887	0.0944123	PPP1R12A/CALM1/ROCK2/CHRM5/NSMF	5	Astro_P	AST1
GO:0015698	inorganic anion transport	6/186	182/18800	0.00959359	0.110125	0.0946166	GRM5/GABRG2/GABRB2/SLC17A7/GABRA2/CLCN3	6	Astro_P	AST1
GO:0010720	positive regulation of cell development	8/186	297/18800	0.00961475	0.110125	0.0946166	GRM5/EPHA4/NTRK2/GLI3/ROBO2/RFX3/RHEB/PLXNB1	8	Astro_P	AST1
GO:0022406	membrane docking	4/186	84/18800	0.00968074	0.110417	0.0948674	SYT1/SNAP25/CALM1/ESYT2	4	Astro_P	AST1
GO:0030323	respiratory tube development	6/186	183/18800	0.0098396	0.111761	0.0960224	YWHAZ/GLI3/ZFPM2/FBXW7/EPAS1/NFIB	6	Astro_P	AST1
GO:0032781	positive regulation of ATP-dependent activity	3/186	45/18800	0.00996945	0.112767	0.0968859	RYR2/ATP1B3/DNAJB2	3	Astro_P	AST1
GO:0007015	actin filament organization	16/184	450/18800	9.47456e-06	0.0268793	0.0247635	GSN/BAIAP2L2/HIP1/TF/CCDC88A/MYO1D/SHTN1/ARHGEF2/ADD1/FMN1/SSH2/ARRB1/MICAL3/GAS7/PPFIA1/BCAR1	16	Astro_A	AST1
GO:0046916	cellular transition metal ion homeostasis	7/184	115/18800	0.000138149	0.107887	0.0993944	MT2A/TF/FTH1/MT1X/MT1E/TTC7A/SLC31A2	7	Astro_A	AST1
GO:0010038	response to metal ion	12/184	351/18800	0.000183506	0.107887	0.0993944	MBP/MT2A/TF/MT1X/MT1E/ADD1/GPI/MEF2A/P2RX7/KCNMB4/CPNE2/MEF2C	12	Astro_A	AST1
GO:1904321	response to forskolin	3/184	12/18800	0.000190142	0.107887	0.0993944	ADCY3/ADCY5/CFTR	3	Astro_A	AST1
GO:1904322	cellular response to forskolin	3/184	12/18800	0.000190142	0.107887	0.0993944	ADCY3/ADCY5/CFTR	3	Astro_A	AST1
GO:0010634	positive regulation of epithelial cell migration	8/184	174/18800	0.000321752	0.13647	0.125727	MAP4K4/DOCK5/GPI/RAB11A/ENPP2/BCAR1/ITGA2/HSPB1	8	Astro_A	AST1
GO:0010273	detoxification of copper ion	3/184	15/18800	0.000384828	0.13647	0.125727	MT2A/MT1X/MT1E	3	Astro_A	AST1
GO:1990169	stress response to copper ion	3/184	15/18800	0.000384828	0.13647	0.125727	MT2A/MT1X/MT1E	3	Astro_A	AST1
GO:0055076	transition metal ion homeostasis	7/184	139/18800	0.000442095	0.139358	0.128388	MT2A/TF/FTH1/MT1X/MT1E/TTC7A/SLC31A2	7	Astro_A	AST1
GO:0007158	neuron cell-cell adhesion	3/184	17/18800	0.000566897	0.154284	0.142139	NRXN3/NINJ2/CNTN4	3	Astro_A	AST1
GO:0071248	cellular response to metal ion	8/184	191/18800	0.000598209	0.154284	0.142139	MT2A/TF/MT1X/MT1E/ADD1/MEF2A/CPNE2/MEF2C	8	Astro_A	AST1
GO:0061687	detoxification of inorganic compound	3/184	18/18800	0.000675394	0.159674	0.147106	MT2A/MT1X/MT1E	3	Astro_A	AST1
GO:0097501	stress response to metal ion	3/184	19/18800	0.000796277	0.173772	0.160094	MT2A/MT1X/MT1E	3	Astro_A	AST1
GO:1902004	positive regulation of amyloid-beta formation	3/184	20/18800	0.00093008	0.18294	0.16854	ABCG1/LRRTM3/IFNGR1	3	Astro_A	AST1
GO:0006110	regulation of glycolytic process	4/184	45/18800	0.000967255	0.18294	0.16854	INSR/DDIT4/P2RX7/PPARA	4	Astro_A	AST1
GO:0036092	phosphatidylinositol-3-phosphate biosynthetic process	3/184	21/18800	0.00107732	0.191022	0.175985	PIK3C2B/SYNJ2/ATM	3	Astro_A	AST1
GO:0006096	glycolytic process	5/184	81/18800	0.00119469	0.198956	0.183295	INSR/GPI/DDIT4/P2RX7/PPARA	5	Astro_A	AST1
GO:0006757	ATP generation from ADP	5/184	82/18800	0.00126232	0.198956	0.183295	INSR/GPI/DDIT4/P2RX7/PPARA	5	Astro_A	AST1
GO:0071241	cellular response to inorganic substance	8/184	221/18800	0.0015321	0.205428	0.189257	MT2A/TF/MT1X/MT1E/ADD1/MEF2A/CPNE2/MEF2C	8	Astro_A	AST1
GO:0097191	extrinsic apoptotic signaling pathway	8/184	221/18800	0.0015321	0.205428	0.189257	MAL/ARHGEF2/ERBB3/P2RX7/RNF34/UNC5B/HSPA1A/RIPK1	8	Astro_A	AST1
GO:0071294	cellular response to zinc ion	3/184	24/18800	0.0016045	0.205428	0.189257	MT2A/MT1X/MT1E	3	Astro_A	AST1
GO:0010043	response to zinc ion	4/184	53/18800	0.00178897	0.205428	0.189257	MT2A/MT1X/MT1E/P2RX7	4	Astro_A	AST1
GO:0048260	positive regulation of receptor-mediated endocytosis	4/184	53/18800	0.00178897	0.205428	0.189257	HIP1/TF/INSR/ARRB1	4	Astro_A	AST1
GO:0031579	membrane raft organization	3/184	25/18800	0.00181025	0.205428	0.189257	GSN/FA2H/MAL	3	Astro_A	AST1
GO:1902993	positive regulation of amyloid precursor protein catabolic process	3/184	25/18800	0.00181025	0.205428	0.189257	ABCG1/LRRTM3/IFNGR1	3	Astro_A	AST1
GO:0046031	ADP metabolic process	5/184	90/18800	0.00190966	0.206264	0.190028	INSR/GPI/DDIT4/P2RX7/PPARA	5	Astro_A	AST1
GO:0043470	regulation of carbohydrate catabolic process	4/184	55/18800	0.00205228	0.206264	0.190028	INSR/DDIT4/P2RX7/PPARA	4	Astro_A	AST1
GO:0071280	cellular response to copper ion	3/184	27/18800	0.00226937	0.206264	0.190028	MT2A/MT1X/MT1E	3	Astro_A	AST1
GO:0010632	regulation of epithelial cell migration	9/184	290/18800	0.00227979	0.206264	0.190028	MAP4K4/DOCK5/GPI/RAB11A/ENPP2/BCAR1/ITGA2/HSPB1/MEF2C	9	Astro_A	AST1
GO:0031122	cytoplasmic microtubule organization	4/184	57/18800	0.00234122	0.206264	0.190028	CCDC88A/CLIP2/RAB11A/KPNB1	4	Astro_A	AST1
GO:0045807	positive regulation of endocytosis	5/184	97/18800	0.002651	0.206264	0.190028	HIP1/TF/INSR/ARRB1/ITGA2	5	Astro_A	AST1
GO:2001237	negative regulation of extrinsic apoptotic signaling pathway	5/184	97/18800	0.002651	0.206264	0.190028	ARHGEF2/RNF34/UNC5B/HSPA1A/RIPK1	5	Astro_A	AST1
GO:0046686	response to cadmium ion	4/184	59/18800	0.002657	0.206264	0.190028	MT2A/MT1X/MT1E/GPI	4	Astro_A	AST1
GO:0006165	nucleoside diphosphate phosphorylation	5/184	99/18800	0.00289647	0.206264	0.190028	INSR/GPI/DDIT4/P2RX7/PPARA	5	Astro_A	AST1
GO:0045926	negative regulation of growth	8/184	245/18800	0.00290656	0.206264	0.190028	MT2A/TP53TG5/SEMA4D/MT1X/MT1E/PPARA/HSPA1A/IGFBP5	8	Astro_A	AST1
GO:0051592	response to calcium ion	6/184	144/18800	0.00296265	0.206264	0.190028	ADD1/MEF2A/P2RX7/KCNMB4/CPNE2/MEF2C	6	Astro_A	AST1
GO:0046939	nucleotide phosphorylation	5/184	100/18800	0.00302519	0.206264	0.190028	INSR/GPI/DDIT4/P2RX7/PPARA	5	Astro_A	AST1
GO:0090066	regulation of anatomical structure size	12/184	487/18800	0.00313228	0.206264	0.190028	GSN/BAIAP2L2/SHTN1/DOCK5/SEMA4D/ADD1/FMN1/SSH2/P2RX7/KCNMB4/RAB11A/TBXAS1	12	Astro_A	AST1
GO:0009135	purine nucleoside diphosphate metabolic process	5/184	103/18800	0.00343609	0.206264	0.190028	INSR/GPI/DDIT4/P2RX7/PPARA	5	Astro_A	AST1
GO:0009179	purine ribonucleoside diphosphate metabolic process	5/184	103/18800	0.00343609	0.206264	0.190028	INSR/GPI/DDIT4/P2RX7/PPARA	5	Astro_A	AST1
GO:0032760	positive regulation of tumor necrosis factor production	5/184	103/18800	0.00343609	0.206264	0.190028	ARHGEF2/SETD4/IFNGR1/HSPB1/RIPK1	5	Astro_A	AST1
GO:0008154	actin polymerization or depolymerization	7/184	199/18800	0.00350517	0.206264	0.190028	GSN/BAIAP2L2/ADD1/FMN1/SSH2/MICAL3/GAS7	7	Astro_A	AST1
GO:1901890	positive regulation of cell junction assembly	5/184	105/18800	0.00373139	0.206264	0.190028	MAP4K4/SEMA4D/FMN1/LRRC4B/LRRTM3	5	Astro_A	AST1
GO:0006090	pyruvate metabolic process	5/184	106/18800	0.00388566	0.206264	0.190028	INSR/GPI/DDIT4/P2RX7/PPARA	5	Astro_A	AST1
GO:0038034	signal transduction in absence of ligand	4/184	66/18800	0.00399068	0.206264	0.190028	ERBB3/UNC5B/HSPA1A/RIPK1	4	Astro_A	AST1
GO:0097192	extrinsic apoptotic signaling pathway in absence of ligand	4/184	66/18800	0.00399068	0.206264	0.190028	ERBB3/UNC5B/HSPA1A/RIPK1	4	Astro_A	AST1
GO:2001236	regulation of extrinsic apoptotic signaling pathway	6/184	153/18800	0.00399198	0.206264	0.190028	MAL/ARHGEF2/RNF34/UNC5B/HSPA1A/RIPK1	6	Astro_A	AST1
GO:1903557	positive regulation of tumor necrosis factor superfamily cytokine production	5/184	107/18800	0.00404446	0.206264	0.190028	ARHGEF2/SETD4/IFNGR1/HSPB1/RIPK1	5	Astro_A	AST1
GO:1901099	negative regulation of signal transduction in absence of ligand	3/184	33/18800	0.00405504	0.206264	0.190028	UNC5B/HSPA1A/RIPK1	3	Astro_A	AST1
GO:2001240	negative regulation of extrinsic apoptotic signaling pathway in absence of ligand	3/184	33/18800	0.00405504	0.206264	0.190028	UNC5B/HSPA1A/RIPK1	3	Astro_A	AST1
GO:0006171	cAMP biosynthetic process	2/184	10/18800	0.00407148	0.206264	0.190028	ADCY3/ADCY5	2	Astro_A	AST1
GO:0030953	astral microtubule organization	2/184	10/18800	0.00407148	0.206264	0.190028	RAB11A/KPNB1	2	Astro_A	AST1
GO:0038007	netrin-activated signaling pathway	2/184	10/18800	0.00407148	0.206264	0.190028	SHTN1/UNC5B	2	Astro_A	AST1
GO:0071107	response to parathyroid hormone	2/184	10/18800	0.00407148	0.206264	0.190028	ITGA2/MEF2C	2	Astro_A	AST1
GO:2000109	regulation of macrophage apoptotic process	2/184	10/18800	0.00407148	0.206264	0.190028	ST6GAL1/MEF2C	2	Astro_A	AST1
GO:2001269	positive regulation of cysteine-type endopeptidase activity involved in apoptotic signaling pathway	2/184	10/18800	0.00407148	0.206264	0.190028	GSN/ST18	2	Astro_A	AST1
GO:0046854	phosphatidylinositol phosphate biosynthetic process	4/184	68/18800	0.00444175	0.219173	0.20192	PIK3C2B/SYNJ2/TTC7A/ATM	4	Astro_A	AST1
GO:0009185	ribonucleoside diphosphate metabolic process	5/184	112/18800	0.00490867	0.219173	0.20192	INSR/GPI/DDIT4/P2RX7/PPARA	5	Astro_A	AST1
GO:0061077	chaperone-mediated protein folding	4/184	70/18800	0.00492598	0.219173	0.20192	FKBP5/HSPA1A/HSPB1/DNAJB1	4	Astro_A	AST1
GO:0010887	negative regulation of cholesterol storage	2/184	11/18800	0.00494433	0.219173	0.20192	ABCG1/PPARA	2	Astro_A	AST1
GO:0090084	negative regulation of inclusion body assembly	2/184	11/18800	0.00494433	0.219173	0.20192	HSPA1A/DNAJB1	2	Astro_A	AST1
GO:0090527	actin filament reorganization	2/184	11/18800	0.00494433	0.219173	0.20192	GSN/BCAR1	2	Astro_A	AST1
GO:0106049	regulation of cellular response to osmotic stress	2/184	11/18800	0.00494433	0.219173	0.20192	ARHGEF2/EFHD1	2	Astro_A	AST1
GO:2001225	regulation of chloride transport	2/184	11/18800	0.00494433	0.219173	0.20192	CA2/CFTR	2	Astro_A	AST1
GO:0061572	actin filament bundle organization	6/184	162/18800	0.0052651	0.229802	0.211713	BAIAP2L2/CCDC88A/SHTN1/ADD1/ARRB1/PPFIA1	6	Astro_A	AST1
GO:0071276	cellular response to cadmium ion	3/184	37/18800	0.00561219	0.237639	0.218933	MT2A/MT1X/MT1E	3	Astro_A	AST1
GO:1903580	positive regulation of ATP metabolic process	3/184	37/18800	0.00561219	0.237639	0.218933	INSR/P2RX7/PPARA	3	Astro_A	AST1
GO:0097201	negative regulation of transcription from RNA polymerase II promoter in response to stress	2/184	12/18800	0.00589516	0.243613	0.224437	HSPA1A/DNAJB1	2	Astro_A	AST1
GO:0030041	actin filament polymerization	6/184	169/18800	0.00644395	0.243613	0.224437	GSN/BAIAP2L2/ADD1/FMN1/SSH2/GAS7	6	Astro_A	AST1
GO:0006882	cellular zinc ion homeostasis	3/184	39/18800	0.0065075	0.243613	0.224437	MT2A/MT1X/MT1E	3	Astro_A	AST1
GO:0097242	amyloid-beta clearance	3/184	39/18800	0.0065075	0.243613	0.224437	INSR/RAB11A/IFNGR1	3	Astro_A	AST1
GO:0010745	negative regulation of macrophage derived foam cell differentiation	2/184	13/18800	0.00692239	0.243613	0.224437	ABCG1/PPARA	2	Astro_A	AST1
GO:0045820	negative regulation of glycolytic process	2/184	13/18800	0.00692239	0.243613	0.224437	DDIT4/PPARA	2	Astro_A	AST1
GO:0071474	cellular hyperosmotic response	2/184	13/18800	0.00692239	0.243613	0.224437	ARHGEF2/EFHD1	2	Astro_A	AST1
GO:0071888	macrophage apoptotic process	2/184	13/18800	0.00692239	0.243613	0.224437	ST6GAL1/MEF2C	2	Astro_A	AST1
GO:1903265	positive regulation of tumor necrosis factor-mediated signaling pathway	2/184	13/18800	0.00692239	0.243613	0.224437	HSPA1A/RIPK1	2	Astro_A	AST1
GO:0007265	Ras protein signal transduction	9/184	347/18800	0.00730843	0.243613	0.224437	MAP4K4/RASGRF2/SHTN1/ARHGEF2/ARHGEF1/RALGDS/ARRB1/RGL3/KPNB1	9	Astro_A	AST1
GO:0046688	response to copper ion	3/184	41/18800	0.00748312	0.243613	0.224437	MT2A/MT1X/MT1E	3	Astro_A	AST1
GO:0055069	zinc ion homeostasis	3/184	41/18800	0.00748312	0.243613	0.224437	MT2A/MT1X/MT1E	3	Astro_A	AST1
GO:0014068	positive regulation of phosphatidylinositol 3-kinase signaling	4/184	79/18800	0.00754325	0.243613	0.224437	INSR/SEMA4D/ERBB3/UNC5B	4	Astro_A	AST1
GO:0001667	ameboidal-type cell migration	11/184	480/18800	0.00780378	0.243613	0.224437	MAP4K4/DOCK5/SEMA4D/GPI/RAB11A/ENPP2/BCAR1/ITGA2/HSPB1/MEF2C/SRGAP2	11	Astro_A	AST1
GO:0032535	regulation of cellular component size	9/184	351/18800	0.0078494	0.243613	0.224437	GSN/BAIAP2L2/SHTN1/SEMA4D/ADD1/FMN1/SSH2/P2RX7/RAB11A	9	Astro_A	AST1
GO:0014911	positive regulation of smooth muscle cell migration	3/184	42/18800	0.00800156	0.243613	0.224437	DOCK5/ITGA2/IGFBP5	3	Astro_A	AST1
GO:0072521	purine-containing compound metabolic process	10/184	416/18800	0.00801953	0.243613	0.224437	ADCY3/INSR/DPYD/GPI/DDIT4/P2RX7/ADCY5/PRTFDC1/ACSS2/PPARA	10	Astro_A	AST1
GO:0035672	oligopeptide transmembrane transport	2/184	14/18800	0.00802444	0.243613	0.224437	SLC13A3/CA2	2	Astro_A	AST1
GO:0047484	regulation of response to osmotic stress	2/184	14/18800	0.00802444	0.243613	0.224437	ARHGEF2/EFHD1	2	Astro_A	AST1
GO:0055012	ventricular cardiac muscle cell differentiation	2/184	14/18800	0.00802444	0.243613	0.224437	MEF2A/MEF2C	2	Astro_A	AST1
GO:0051303	establishment of chromosome localization	4/184	81/18800	0.00822813	0.243613	0.224437	ATM/RAB11A/KPNB1/GEM	4	Astro_A	AST1
GO:0016049	cell growth	11/184	484/18800	0.00827716	0.243613	0.224437	TP53TG5/SHTN1/SEMA4D/RAB11A/ARIH2/BCAR1/RAPH1/PPARA/HSPA1A/TNC/IGFBP5	11	Astro_A	AST1
GO:0016266	O-glycan processing	3/184	43/18800	0.00854067	0.243613	0.224437	ST3GAL4/ST6GAL1/GALNT10	3	Astro_A	AST1
GO:2001222	regulation of neuron migration	3/184	43/18800	0.00854067	0.243613	0.224437	SHTN1/ARHGEF2/SRGAP2	3	Astro_A	AST1
GO:0010631	epithelial cell migration	9/184	358/18800	0.00886906	0.243613	0.224437	MAP4K4/DOCK5/GPI/RAB11A/ENPP2/BCAR1/ITGA2/HSPB1/MEF2C	9	Astro_A	AST1
GO:0014910	regulation of smooth muscle cell migration	4/184	83/18800	0.00895258	0.243613	0.224437	DOCK5/ITGA2/MEF2C/IGFBP5	4	Astro_A	AST1
GO:0048041	focal adhesion assembly	4/184	83/18800	0.00895258	0.243613	0.224437	MAP4K4/FMN1/TESK2/ITGA2	4	Astro_A	AST1
GO:0050000	chromosome localization	4/184	83/18800	0.00895258	0.243613	0.224437	ATM/RAB11A/KPNB1/GEM	4	Astro_A	AST1
GO:0045981	positive regulation of nucleotide metabolic process	3/184	44/18800	0.00910062	0.243613	0.224437	INSR/P2RX7/PPARA	3	Astro_A	AST1
GO:1900544	positive regulation of purine nucleotide metabolic process	3/184	44/18800	0.00910062	0.243613	0.224437	INSR/P2RX7/PPARA	3	Astro_A	AST1
GO:1904752	regulation of vascular associated smooth muscle cell migration	3/184	44/18800	0.00910062	0.243613	0.224437	DOCK5/MEF2C/IGFBP5	3	Astro_A	AST1
GO:2001239	regulation of extrinsic apoptotic signaling pathway in absence of ligand	3/184	44/18800	0.00910062	0.243613	0.224437	UNC5B/HSPA1A/RIPK1	3	Astro_A	AST1
GO:0009132	nucleoside diphosphate metabolic process	5/184	130/18800	0.00910566	0.243613	0.224437	INSR/GPI/DDIT4/P2RX7/PPARA	5	Astro_A	AST1
GO:0032640	tumor necrosis factor production	6/184	182/18800	0.00912502	0.243613	0.224437	ZFP36/ARHGEF2/SETD4/IFNGR1/HSPB1/RIPK1	6	Astro_A	AST1
GO:0032680	regulation of tumor necrosis factor production	6/184	182/18800	0.00912502	0.243613	0.224437	ZFP36/ARHGEF2/SETD4/IFNGR1/HSPB1/RIPK1	6	Astro_A	AST1
GO:0001711	endodermal cell fate commitment	2/184	15/18800	0.00919977	0.243613	0.224437	SOX2/RTF1	2	Astro_A	AST1
GO:0002031	G protein-coupled receptor internalization	2/184	15/18800	0.00919977	0.243613	0.224437	GTF2H2/ARRB1	2	Astro_A	AST1
GO:0071277	cellular response to calcium ion	4/184	84/18800	0.0093299	0.243613	0.224437	ADD1/MEF2A/CPNE2/MEF2C	4	Astro_A	AST1
GO:0090132	epithelium migration	9/184	361/18800	0.00933563	0.243613	0.224437	MAP4K4/DOCK5/GPI/RAB11A/ENPP2/BCAR1/ITGA2/HSPB1/MEF2C	9	Astro_A	AST1
GO:0051056	regulation of small GTPase mediated signal transduction	8/184	299/18800	0.009392	0.243613	0.224437	MAP4K4/RASGRF2/ARHGEF4/ARHGAP22/ARHGEF2/ARHGEF1/ARRB1/SRGAP2	8	Astro_A	AST1
GO:0044089	positive regulation of cellular component biogenesis	11/184	494/18800	0.00955858	0.243613	0.224437	BAIAP2L2/CCDC88A/MAP4K4/MPHOSPH8/SEMA4D/FMN1/P2RX7/ATM/LRRC4B/LRRTM3/HSPA1A	11	Astro_A	AST1
GO:1901861	regulation of muscle tissue development	3/184	45/18800	0.00968158	0.243613	0.224437	ERBB3/MEF2C/IGFBP5	3	Astro_A	AST1
GO:1904738	vascular associated smooth muscle cell migration	3/184	45/18800	0.00968158	0.243613	0.224437	DOCK5/MEF2C/IGFBP5	3	Astro_A	AST1
GO:0031589	cell-substrate adhesion	9/184	364/18800	0.00982056	0.243613	0.224437	MAP4K4/DOCK5/FMN1/ST6GAL1/PPFIA1/TESK2/SNED1/ITGA2/SRGAP2	9	Astro_A	AST1
GO:0007409	axonogenesis	10/184	430/18800	0.00997844	0.243613	0.224437	MBP/SHTN1/DSCAML1/NRXN3/SEMA4D/RAB11A/UNC5B/CNTN5/CNTN4/RAPH1	10	Astro_A	AST1
GO:0048708	astrocyte differentiation	45001	79/18800	3.84473e-05	0.0335645	0.0213686	GFAP/SOX9/MT3	3	Astro_P	AST2
GO:0072189	ureter development	44973	18/18800	0.000103077	0.0372121	0.0236908	SOX9/EMX2	2	Astro_P	AST2
GO:2000738	positive regulation of stem cell differentiation	44973	20/18800	0.000127876	0.0372121	0.0236908	SOX9/DHX36	2	Astro_P	AST2
GO:0014002	astrocyte development	44973	43/18800	0.000600852	0.108397	0.0690102	GFAP/MT3	2	Astro_P	AST2
GO:0043491	protein kinase B signaling	45001	216/18800	0.000749993	0.108397	0.0690102	SOX9/MT3/MFHAS1	3	Astro_P	AST2
GO:0010001	glial cell differentiation	45001	218/18800	0.000770318	0.108397	0.0690102	GFAP/SOX9/MT3	3	Astro_P	AST2
GO:0043030	regulation of macrophage activation	44973	62/18800	0.00124646	0.108397	0.0690102	JUND/MFHAS1	2	Astro_P	AST2
GO:2000736	regulation of stem cell differentiation	44973	62/18800	0.00124646	0.108397	0.0690102	SOX9/DHX36	2	Astro_P	AST2
GO:0051145	smooth muscle cell differentiation	44973	73/18800	0.00172283	0.108397	0.0690102	SOX9/NFATC2	2	Astro_P	AST2
GO:0042063	gliogenesis	45001	291/18800	0.00177015	0.108397	0.0690102	GFAP/SOX9/MT3	3	Astro_P	AST2
GO:0090559	regulation of membrane permeability	44973	77/18800	0.00191439	0.108397	0.0690102	CAMK2A/MT3	2	Astro_P	AST2
GO:0019932	second-messenger-mediated signaling	45001	303/18800	0.00198669	0.108397	0.0690102	SOX9/KSR2/NFATC2	3	Astro_P	AST2
GO:0009895	negative regulation of catabolic process	45001	324/18800	0.00240422	0.108397	0.0690102	MT3/AZIN1/DHX36	3	Astro_P	AST2
GO:0070371	ERK1 and ERK2 cascade	45001	335/18800	0.00264316	0.108397	0.0690102	SOX9/MT3/MFHAS1	3	Astro_P	AST2
GO:0060996	dendritic spine development	44973	91/18800	0.0026607	0.108397	0.0690102	CAMK2A/DHX36	2	Astro_P	AST2
GO:0051588	regulation of neurotransmitter transport	44973	99/18800	0.00313943	0.108397	0.0690102	GFAP/CAMK2A	2	Astro_P	AST2
GO:0050767	regulation of neurogenesis	45001	361/18800	0.00326527	0.108397	0.0690102	GFAP/MT3/DHX36	3	Astro_P	AST2
GO:0042116	macrophage activation	44973	106/18800	0.00358905	0.108397	0.0690102	JUND/MFHAS1	2	Astro_P	AST2
GO:0042176	regulation of protein catabolic process	45001	395/18800	0.00420554	0.108397	0.0690102	GFAP/SOX9/AZIN1	3	Astro_P	AST2
GO:0021782	glial cell development	44973	115/18800	0.00420872	0.108397	0.0690102	GFAP/MT3	2	Astro_P	AST2
GO:0001503	ossification	45001	420/18800	0.00499261	0.108397	0.0690102	JUND/SOX9/DHX36	3	Astro_P	AST2
GO:0010975	regulation of neuron projection development	45001	431/18800	0.00536545	0.108397	0.0690102	GFAP/MT3/DHX36	3	Astro_P	AST2
GO:0051960	regulation of nervous system development	45001	440/18800	0.00568278	0.108397	0.0690102	GFAP/MT3/DHX36	3	Astro_P	AST2
GO:0010977	negative regulation of neuron projection development	44973	136/18800	0.00583316	0.108397	0.0690102	GFAP/MT3	2	Astro_P	AST2
GO:0045667	regulation of osteoblast differentiation	44973	136/18800	0.00583316	0.108397	0.0690102	JUND/SOX9	2	Astro_P	AST2
GO:0060284	regulation of cell development	45001	500/18800	0.00808931	0.108397	0.0690102	GFAP/MT3/DHX36	3	Astro_P	AST2
GO:0003418	growth plate cartilage chondrocyte differentiation	44942	10/18800	0.00848014	0.108397	0.0690102	SOX9	1	Astro_P	AST2
GO:0014010	Schwann cell proliferation	44942	10/18800	0.00848014	0.108397	0.0690102	GFAP	1	Astro_P	AST2
GO:0031442	positive regulation of mRNA 3'-end processing	44942	10/18800	0.00848014	0.108397	0.0690102	DHX36	1	Astro_P	AST2
GO:0060767	epithelial cell proliferation involved in prostate gland development	44942	10/18800	0.00848014	0.108397	0.0690102	SOX9	1	Astro_P	AST2
GO:0071600	otic vesicle morphogenesis	44942	10/18800	0.00848014	0.108397	0.0690102	SOX9	1	Astro_P	AST2
GO:0072173	metanephric tubule morphogenesis	44942	10/18800	0.00848014	0.108397	0.0690102	SOX9	1	Astro_P	AST2
GO:0090184	positive regulation of kidney development	44942	10/18800	0.00848014	0.108397	0.0690102	SOX9	1	Astro_P	AST2
GO:1901203	positive regulation of extracellular matrix assembly	44942	10/18800	0.00848014	0.108397	0.0690102	SOX9	1	Astro_P	AST2
GO:1905941	positive regulation of gonad development	44942	10/18800	0.00848014	0.108397	0.0690102	SOX9	1	Astro_P	AST2
GO:2000018	regulation of male gonad development	44942	10/18800	0.00848014	0.108397	0.0690102	SOX9	1	Astro_P	AST2
GO:2001054	negative regulation of mesenchymal cell apoptotic process	44942	10/18800	0.00848014	0.108397	0.0690102	SOX9	1	Astro_P	AST2
GO:0002732	positive regulation of dendritic cell cytokine production	44942	11/18800	0.00932444	0.108397	0.0690102	DHX36	1	Astro_P	AST2
GO:0006707	cholesterol catabolic process	44942	11/18800	0.00932444	0.108397	0.0690102	MT3	1	Astro_P	AST2
GO:0016127	sterol catabolic process	44942	11/18800	0.00932444	0.108397	0.0690102	MT3	1	Astro_P	AST2
GO:0033210	leptin-mediated signaling pathway	44942	11/18800	0.00932444	0.108397	0.0690102	MT3	1	Astro_P	AST2
GO:0043619	regulation of transcription from RNA polymerase II promoter in response to oxidative stress	44942	11/18800	0.00932444	0.108397	0.0690102	MT3	1	Astro_P	AST2
GO:0060174	limb bud formation	44942	11/18800	0.00932444	0.108397	0.0690102	SOX9	1	Astro_P	AST2
GO:0060221	retinal rod cell differentiation	44942	11/18800	0.00932444	0.108397	0.0690102	SOX9	1	Astro_P	AST2
GO:0060433	bronchus development	44942	11/18800	0.00932444	0.108397	0.0690102	SOX9	1	Astro_P	AST2
GO:0034329	cell junction assembly	13/135	420/18800	1.06482e-05	0.0246506	0.0228656	CDH20/DNM3/ERBB4/CDH9/NRG1/EEF2K/PIP5K1A/AGT/ASIC2/WDPCP/GJB6/LINGO2/EFNA5	13	Astro_A	AST2
GO:0043090	amino acid import	5/135	53/18800	3.85708e-05	0.0446457	0.0414129	SLC1A3/ATP1A2/SLC6A11/AGT/SLC3A2	5	Astro_A	AST2
GO:0098742	cell-cell adhesion via plasma-membrane adhesion molecules	9/135	279/18800	0.000188035	0.0863235	0.0800727	CADM1/LRRC4C/TENM2/CDH20/ALCAM/CDH9/TENM3/PTPRM/EFNA5	9	Astro_A	AST2
GO:0010663	positive regulation of striated muscle cell apoptotic process	3/135	17/18800	0.000228746	0.0863235	0.0800727	MAP3K5/AGT/CAPN2	3	Astro_A	AST2
GO:0010666	positive regulation of cardiac muscle cell apoptotic process	3/135	17/18800	0.000228746	0.0863235	0.0800727	MAP3K5/AGT/CAPN2	3	Astro_A	AST2
GO:0048015	phosphatidylinositol-mediated signaling	7/135	177/18800	0.000293086	0.0863235	0.0800727	ERBB4/PLCL1/PIP5K1A/AGT/PIK3C2A/PDGFRB/EGFR	7	Astro_A	AST2
GO:0089718	amino acid import across plasma membrane	4/135	45/18800	0.000301558	0.0863235	0.0800727	SLC1A3/ATP1A2/AGT/SLC3A2	4	Astro_A	AST2
GO:0007416	synapse assembly	7/135	180/18800	0.000324534	0.0863235	0.0800727	DNM3/ERBB4/NRG1/EEF2K/ASIC2/LINGO2/EFNA5	7	Astro_A	AST2
GO:0048017	inositol lipid-mediated signaling	7/135	181/18800	0.000335599	0.0863235	0.0800727	ERBB4/PLCL1/PIP5K1A/AGT/PIK3C2A/PDGFRB/EGFR	7	Astro_A	AST2
GO:0031290	retinal ganglion cell axon guidance	3/135	21/18800	0.000438093	0.0973476	0.0902986	ALCAM/PTPRM/EFNA5	3	Astro_A	AST2
GO:0007157	heterophilic cell-cell adhesion via plasma membrane cell adhesion molecules	4/135	51/18800	0.000489239	0.0973476	0.0902986	CADM1/TENM2/ALCAM/TENM3	4	Astro_A	AST2
GO:0006883	cellular sodium ion homeostasis	3/135	22/18800	0.00050461	0.0973476	0.0902986	SLC1A3/ATP1A2/AGT	3	Astro_A	AST2
GO:0014065	phosphatidylinositol 3-kinase signaling	6/135	144/18800	0.000607996	0.103215	0.0957411	ERBB4/PIP5K1A/AGT/PIK3C2A/PDGFRB/EGFR	6	Astro_A	AST2
GO:0006865	amino acid transport	6/135	145/18800	0.000630554	0.103215	0.0957411	SLC1A3/ATP1A2/SLC6A11/AGT/SFXN5/SLC3A2	6	Astro_A	AST2
GO:0001667	ameboidal-type cell migration	11/135	480/18800	0.00069847	0.103215	0.0957411	ERBB4/GLUL/HDAC9/RIN2/PIP5K1A/PTPRM/AGT/PIK3C2A/WDPCP/AGO2/PRKD1	11	Astro_A	AST2
GO:0031346	positive regulation of cell projection organization	9/135	341/18800	0.000807581	0.103215	0.0957411	TOX/TENM2/DNM3/TENM3/EEF2K/AGT/PRKD1/EFNA5/TIAM1	9	Astro_A	AST2
GO:0055067	monovalent inorganic cation homeostasis	6/135	157/18800	0.000955163	0.103215	0.0957411	SLC1A3/ATP1A2/PDK4/SLC4A4/AGT/DMXL1	6	Astro_A	AST2
GO:1901890	positive regulation of cell junction assembly	5/135	105/18800	0.000963652	0.103215	0.0957411	EEF2K/AGT/ASIC2/LINGO2/EFNA5	5	Astro_A	AST2
GO:0006816	calcium ion transport	10/135	424/18800	0.000985335	0.103215	0.0957411	ATP1A2/RYR3/CACNB2/CAMK2G/SLC24A2/AGT/PDGFRB/PRKD1/SLC3A2/CACNA1A	10	Astro_A	AST2
GO:0030004	cellular monovalent inorganic cation homeostasis	5/135	107/18800	0.0010489	0.103215	0.0957411	SLC1A3/ATP1A2/SLC4A4/AGT/DMXL1	5	Astro_A	AST2
GO:0050804	modulation of chemical synaptic transmission	10/135	429/18800	0.00107635	0.103215	0.0957411	LRRC4C/SLC1A3/ATP1A2/GLUL/CACNB2/PLCL1/SLC24A2/AGT/LGI1/CACNA1A	10	Astro_A	AST2
GO:0051965	positive regulation of synapse assembly	4/135	63/18800	0.00109124	0.103215	0.0957411	EEF2K/ASIC2/LINGO2/EFNA5	4	Astro_A	AST2
GO:0007409	axonogenesis	10/135	430/18800	0.00109535	0.103215	0.0957411	LRRC4C/ALCAM/CNP/EPHA6/PTPRM/LGI1/NUMB/EFNA5/APLP2/TIAM1	10	Astro_A	AST2
GO:0099177	regulation of trans-synaptic signaling	10/135	430/18800	0.00109535	0.103215	0.0957411	LRRC4C/SLC1A3/ATP1A2/GLUL/CACNB2/PLCL1/SLC24A2/AGT/LGI1/CACNA1A	10	Astro_A	AST2
GO:0010975	regulation of neuron projection development	10/135	431/18800	0.00111463	0.103215	0.0957411	TOX/LRRC4C/DNM3/CAMK2G/TENM3/EEF2K/AGT/PRKD1/EFNA5/TIAM1	10	Astro_A	AST2
GO:0014066	regulation of phosphatidylinositol 3-kinase signaling	5/135	111/18800	0.00123603	0.110054	0.102085	ERBB4/PIP5K1A/AGT/PDGFRB/EGFR	5	Astro_A	AST2
GO:0046847	filopodium assembly	4/135	66/18800	0.00129864	0.110057	0.102087	TENM2/DNM3/TTYH1/CAPZB	4	Astro_A	AST2
GO:1902475	L-alpha-amino acid transmembrane transport	4/135	67/18800	0.00137349	0.110057	0.102087	SLC1A3/ATP1A2/AGT/SLC3A2	4	Astro_A	AST2
GO:0010594	regulation of endothelial cell migration	7/135	230/18800	0.00137868	0.110057	0.102087	GLUL/HDAC9/RIN2/PTPRM/AGT/PIK3C2A/PRKD1	7	Astro_A	AST2
GO:0015807	L-amino acid transport	4/135	69/18800	0.00153213	0.118229	0.109668	SLC1A3/ATP1A2/AGT/SLC3A2	4	Astro_A	AST2
GO:0098657	import into cell	7/135	238/18800	0.00167607	0.122089	0.113248	SLC1A3/ATP1A2/SLC24A2/SLC6A11/AGT/SLC3A2/CACNA1A	7	Astro_A	AST2
GO:0010661	positive regulation of muscle cell apoptotic process	3/135	33/18800	0.00168762	0.122089	0.113248	MAP3K5/AGT/CAPN2	3	Astro_A	AST2
GO:0035725	sodium ion transmembrane transport	6/135	177/18800	0.00176526	0.12331	0.114381	ATP1A2/SLC24A2/SLC6A11/SLC4A4/ASIC2/SLC3A2	6	Astro_A	AST2
GO:0038127	ERBB signaling pathway	5/135	121/18800	0.00181104	0.12331	0.114381	NRG1/AGT/PIK3C2A/EGFR/GAB1	5	Astro_A	AST2
GO:0046394	carboxylic acid biosynthetic process	8/135	316/18800	0.00204241	0.131829	0.122283	SLC1A3/GLUL/PDK4/LPGAT1/HACD3/MGLL/MALRD1/CYP7B1	8	Astro_A	AST2
GO:0098656	anion transmembrane transport	7/135	247/18800	0.00206794	0.131829	0.122283	SLC1A3/ATP1A2/GABRB1/SLC24A2/SLC4A4/AGT/SLC3A2	7	Astro_A	AST2
GO:0016053	organic acid biosynthetic process	8/135	318/18800	0.00212395	0.131829	0.122283	SLC1A3/GLUL/PDK4/LPGAT1/HACD3/MGLL/MALRD1/CYP7B1	8	Astro_A	AST2
GO:0006814	sodium ion transport	7/135	249/18800	0.00216393	0.131829	0.122283	ATP1A2/NKAIN3/SLC24A2/SLC6A11/SLC4A4/ASIC2/SLC3A2	7	Astro_A	AST2
GO:0033674	positive regulation of kinase activity	10/135	476/18800	0.00231773	0.133926	0.124228	ERBB4/NRG1/EPHA6/MAP3K5/AGT/PDGFRB/EGFR/PRKD1/CACUL1/EFNA5	10	Astro_A	AST2
GO:0098739	import across plasma membrane	6/135	188/18800	0.00238991	0.133926	0.124228	SLC1A3/ATP1A2/SLC24A2/AGT/SLC3A2/CACNA1A	6	Astro_A	AST2
GO:0061564	axon development	10/135	479/18800	0.00242532	0.133926	0.124228	LRRC4C/ALCAM/CNP/EPHA6/PTPRM/LGI1/NUMB/EFNA5/APLP2/TIAM1	10	Astro_A	AST2
GO:0007204	positive regulation of cytosolic calcium ion concentration	8/135	325/18800	0.00242976	0.133926	0.124228	ATP1A2/RYR3/CACNB2/SLC24A2/AGT/PRKD1/RIC3/CACNA1A	8	Astro_A	AST2
GO:0010595	positive regulation of endothelial cell migration	5/135	131/18800	0.00256133	0.137895	0.12791	HDAC9/RIN2/AGT/PIK3C2A/PRKD1	5	Astro_A	AST2
GO:0042310	vasoconstriction	4/135	82/18800	0.00288549	0.151555	0.140581	ATP1A2/AGT/PIK3C2A/ASIC2	4	Astro_A	AST2
GO:0010863	positive regulation of phospholipase C activity	3/135	40/18800	0.00294627	0.151555	0.140581	AGT/PDGFRB/EGFR	3	Astro_A	AST2
GO:0019216	regulation of lipid metabolic process	8/135	339/18800	0.0031445	0.151555	0.140581	RORA/PDK4/LPGAT1/AGT/PDGFRB/CAPN2/PRKD1/MALRD1	8	Astro_A	AST2
GO:0098884	postsynaptic neurotransmitter receptor internalization	2/135	12/18800	0.00322261	0.151555	0.140581	DNM3/NUMB	2	Astro_A	AST2
GO:0140239	postsynaptic endocytosis	2/135	12/18800	0.00322261	0.151555	0.140581	DNM3/NUMB	2	Astro_A	AST2
GO:0050808	synapse organization	9/135	419/18800	0.00329645	0.151555	0.140581	LRRC4C/DNM3/ERBB4/CACNB2/NRG1/EEF2K/ASIC2/LINGO2/EFNA5	9	Astro_A	AST2
GO:1901888	regulation of cell junction assembly	6/135	201/18800	0.00332787	0.151555	0.140581	EEF2K/AGT/ASIC2/WDPCP/LINGO2/EFNA5	6	Astro_A	AST2
GO:1900274	regulation of phospholipase C activity	3/135	42/18800	0.00338786	0.151555	0.140581	AGT/PDGFRB/EGFR	3	Astro_A	AST2
GO:0007265	Ras protein signal transduction	8/135	347/18800	0.00362084	0.151555	0.140581	NRG1/HACD3/PDGFRB/PSD2/PRKD1/CYTH1/RERG/TIAM1	8	Astro_A	AST2
GO:0001504	neurotransmitter uptake	3/135	43/18800	0.003623	0.151555	0.140581	SLC1A3/ATP1A2/SLC6A11	3	Astro_A	AST2
GO:0032869	cellular response to insulin stimulus	6/135	205/18800	0.00366518	0.151555	0.140581	HDAC9/PDK4/EEF2K/AGT/PIK3C2A/GAB1	6	Astro_A	AST2
GO:0097178	ruffle assembly	3/135	44/18800	0.00386789	0.151555	0.140581	ARHGEF26/PIP5K1A/WDPCP	3	Astro_A	AST2
GO:0060191	regulation of lipase activity	4/135	90/18800	0.00403398	0.151555	0.140581	HDAC9/AGT/PDGFRB/EGFR	4	Astro_A	AST2
GO:0043542	endothelial cell migration	7/135	279/18800	0.00405976	0.151555	0.140581	GLUL/HDAC9/RIN2/PTPRM/AGT/PIK3C2A/PRKD1	7	Astro_A	AST2
GO:0046942	carboxylic acid transport	7/135	279/18800	0.00405976	0.151555	0.140581	SLC1A3/ATP1A2/SLC16A9/SLC6A11/AGT/SFXN5/SLC3A2	7	Astro_A	AST2
GO:0070509	calcium ion import	4/135	91/18800	0.00419634	0.151555	0.140581	CACNB2/SLC24A2/PDGFRB/CACNA1A	4	Astro_A	AST2
GO:0051480	regulation of cytosolic calcium ion concentration	8/135	356/18800	0.00422169	0.151555	0.140581	ATP1A2/RYR3/CACNB2/SLC24A2/AGT/PRKD1/RIC3/CACNA1A	8	Astro_A	AST2
GO:0010631	epithelial cell migration	8/135	358/18800	0.0043651	0.151555	0.140581	GLUL/HDAC9/RIN2/PTPRM/AGT/PIK3C2A/WDPCP/PRKD1	8	Astro_A	AST2
GO:0010665	regulation of cardiac muscle cell apoptotic process	3/135	46/18800	0.00438733	0.151555	0.140581	MAP3K5/AGT/CAPN2	3	Astro_A	AST2
GO:0001976	nervous system process involved in regulation of systemic arterial blood pressure	2/135	14/18800	0.00440172	0.151555	0.140581	AGT/ASIC2	2	Astro_A	AST2
GO:0007171	activation of transmembrane receptor protein tyrosine kinase activity	2/135	14/18800	0.00440172	0.151555	0.140581	NRG1/EFNA5	2	Astro_A	AST2
GO:0010958	regulation of amino acid import across plasma membrane	2/135	14/18800	0.00440172	0.151555	0.140581	ATP1A2/AGT	2	Astro_A	AST2
GO:1903789	regulation of amino acid transmembrane transport	2/135	14/18800	0.00440172	0.151555	0.140581	ATP1A2/AGT	2	Astro_A	AST2
GO:0010976	positive regulation of neuron projection development	5/135	150/18800	0.00457128	0.151555	0.140581	TOX/TENM3/EEF2K/AGT/PRKD1	5	Astro_A	AST2
GO:0015711	organic anion transport	8/135	361/18800	0.00458722	0.151555	0.140581	SLC1A3/ATP1A2/SLC16A9/SLC6A11/SLC4A4/AGT/SFXN5/SLC3A2	8	Astro_A	AST2
GO:0090132	epithelium migration	8/135	361/18800	0.00458722	0.151555	0.140581	GLUL/HDAC9/RIN2/PTPRM/AGT/PIK3C2A/WDPCP/PRKD1	8	Astro_A	AST2
GO:0072330	monocarboxylic acid biosynthetic process	6/135	215/18800	0.0046193	0.151555	0.140581	PDK4/LPGAT1/HACD3/MGLL/MALRD1/CYP7B1	6	Astro_A	AST2
GO:0010662	regulation of striated muscle cell apoptotic process	3/135	48/18800	0.00494711	0.151555	0.140581	MAP3K5/AGT/CAPN2	3	Astro_A	AST2
GO:0048146	positive regulation of fibroblast proliferation	3/135	48/18800	0.00494711	0.151555	0.140581	AGT/PDGFRB/EGFR	3	Astro_A	AST2
GO:0035051	cardiocyte differentiation	5/135	153/18800	0.00496864	0.151555	0.140581	NRG1/SGCD/AGT/PDGFRB/EGFR	5	Astro_A	AST2
GO:0045834	positive regulation of lipid metabolic process	5/135	153/18800	0.00496864	0.151555	0.140581	LPGAT1/AGT/PDGFRB/CAPN2/PRKD1	5	Astro_A	AST2
GO:0090130	tissue migration	8/135	366/18800	0.00497665	0.151555	0.140581	GLUL/HDAC9/RIN2/PTPRM/AGT/PIK3C2A/WDPCP/PRKD1	8	Astro_A	AST2
GO:0010632	regulation of epithelial cell migration	7/135	290/18800	0.00500363	0.151555	0.140581	GLUL/HDAC9/RIN2/PTPRM/AGT/PIK3C2A/PRKD1	7	Astro_A	AST2
GO:0036376	sodium ion export across plasma membrane	2/135	15/18800	0.00505512	0.151555	0.140581	ATP1A2/SLC4A4	2	Astro_A	AST2
GO:0097553	calcium ion transmembrane import into cytosol	5/135	154/18800	0.00510638	0.151555	0.140581	ATP1A2/RYR3/SLC24A2/PRKD1/CACNA1A	5	Astro_A	AST2
GO:0010659	cardiac muscle cell apoptotic process	3/135	49/18800	0.0052424	0.151702	0.140717	MAP3K5/AGT/CAPN2	3	Astro_A	AST2
GO:0051489	regulation of filopodium assembly	3/135	49/18800	0.0052424	0.151702	0.140717	TENM2/DNM3/CAPZB	3	Astro_A	AST2
GO:0042632	cholesterol homeostasis	4/135	98/18800	0.00545786	0.152537	0.141491	RORA/HDAC9/MALRD1/CYP7B1	4	Astro_A	AST2
GO:0034332	adherens junction organization	3/135	50/18800	0.00554808	0.152537	0.141491	CDH20/CDH9/NUMB	3	Astro_A	AST2
GO:0038084	vascular endothelial growth factor signaling pathway	3/135	50/18800	0.00554808	0.152537	0.141491	PDGFRB/PRKD1/GAB1	3	Astro_A	AST2
GO:0055092	sterol homeostasis	4/135	99/18800	0.00565656	0.152537	0.141491	RORA/HDAC9/MALRD1/CYP7B1	4	Astro_A	AST2
GO:0051938	L-glutamate import	2/135	16/18800	0.00575022	0.152537	0.141491	SLC1A3/ATP1A2	2	Astro_A	AST2
GO:0098712	L-glutamate import across plasma membrane	2/135	16/18800	0.00575022	0.152537	0.141491	SLC1A3/ATP1A2	2	Astro_A	AST2
GO:0030900	forebrain development	8/135	376/18800	0.00583123	0.152537	0.141491	TOX/ATP1A2/ERBB4/CNP/NRG1/EGFR/NUMB/UBB	8	Astro_A	AST2
GO:0003333	amino acid transmembrane transport	4/135	100/18800	0.00586004	0.152537	0.141491	SLC1A3/ATP1A2/AGT/SLC3A2	4	Astro_A	AST2
GO:0010658	striated muscle cell apoptotic process	3/135	51/18800	0.00586426	0.152537	0.141491	MAP3K5/AGT/CAPN2	3	Astro_A	AST2
GO:0050806	positive regulation of synaptic transmission	5/135	161/18800	0.00614732	0.157497	0.146092	SLC1A3/GLUL/CACNB2/SLC24A2/LGI1	5	Astro_A	AST2
GO:0048013	ephrin receptor signaling pathway	3/135	52/18800	0.00619103	0.157497	0.146092	EPHA6/EFNA5/TIAM1	3	Astro_A	AST2
GO:0016264	gap junction assembly	2/135	17/18800	0.00648642	0.161791	0.150076	AGT/GJB6	2	Astro_A	AST2
GO:0051963	regulation of synapse assembly	4/135	103/18800	0.00649961	0.161791	0.150076	EEF2K/ASIC2/LINGO2/EFNA5	4	Astro_A	AST2
GO:0055074	calcium ion homeostasis	9/135	468/18800	0.00671729	0.165431	0.153452	ATP1A2/RYR3/CACNB2/SGCD/SLC24A2/AGT/PRKD1/RIC3/CACNA1A	9	Astro_A	AST2
GO:0042692	muscle cell differentiation	8/135	387/18800	0.00689601	0.16686	0.154778	RORA/HDAC9/NRG1/SGCD/AGT/OLFM2/PDGFRB/CAPN2	8	Astro_A	AST2
GO:0048738	cardiac muscle tissue development	6/135	234/18800	0.00691948	0.16686	0.154778	ERBB4/NRG1/SGCD/AGT/PDGFRB/GJB6	6	Astro_A	AST2
GO:0010518	positive regulation of phospholipase activity	3/135	55/18800	0.00723573	0.172688	0.160183	AGT/PDGFRB/EGFR	3	Astro_A	AST2
GO:0007156	homophilic cell adhesion via plasma membrane adhesion molecules	5/135	168/18800	0.00732933	0.173137	0.1606	CADM1/CDH20/CDH9/TENM3/PTPRM	5	Astro_A	AST2
GO:0031529	ruffle organization	3/135	56/18800	0.00760571	0.173978	0.16138	ARHGEF26/PIP5K1A/WDPCP	3	Astro_A	AST2
GO:0055078	sodium ion homeostasis	3/135	56/18800	0.00760571	0.173978	0.16138	SLC1A3/ATP1A2/AGT	3	Astro_A	AST2
GO:0099072	regulation of postsynaptic membrane neurotransmitter receptor levels	3/135	56/18800	0.00760571	0.173978	0.16138	DNM3/LGI1/NUMB	3	Astro_A	AST2
GO:0007173	epidermal growth factor receptor signaling pathway	4/135	108/18800	0.00766556	0.173978	0.16138	AGT/PIK3C2A/EGFR/GAB1	4	Astro_A	AST2
GO:0060402	calcium ion transport into cytosol	5/135	171/18800	0.00788137	0.174807	0.162149	ATP1A2/RYR3/SLC24A2/PRKD1/CACNA1A	5	Astro_A	AST2
GO:0032011	ARF protein signal transduction	2/135	19/18800	0.00807962	0.174807	0.162149	PSD2/CYTH1	2	Astro_A	AST2
GO:0032012	regulation of ARF protein signal transduction	2/135	19/18800	0.00807962	0.174807	0.162149	PSD2/CYTH1	2	Astro_A	AST2
GO:0060977	coronary vasculature morphogenesis	2/135	19/18800	0.00807962	0.174807	0.162149	SGCD/PDGFRB	2	Astro_A	AST2
GO:0099590	neurotransmitter receptor internalization	2/135	19/18800	0.00807962	0.174807	0.162149	DNM3/NUMB	2	Astro_A	AST2
GO:0010634	positive regulation of epithelial cell migration	5/135	174/18800	0.00846172	0.181379	0.168245	HDAC9/RIN2/AGT/PIK3C2A/PRKD1	5	Astro_A	AST2
GO:0010959	regulation of metal ion transport	8/135	403/18800	0.00870004	0.184776	0.171396	ATP1A2/NKAIN3/CACNB2/CAMK2G/AGT/PDGFRB/KCNIP1/PRKD1	8	Astro_A	AST2
GO:2000010	positive regulation of protein localization to cell surface	2/135	20/18800	0.00893541	0.18805	0.174433	ERBB4/RIC3	2	Astro_A	AST2
GO:0014706	striated muscle tissue development	6/135	248/18800	0.00907884	0.189347	0.175636	ERBB4/NRG1/SGCD/AGT/PDGFRB/GJB6	6	Astro_A	AST2
GO:0090630	activation of GTPase activity	4/135	114/18800	0.00923673	0.19092	0.177095	ARHGEF26/TBCK/PIP5K1A/TIAM1	4	Astro_A	AST2
GO:0044089	positive regulation of cellular component biogenesis	9/135	494/18800	0.00939728	0.19252	0.178579	TENM2/DNM3/SLAIN1/NRG1/EEF2K/AGT/ASIC2/LINGO2/EFNA5	9	Astro_A	AST2
GO:0051924	regulation of calcium ion transport	6/135	251/18800	0.00959794	0.194905	0.180792	ATP1A2/CACNB2/CAMK2G/AGT/PDGFRB/PRKD1	6	Astro_A	AST2
GO:0019935	cyclic-nucleotide-mediated signaling	9/151	83/18800	2.1693e-08	5.6315e-05	4.93915e-05	PDE3B/CAP2/PEX5L/EDNRB/RAPGEF2/PDE4D/GUCY1A2/PDE3A/PDE10A	9	Astro_P	AST3
GO:0007612	learning	10/151	145/18800	2.70442e-07	0.000351034	0.000307877	ADGRB3/SYT11/CNTNAP2/HIF1A/PRKAR2B/NRGN/KIT/NETO1/ACTR2/HMGCR	10	Astro_P	AST3
GO:0042391	regulation of membrane potential	15/151	425/18800	1.76088e-06	0.00074904	0.000656952	SLC8A1/NEDD4L/CACNA2D1/GNAQ/SCN8A/RGS7BP/KCNQ3/SCN3B/GRIK2/GABRB3/GABRA1/ATP1B1/NETO1/GNA14/PID1	15	Astro_P	AST3
GO:0051962	positive regulation of nervous system development	12/151	270/18800	1.92557e-06	0.00074904	0.000656952	ADGRB3/HIF1A/FZD3/NAP1L1/NIN/NRP1/EPHB1/KIT/SKIL/ACTR2/PLXNA4/DISC1	12	Astro_P	AST3
GO:0050804	modulation of chemical synaptic transmission	15/151	429/18800	1.97633e-06	0.00074904	0.000656952	SYT11/PLPPR4/NCDN/RAPGEF2/PRKAR2B/NRGN/GRIK2/EPHB1/CACNG3/KIT/NETO1/PLCL2/NPTXR/DISC1/GRM3	15	Astro_P	AST3
GO:0099177	regulation of trans-synaptic signaling	15/151	430/18800	2.03377e-06	0.00074904	0.000656952	SYT11/PLPPR4/NCDN/RAPGEF2/PRKAR2B/NRGN/GRIK2/EPHB1/CACNG3/KIT/NETO1/PLCL2/NPTXR/DISC1/GRM3	15	Astro_P	AST3
GO:0001508	action potential	9/151	143/18800	2.33812e-06	0.00074904	0.000656952	SLC8A1/NEDD4L/CACNA2D1/GNAQ/SCN8A/SCN3B/GRIK2/ATP1B1/GNA14	9	Astro_P	AST3
GO:0043949	regulation of cAMP-mediated signaling	5/151	28/18800	2.64833e-06	0.00074904	0.000656952	PDE3B/PEX5L/RAPGEF2/PDE4D/PDE3A	5	Astro_P	AST3
GO:0016358	dendrite development	11/151	231/18800	2.69929e-06	0.00074904	0.000656952	ADGRB3/NEDD4L/PHACTR1/RAPGEF2/GRIP1/NRP1/EPHB1/NCK2/ACTR2/BCL11A/DISC1	11	Astro_P	AST3
GO:0019933	cAMP-mediated signaling	6/151	50/18800	2.88536e-06	0.00074904	0.000656952	PDE3B/CAP2/PEX5L/RAPGEF2/PDE4D/PDE3A	6	Astro_P	AST3
GO:0010720	positive regulation of cell development	12/151	297/18800	5.13795e-06	0.00121256	0.00106348	HIF1A/FZD3/NAP1L1/NIN/PDE3A/ARHGEF7/NRP1/KIT/SKIL/ACTR2/PLXNA4/DISC1	12	Astro_P	AST3
GO:0035637	multicellular organismal signaling	9/151	164/18800	7.19424e-06	0.00148012	0.00129815	SLC8A1/CNTNAP2/CACNA2D1/SCN8A/SCN3B/PDE4D/GRIK2/CACNG3/ATP1B1	9	Astro_P	AST3
GO:0050808	synapse organization	14/151	419/18800	7.412e-06	0.00148012	0.00129815	ADGRB3/ADGRL3/CTTNBP2/IGSF21/PTPRO/HSPA8/NRP1/EPHB1/GABRB3/GABRA1/ACTR2/WASF1/ADAM10/DISC1	14	Astro_P	AST3
GO:0007611	learning or memory	11/151	264/18800	9.6466e-06	0.00178875	0.00156884	ADGRB3/SYT11/CNTNAP2/HIF1A/PRKAR2B/NRGN/ITGA8/KIT/NETO1/ACTR2/HMGCR	11	Astro_P	AST3
GO:0060284	regulation of cell development	15/151	500/18800	1.25122e-05	0.00205255	0.0018002	EDNRB/RAPGEF2/HIF1A/FZD3/NAP1L1/NIN/PDE3A/ARHGEF7/NRP1/KIT/SKIL/ACTR2/BCL11A/PLXNA4/DISC1	15	Astro_P	AST3
GO:0050769	positive regulation of neurogenesis	10/151	222/18800	1.26505e-05	0.00205255	0.0018002	HIF1A/FZD3/NAP1L1/NIN/NRP1/KIT/SKIL/ACTR2/PLXNA4/DISC1	10	Astro_P	AST3
GO:1990778	protein localization to cell periphery	12/151	337/18800	1.82777e-05	0.00279112	0.00244797	ATP2C1/RAPGEF2/SCN3B/GRIP1/EPB41L2/CACNG3/ATP1B1/RAB31/KCNB2/PID1/FAM126A/ADAM10	12	Astro_P	AST3
GO:0019932	second-messenger-mediated signaling	11/151	303/18800	3.45683e-05	0.00490796	0.00430457	SLC8A1/PDE3B/CAP2/PEX5L/EDNRB/RAPGEF2/PDE4D/GUCY1A2/PDE3A/PDE10A/ATP1B1	11	Astro_P	AST3
GO:0022604	regulation of cell morphogenesis	11/151	305/18800	3.67026e-05	0.00490796	0.00430457	NEDD4L/GRIP1/ARHGEF7/NRP1/KIT/ARHGAP15/ACTR2/BCL11A/MYH10/PLXNA4/FGD4	11	Astro_P	AST3
GO:0050890	cognition	11/151	306/18800	3.78117e-05	0.00490796	0.00430457	ADGRB3/SYT11/CNTNAP2/HIF1A/PRKAR2B/NRGN/ITGA8/KIT/NETO1/ACTR2/HMGCR	11	Astro_P	AST3
GO:0008306	associative learning	6/151	80/18800	4.47666e-05	0.00528246	0.00463302	HIF1A/NRGN/KIT/NETO1/ACTR2/HMGCR	6	Astro_P	AST3
GO:0021954	central nervous system neuron development	6/151	80/18800	4.47666e-05	0.00528246	0.00463302	RAPGEF2/NIN/NRP1/EPHB1/PLXNA4/DISC1	6	Astro_P	AST3
GO:0051960	regulation of nervous system development	13/151	440/18800	5.68679e-05	0.00641866	0.00562953	ADGRB3/RAPGEF2/HIF1A/FZD3/NAP1L1/NIN/NRP1/EPHB1/KIT/SKIL/ACTR2/PLXNA4/DISC1	13	Astro_P	AST3
GO:0010469	regulation of signaling receptor activity	8/151	173/18800	7.94717e-05	0.0080517	0.00706181	NETO2/HIF1A/PDE4D/NRP1/CACNG3/NCK2/NETO1/NPTXR	8	Astro_P	AST3
GO:0043951	negative regulation of cAMP-mediated signaling	3/151	11/18800	7.99433e-05	0.0080517	0.00706181	PDE3B/PDE4D/PDE3A	3	Astro_P	AST3
GO:0097581	lamellipodium organization	6/151	89/18800	8.15896e-05	0.0080517	0.00706181	PTPRO/ARHGEF7/KIT/NCK2/ACTR2/WASF1	6	Astro_P	AST3
GO:0097120	receptor localization to synapse	5/151	56/18800	8.59009e-05	0.0080517	0.00706181	ANKS1B/GRIP1/CACNG3/NETO1/ADAM10	5	Astro_P	AST3
GO:0002028	regulation of sodium ion transport	6/151	90/18800	8.68442e-05	0.0080517	0.00706181	SLC8A1/NEDD4L/NETO2/SCN3B/ATP1B1/NETO1	6	Astro_P	AST3
GO:0035725	sodium ion transmembrane transport	8/151	177/18800	9.32326e-05	0.00834592	0.00731986	SLC8A1/NEDD4L/NETO2/SCN8A/SCN3B/SLC4A7/ATP1B1/NETO1	8	Astro_P	AST3
GO:0086065	cell communication involved in cardiac conduction	5/151	58/18800	0.000101724	0.00851856	0.00747127	SLC8A1/CACNA2D1/SCN3B/PDE4D/ATP1B1	5	Astro_P	AST3
GO:2000649	regulation of sodium ion transmembrane transporter activity	5/151	58/18800	0.000101724	0.00851856	0.00747127	NEDD4L/NETO2/SCN3B/ATP1B1/NETO1	5	Astro_P	AST3
GO:0034765	regulation of ion transmembrane transport	13/151	476/18800	0.000125181	0.0101553	0.00890679	SLC8A1/NEDD4L/NETO2/CACNA2D1/SCN8A/KCNQ3/CACNA2D3/SCN3B/PDE4D/CACNG3/ATP1B1/NETO1/KCNB2	13	Astro_P	AST3
GO:0048813	dendrite morphogenesis	7/151	139/18800	0.000132125	0.0103938	0.00911599	ADGRB3/NEDD4L/PHACTR1/RAPGEF2/NRP1/EPHB1/ACTR2	7	Astro_P	AST3
GO:0050767	regulation of neurogenesis	11/151	361/18800	0.000164501	0.0125601	0.011016	RAPGEF2/HIF1A/FZD3/NAP1L1/NIN/NRP1/KIT/SKIL/ACTR2/PLXNA4/DISC1	11	Astro_P	AST3
GO:0043087	regulation of GTPase activity	11/151	364/18800	0.000176751	0.0131099	0.0114981	ARHGAP24/RAPGEF5/RAPGEF2/LRCH1/ARHGEF7/ARHGAP15/ASAP2/RALGPS2/PLXNA4/FGD4/RGS6	11	Astro_P	AST3
GO:0006814	sodium ion transport	9/151	249/18800	0.000187183	0.0131757	0.0115558	SLC8A1/NEDD4L/NETO2/SCN8A/EDNRB/SCN3B/SLC4A7/ATP1B1/NETO1	9	Astro_P	AST3
GO:0019934	cGMP-mediated signaling	4/151	36/18800	0.000192865	0.0131757	0.0115558	EDNRB/GUCY1A2/PDE3A/PDE10A	4	Astro_P	AST3
GO:0086010	membrane depolarization during action potential	4/151	36/18800	0.000192865	0.0131757	0.0115558	SLC8A1/CACNA2D1/SCN8A/SCN3B	4	Astro_P	AST3
GO:1902305	regulation of sodium ion transmembrane transport	5/151	67/18800	0.00020233	0.0134679	0.0118121	NEDD4L/NETO2/SCN3B/ATP1B1/NETO1	5	Astro_P	AST3
GO:0051966	regulation of synaptic transmission, glutamatergic	5/151	70/18800	0.000248714	0.0161416	0.0141571	PLPPR4/GRIK2/CACNG3/DISC1/GRM3	5	Astro_P	AST3
GO:0030032	lamellipodium assembly	5/151	71/18800	0.000265841	0.0165488	0.0145143	PTPRO/ARHGEF7/KIT/NCK2/ACTR2	5	Astro_P	AST3
GO:0042326	negative regulation of phosphorylation	11/151	382/18800	0.000267739	0.0165488	0.0145143	SLC8A1/GNAQ/HNRNPU/PTPRO/IRAK3/PDE4D/PRKAR2B/PTPN13/NCK2/PID1/HMGCR	11	Astro_P	AST3
GO:0055119	relaxation of cardiac muscle	3/151	17/18800	0.000318004	0.0191985	0.0168382	SLC8A1/PDE4D/ATP1B1	3	Astro_P	AST3
GO:0008542	visual learning	4/151	42/18800	0.000353036	0.0208292	0.0182684	HIF1A/KIT/NETO1/HMGCR	4	Astro_P	AST3
GO:0001764	neuron migration	7/151	164/18800	0.000364586	0.0210325	0.0184467	ADGRL3/PHACTR1/CEP85L/RAPGEF2/FZD3/NRP1/DISC1	7	Astro_P	AST3
GO:0050772	positive regulation of axonogenesis	5/151	77/18800	0.000388155	0.0214394	0.0188036	NIN/NRP1/SKIL/PLXNA4/DISC1	5	Astro_P	AST3
GO:0086001	cardiac muscle cell action potential	5/151	77/18800	0.000388155	0.0214394	0.0188036	SLC8A1/NEDD4L/CACNA2D1/SCN3B/ATP1B1	5	Astro_P	AST3
GO:0008088	axo-dendritic transport	5/151	78/18800	0.000412086	0.022287	0.019547	HNRNPU/HIF1A/HSPA8/WASF1/ARL8B	5	Astro_P	AST3
GO:0001933	negative regulation of protein phosphorylation	10/151	341/18800	0.000442203	0.0229592	0.0201365	SLC8A1/GNAQ/PTPRO/IRAK3/PDE4D/PRKAR2B/PTPN13/NCK2/PID1/HMGCR	10	Astro_P	AST3
GO:0031346	positive regulation of cell projection organization	10/151	341/18800	0.000442203	0.0229592	0.0201365	RAPGEF2/NIN/GRIP1/ARHGEF7/NRP1/KIT/SKIL/ACTR2/PLXNA4/DISC1	10	Astro_P	AST3
GO:0042551	neuron maturation	4/151	45/18800	0.000461254	0.0234787	0.0205922	ADGRB3/CNTNAP2/EDNRB/BCL11A	4	Astro_P	AST3
GO:0072659	protein localization to plasma membrane	9/151	283/18800	0.000479012	0.0239137	0.0209737	ATP2C1/RAPGEF2/SCN3B/GRIP1/ATP1B1/RAB31/KCNB2/PID1/FAM126A	9	Astro_P	AST3
GO:0051899	membrane depolarization	5/151	84/18800	0.000579846	0.0276677	0.0242662	SLC8A1/NEDD4L/CACNA2D1/SCN8A/SCN3B	5	Astro_P	AST3
GO:0007632	visual behavior	4/151	48/18800	0.000591244	0.0276677	0.0242662	HIF1A/KIT/NETO1/HMGCR	4	Astro_P	AST3
GO:0048483	autonomic nervous system development	4/151	48/18800	0.000591244	0.0276677	0.0242662	EDNRB/FZD3/NRP1/PLXNA4	4	Astro_P	AST3
GO:0007194	negative regulation of adenylate cyclase activity	3/151	21/18800	0.000607496	0.0276677	0.0242662	ADGRV1/EDNRB/GRM3	3	Astro_P	AST3
GO:0031290	retinal ganglion cell axon guidance	3/151	21/18800	0.000607496	0.0276677	0.0242662	PTPRO/NRP1/EPHB1	3	Astro_P	AST3
GO:0021700	developmental maturation	9/151	296/18800	0.000661013	0.0288151	0.0252725	ADGRB3/CNTNAP2/EDNRB/IGSF21/HIF1A/PDE3A/BCL11A/DISC1/XYLT1	9	Astro_P	AST3
GO:0048168	regulation of neuronal synaptic plasticity	4/151	50/18800	0.000691141	0.0288151	0.0252725	NCDN/GRIK2/KIT/NETO1	4	Astro_P	AST3
GO:0006883	cellular sodium ion homeostasis	3/151	22/18800	0.000699289	0.0288151	0.0252725	SLC8A1/NEDD4L/ATP1B1	3	Astro_P	AST3
GO:0021884	forebrain neuron development	3/151	22/18800	0.000699289	0.0288151	0.0252725	RAPGEF2/NRP1/DISC1	3	Astro_P	AST3
GO:0048485	sympathetic nervous system development	3/151	22/18800	0.000699289	0.0288151	0.0252725	FZD3/NRP1/PLXNA4	3	Astro_P	AST3
GO:0086012	membrane depolarization during cardiac muscle cell action potential	3/151	22/18800	0.000699289	0.0288151	0.0252725	SLC8A1/CACNA2D1/SCN3B	3	Astro_P	AST3
GO:0010975	regulation of neuron projection development	11/151	431/18800	0.000735022	0.0297669	0.0261073	ADGRB3/NEDD4L/RAPGEF2/PTPRO/NIN/NRP1/SKIL/ACTR2/BCL11A/PLXNA4/DISC1	11	Astro_P	AST3
GO:2000179	positive regulation of neural precursor cell proliferation	4/151	51/18800	0.000745318	0.0297669	0.0261073	HIF1A/FZD3/NAP1L1/DISC1	4	Astro_P	AST3
GO:0048169	regulation of long-term neuronal synaptic plasticity	3/151	23/18800	0.000799466	0.0310912	0.0272688	GRIK2/KIT/NETO1	3	Astro_P	AST3
GO:0048013	ephrin receptor signaling pathway	4/151	52/18800	0.00080243	0.0310912	0.0272688	ANKS1B/ARHGEF7/EPHB1/NCK2	4	Astro_P	AST3
GO:0045936	negative regulation of phosphate metabolic process	11/151	440/18800	0.000870029	0.0323013	0.0283301	SLC8A1/GNAQ/HNRNPU/PTPRO/IRAK3/PDE4D/PRKAR2B/PTPN13/NCK2/PID1/HMGCR	11	Astro_P	AST3
GO:0060048	cardiac muscle contraction	6/151	138/18800	0.00087468	0.0323013	0.0283301	SLC8A1/NEDD4L/CACNA2D1/SCN3B/PDE4D/ATP1B1	6	Astro_P	AST3
GO:0021537	telencephalon development	8/151	247/18800	0.000877153	0.0323013	0.0283301	SLC8A1/CNTNAP2/PHACTR1/HIF1A/NRGN/NIN/PLXNA4/DISC1	8	Astro_P	AST3
GO:0010563	negative regulation of phosphorus metabolic process	11/151	441/18800	0.000886224	0.0323013	0.0283301	SLC8A1/GNAQ/HNRNPU/PTPRO/IRAK3/PDE4D/PRKAR2B/PTPN13/NCK2/PID1/HMGCR	11	Astro_P	AST3
GO:0002052	positive regulation of neuroblast proliferation	3/151	24/18800	0.000908319	0.0323013	0.0283301	HIF1A/FZD3/DISC1	3	Astro_P	AST3
GO:0031280	negative regulation of cyclase activity	3/151	24/18800	0.000908319	0.0323013	0.0283301	ADGRV1/EDNRB/GRM3	3	Astro_P	AST3
GO:0048839	inner ear development	7/151	192/18800	0.000930119	0.0324622	0.0284712	ADGRV1/PLPPR4/SLC4A7/FZD3/ITGA8/PCDH15/ADAM10	7	Astro_P	AST3
GO:0030900	forebrain development	10/151	376/18800	0.000937852	0.0324622	0.0284712	SLC8A1/CNTNAP2/PHACTR1/RAPGEF2/HIF1A/NRGN/NIN/NRP1/PLXNA4/DISC1	10	Astro_P	AST3
GO:0035249	synaptic transmission, glutamatergic	5/151	94/18800	0.000966953	0.0330291	0.0289684	PLPPR4/GRIK2/CACNG3/DISC1/GRM3	5	Astro_P	AST3
GO:0003071	renal system process involved in regulation of systemic arterial blood pressure	3/151	25/18800	0.00102613	0.0341517	0.0299531	EDNRB/PTPRO/PCSK5	3	Astro_P	AST3
GO:0086064	cell communication by electrical coupling involved in cardiac conduction	3/151	25/18800	0.00102613	0.0341517	0.0299531	SLC8A1/PDE4D/ATP1B1	3	Astro_P	AST3
GO:0055078	sodium ion homeostasis	4/151	56/18800	0.00106196	0.0348968	0.0306065	SLC8A1/NEDD4L/EDNRB/ATP1B1	4	Astro_P	AST3
GO:0021952	central nervous system projection neuron axonogenesis	3/151	26/18800	0.00115318	0.0364708	0.031987	NIN/EPHB1/PLXNA4	3	Astro_P	AST3
GO:0090382	phagosome maturation	3/151	26/18800	0.00115318	0.0364708	0.031987	SYT11/RAB31/ARL8B	3	Astro_P	AST3
GO:0050773	regulation of dendrite development	5/151	98/18800	0.00116605	0.0364708	0.031987	ADGRB3/NEDD4L/RAPGEF2/ACTR2/BCL11A	5	Astro_P	AST3
GO:0061337	cardiac conduction	5/151	98/18800	0.00116605	0.0364708	0.031987	SLC8A1/CACNA2D1/SCN3B/PDE4D/ATP1B1	5	Astro_P	AST3
GO:0045761	regulation of adenylate cyclase activity	4/151	58/18800	0.00121159	0.0374439	0.0328405	ADGRV1/CAP2/EDNRB/GRM3	4	Astro_P	AST3
GO:0007214	gamma-aminobutyric acid signaling pathway	3/151	27/18800	0.00128973	0.0389318	0.0341454	GABRB3/GABRA1/PLCL2	3	Astro_P	AST3
GO:0051350	negative regulation of lyase activity	3/151	27/18800	0.00128973	0.0389318	0.0341454	ADGRV1/EDNRB/GRM3	3	Astro_P	AST3
GO:0032412	regulation of ion transmembrane transporter activity	8/151	263/18800	0.00131115	0.0391234	0.0343135	NEDD4L/NETO2/CACNA2D1/SCN3B/PDE4D/CACNG3/ATP1B1/NETO1	8	Astro_P	AST3
GO:0099601	regulation of neurotransmitter receptor activity	4/151	61/18800	0.00146282	0.043153	0.0378477	NETO2/CACNG3/NETO1/NPTXR	4	Astro_P	AST3
GO:0050807	regulation of synapse organization	7/151	209/18800	0.00151866	0.0442972	0.0388512	ADGRB3/CTTNBP2/PTPRO/HSPA8/EPHB1/ACTR2/DISC1	7	Astro_P	AST3
GO:0002027	regulation of heart rate	5/151	105/18800	0.00158537	0.0449323	0.0394083	SLC8A1/CACNA2D1/EDNRB/SCN3B/PDE4D	5	Astro_P	AST3
GO:0031503	protein-containing complex localization	6/151	155/18800	0.00159084	0.0449323	0.0394083	ANKS1B/HNRNPU/GRIP1/CACNG3/NETO1/ADAM10	6	Astro_P	AST3
GO:0021602	cranial nerve morphogenesis	3/151	29/18800	0.00159236	0.0449323	0.0394083	NRP1/EPHB1/PLXNA4	3	Astro_P	AST3
GO:0022898	regulation of transmembrane transporter activity	8/151	273/18800	0.00165946	0.0463221	0.0406272	NEDD4L/NETO2/CACNA2D1/SCN3B/PDE4D/CACNG3/ATP1B1/NETO1	8	Astro_P	AST3
GO:0048814	regulation of dendrite morphogenesis	4/151	64/18800	0.00174825	0.0480654	0.0421562	ADGRB3/NEDD4L/RAPGEF2/ACTR2	4	Astro_P	AST3
GO:0140058	neuron projection arborization	3/151	30/18800	0.00175894	0.0480654	0.0421562	PHACTR1/GRIP1/NRP1	3	Astro_P	AST3
GO:0050803	regulation of synapse structure or activity	7/151	215/18800	0.00178441	0.0482535	0.0423211	ADGRB3/CTTNBP2/PTPRO/HSPA8/EPHB1/ACTR2/DISC1	7	Astro_P	AST3
GO:0043583	ear development	7/151	219/18800	0.00198074	0.0530103	0.0464931	ADGRV1/PLPPR4/SLC4A7/FZD3/ITGA8/PCDH15/ADAM10	7	Astro_P	AST3
GO:1901016	regulation of potassium ion transmembrane transporter activity	4/151	67/18800	0.00207019	0.054394	0.0477067	NEDD4L/NETO2/ATP1B1/NETO1	4	Astro_P	AST3
GO:0006936	muscle contraction	9/151	349/18800	0.00207435	0.054394	0.0477067	SLC8A1/NEDD4L/CACNA2D1/EDNRB/SCN3B/PDE4D/KIT/ATP1B1/KCNB2	9	Astro_P	AST3
GO:0010644	cell communication by electrical coupling	3/151	32/18800	0.0021238	0.0547858	0.0480503	SLC8A1/PDE4D/ATP1B1	3	Astro_P	AST3
GO:0034329	cell junction assembly	10/151	420/18800	0.0021315	0.0547858	0.0480503	ADGRB3/CNTNAP2/ADGRL3/RAPGEF2/PTPRO/ARHGEF7/NRP1/EPHB1/GABRB3/GABRA1	10	Astro_P	AST3
GO:1904062	regulation of cation transmembrane transport	9/151	352/18800	0.0021976	0.055931	0.0490548	SLC8A1/NEDD4L/NETO2/CACNA2D1/SCN3B/PDE4D/CACNG3/ATP1B1/NETO1	9	Astro_P	AST3
GO:0048588	developmental cell growth	7/151	227/18800	0.00242334	0.0610776	0.0535686	NEDD4L/NIN/NRP1/BCL11A/WASF1/PLXNA4/DISC1	7	Astro_P	AST3
GO:0021953	central nervous system neuron differentiation	6/151	169/18800	0.00245959	0.0613952	0.0538472	RAPGEF2/NIN/NRP1/EPHB1/PLXNA4/DISC1	6	Astro_P	AST3
GO:1902692	regulation of neuroblast proliferation	3/151	34/18800	0.00253241	0.0626109	0.0549134	HIF1A/FZD3/DISC1	3	Astro_P	AST3
GO:1990138	neuron projection extension	6/151	172/18800	0.0026848	0.064655	0.0567062	NEDD4L/NRP1/BCL11A/WASF1/PLXNA4/DISC1	6	Astro_P	AST3
GO:0021955	central nervous system neuron axonogenesis	3/151	35/18800	0.00275366	0.064655	0.0567062	NIN/EPHB1/PLXNA4	3	Astro_P	AST3
GO:0090075	relaxation of muscle	3/151	35/18800	0.00275366	0.064655	0.0567062	SLC8A1/PDE4D/ATP1B1	3	Astro_P	AST3
GO:1903539	protein localization to postsynaptic membrane	3/151	35/18800	0.00275366	0.064655	0.0567062	GRIP1/CACNG3/ADAM10	3	Astro_P	AST3
GO:0070344	regulation of fat cell proliferation	2/151	10/18800	0.00276452	0.064655	0.0567062	E2F3/PID1	2	Astro_P	AST3
GO:0140059	dendrite arborization	2/151	10/18800	0.00276452	0.064655	0.0567062	PHACTR1/NRP1	2	Astro_P	AST3
GO:0019226	transmission of nerve impulse	4/151	73/18800	0.00283273	0.0656585	0.0575863	CNTNAP2/SCN8A/GRIK2/CACNG3	4	Astro_P	AST3
GO:0060560	developmental growth involved in morphogenesis	7/151	234/18800	0.00286996	0.0659329	0.0578269	NEDD4L/NIN/NRP1/BCL11A/WASF1/PLXNA4/DISC1	7	Astro_P	AST3
GO:0007020	microtubule nucleation	3/151	36/18800	0.00298646	0.0667522	0.0585455	NIN/ARHGEF7/CEP192	3	Astro_P	AST3
GO:0062237	protein localization to postsynapse	3/151	36/18800	0.00298646	0.0667522	0.0585455	GRIP1/CACNG3/ADAM10	3	Astro_P	AST3
GO:0097484	dendrite extension	3/151	36/18800	0.00298646	0.0667522	0.0585455	NEDD4L/BCL11A/WASF1	3	Astro_P	AST3
GO:0033673	negative regulation of kinase activity	7/151	236/18800	0.00300848	0.0667522	0.0585455	SLC8A1/GNAQ/HNRNPU/PTPRO/IRAK3/PRKAR2B/HMGCR	7	Astro_P	AST3
GO:0086003	cardiac muscle cell contraction	4/151	75/18800	0.00312448	0.0687386	0.0602877	NEDD4L/CACNA2D1/SCN3B/PDE4D	4	Astro_P	AST3
GO:0006941	striated muscle contraction	6/151	178/18800	0.00318126	0.0693996	0.0608674	SLC8A1/NEDD4L/CACNA2D1/SCN3B/PDE4D/ATP1B1	6	Astro_P	AST3
GO:0032409	regulation of transporter activity	8/151	305/18800	0.00328818	0.0698033	0.0612215	NEDD4L/NETO2/CACNA2D1/SCN3B/PDE4D/CACNG3/ATP1B1/NETO1	8	Astro_P	AST3
GO:0021561	facial nerve development	2/151	11/18800	0.0033611	0.0698033	0.0612215	NRP1/PLXNA4	2	Astro_P	AST3
GO:0021604	cranial nerve structural organization	2/151	11/18800	0.0033611	0.0698033	0.0612215	NRP1/PLXNA4	2	Astro_P	AST3
GO:0021610	facial nerve morphogenesis	2/151	11/18800	0.0033611	0.0698033	0.0612215	NRP1/PLXNA4	2	Astro_P	AST3
GO:0071679	commissural neuron axon guidance	2/151	11/18800	0.0033611	0.0698033	0.0612215	FZD3/NRP1	2	Astro_P	AST3
GO:1902667	regulation of axon guidance	2/151	11/18800	0.0033611	0.0698033	0.0612215	PTPRO/NRP1	2	Astro_P	AST3
GO:0051339	regulation of lyase activity	4/151	77/18800	0.0034361	0.0707947	0.062091	ADGRV1/CAP2/EDNRB/GRM3	4	Astro_P	AST3
GO:0031279	regulation of cyclase activity	4/151	78/18800	0.00359957	0.0733051	0.0642928	ADGRV1/CAP2/EDNRB/GRM3	4	Astro_P	AST3
GO:0007188	adenylate cyclase-modulating G protein-coupled receptor signaling pathway	7/151	244/18800	0.00361443	0.0733051	0.0642928	ADGRB3/GNAQ/ADGRL3/RAPGEF2/PDE4D/GNA14/GRM3	7	Astro_P	AST3
GO:0048469	cell maturation	6/151	183/18800	0.00364483	0.0733488	0.0643311	ADGRB3/CNTNAP2/EDNRB/HIF1A/PDE3A/BCL11A	6	Astro_P	AST3
GO:0009187	cyclic nucleotide metabolic process	3/151	39/18800	0.00375609	0.0748973	0.0656893	PDE4D/GUCY1A2/PDE10A	3	Astro_P	AST3
GO:0071695	anatomical structure maturation	7/151	246/18800	0.00377949	0.0748973	0.0656893	ADGRB3/CNTNAP2/EDNRB/HIF1A/PDE3A/BCL11A/XYLT1	7	Astro_P	AST3
GO:0060047	heart contraction	7/151	247/18800	0.00386414	0.0759948	0.0666518	SLC8A1/NEDD4L/CACNA2D1/EDNRB/SCN3B/PDE4D/ATP1B1	7	Astro_P	AST3
GO:0070588	calcium ion transmembrane transport	8/151	314/18800	0.00391813	0.0764771	0.0670749	SLC8A1/CACNA2D1/ATP2C1/EDNRB/CACNA2D3/PDE4D/CACNG3/ATP1B1	8	Astro_P	AST3
GO:0021559	trigeminal nerve development	2/151	12/18800	0.00401213	0.0765844	0.0671689	NRP1/PLXNA4	2	Astro_P	AST3
GO:0070341	fat cell proliferation	2/151	12/18800	0.00401213	0.0765844	0.0671689	E2F3/PID1	2	Astro_P	AST3
GO:0098935	dendritic transport	2/151	12/18800	0.00401213	0.0765844	0.0671689	HNRNPU/WASF1	2	Astro_P	AST3
GO:0021879	forebrain neuron differentiation	3/151	41/18800	0.0043303	0.0820545	0.0719665	RAPGEF2/NRP1/DISC1	3	Astro_P	AST3
GO:0030048	actin filament-based movement	5/151	133/18800	0.00441388	0.0830322	0.072824	NEDD4L/CACNA2D1/SCN3B/PDE4D/MYH10	5	Astro_P	AST3
GO:0034314	Arp2/3 complex-mediated actin nucleation	3/151	42/18800	0.00463625	0.0865877	0.0759425	ACTR2/WASF1/JMY	3	Astro_P	AST3
GO:0009214	cyclic nucleotide catabolic process	2/151	13/18800	0.0047167	0.0868409	0.0761645	PDE4D/PDE10A	2	Astro_P	AST3
GO:0099010	modification of postsynaptic structure	2/151	13/18800	0.0047167	0.0868409	0.0761645	CTTNBP2/WASF1	2	Astro_P	AST3
GO:0003015	heart process	7/151	257/18800	0.0047921	0.0876076	0.076837	SLC8A1/NEDD4L/CACNA2D1/EDNRB/SCN3B/PDE4D/ATP1B1	7	Astro_P	AST3
GO:0009581	detection of external stimulus	5/151	136/18800	0.00484962	0.0880392	0.0772154	GNAQ/ADGRV1/GRIK2/EPHB1/KIT	5	Astro_P	AST3
GO:2000177	regulation of neural precursor cell proliferation	4/151	85/18800	0.00489378	0.088224	0.0773776	HIF1A/FZD3/NAP1L1/DISC1	4	Astro_P	AST3
GO:0009582	detection of abiotic stimulus	5/151	139/18800	0.00531508	0.0941083	0.0825385	GNAQ/ADGRV1/GRIK2/EPHB1/KIT	5	Astro_P	AST3
GO:0048167	regulation of synaptic plasticity	6/151	198/18800	0.00533807	0.0941083	0.0825385	NCDN/RAPGEF2/NRGN/GRIK2/KIT/NETO1	6	Astro_P	AST3
GO:0061564	axon development	10/151	479/18800	0.00539499	0.0941083	0.0825385	PLPPR4/PTPRO/FZD3/DHFR/NIN/NRP1/EPHB1/SKIL/PLXNA4/DISC1	10	Astro_P	AST3
GO:0001771	immunological synapse formation	2/151	14/18800	0.00547394	0.0941083	0.0825385	EPHB1/NCK2	2	Astro_P	AST3
GO:0014841	skeletal muscle satellite cell proliferation	2/151	14/18800	0.00547394	0.0941083	0.0825385	EPHB1/MEGF10	2	Astro_P	AST3
GO:0016322	neuron remodeling	2/151	14/18800	0.00547394	0.0941083	0.0825385	ADGRB3/BCL11A	2	Astro_P	AST3
GO:0071236	cellular response to antibiotic	2/151	14/18800	0.00547394	0.0941083	0.0825385	ACTR2/PLA2G4A	2	Astro_P	AST3
GO:1903510	mucopolysaccharide metabolic process	4/151	88/18800	0.00553292	0.0944965	0.0828789	EDNRB/NDST3/CHST11/XYLT1	4	Astro_P	AST3
GO:2000273	positive regulation of signaling receptor activity	3/151	45/18800	0.00563123	0.0955469	0.0838002	HIF1A/NRP1/CACNG3	3	Astro_P	AST3
GO:0061351	neural precursor cell proliferation	5/151	143/18800	0.00598375	0.100065	0.0877627	HIF1A/FZD3/NAP1L1/EPHB1/DISC1	5	Astro_P	AST3
GO:0060996	dendritic spine development	4/151	91/18800	0.00622557	0.100065	0.0877627	EPHB1/NCK2/ACTR2/DISC1	4	Astro_P	AST3
GO:0051348	negative regulation of transferase activity	7/151	270/18800	0.00623861	0.100065	0.0877627	SLC8A1/GNAQ/HNRNPU/PTPRO/IRAK3/PRKAR2B/HMGCR	7	Astro_P	AST3
GO:0010649	regulation of cell communication by electrical coupling	2/151	15/18800	0.00628297	0.100065	0.0877627	SLC8A1/PDE4D	2	Astro_P	AST3
GO:0010763	positive regulation of fibroblast migration	2/151	15/18800	0.00628297	0.100065	0.0877627	SLC8A1/ARHGEF7	2	Astro_P	AST3
GO:0014856	skeletal muscle cell proliferation	2/151	15/18800	0.00628297	0.100065	0.0877627	EPHB1/MEGF10	2	Astro_P	AST3
GO:0030202	heparin metabolic process	2/151	15/18800	0.00628297	0.100065	0.0877627	EDNRB/NDST3	2	Astro_P	AST3
GO:0036376	sodium ion export across plasma membrane	2/151	15/18800	0.00628297	0.100065	0.0877627	SLC8A1/ATP1B1	2	Astro_P	AST3
GO:0050910	detection of mechanical stimulus involved in sensory perception of sound	2/151	15/18800	0.00628297	0.100065	0.0877627	ADGRV1/KIT	2	Astro_P	AST3
GO:1902287	semaphorin-plexin signaling pathway involved in axon guidance	2/151	15/18800	0.00628297	0.100065	0.0877627	NRP1/PLXNA4	2	Astro_P	AST3
GO:0043618	regulation of transcription from RNA polymerase II promoter in response to stress	3/151	47/18800	0.00636025	0.100678	0.0883005	HIF1A/NCK2/ATF6	3	Astro_P	AST3
GO:0043547	positive regulation of GTPase activity	7/151	272/18800	0.00648723	0.102066	0.0895175	ARHGAP24/RAPGEF5/RAPGEF2/ARHGEF7/ASAP2/RALGPS2/RGS6	7	Astro_P	AST3
GO:0003044	regulation of systemic arterial blood pressure mediated by a chemical signal	3/151	48/18800	0.00674485	0.104848	0.0919578	EDNRB/PDE4D/PCSK5	3	Astro_P	AST3
GO:0061028	establishment of endothelial barrier	3/151	48/18800	0.00674485	0.104848	0.0919578	EDNRB/RAPGEF2/PDE4D	3	Astro_P	AST3
GO:0001991	regulation of systemic arterial blood pressure by circulatory renin-angiotensin	2/151	16/18800	0.0071429	0.106724	0.0936032	EDNRB/PCSK5	2	Astro_P	AST3
GO:0046068	cGMP metabolic process	2/151	16/18800	0.0071429	0.106724	0.0936032	GUCY1A2/PDE10A	2	Astro_P	AST3
GO:0099633	protein localization to postsynaptic specialization membrane	2/151	16/18800	0.0071429	0.106724	0.0936032	CACNG3/ADAM10	2	Astro_P	AST3
GO:0099645	neurotransmitter receptor localization to postsynaptic specialization membrane	2/151	16/18800	0.0071429	0.106724	0.0936032	CACNG3/ADAM10	2	Astro_P	AST3
GO:1902285	semaphorin-plexin signaling pathway involved in neuron projection guidance	2/151	16/18800	0.0071429	0.106724	0.0936032	NRP1/PLXNA4	2	Astro_P	AST3
GO:1904862	inhibitory synapse assembly	2/151	16/18800	0.0071429	0.106724	0.0936032	GABRB3/GABRA1	2	Astro_P	AST3
GO:0008016	regulation of heart contraction	6/151	211/18800	0.00722004	0.106724	0.0936032	SLC8A1/CACNA2D1/EDNRB/SCN3B/PDE4D/ATP1B1	6	Astro_P	AST3
GO:0003073	regulation of systemic arterial blood pressure	4/151	95/18800	0.00723553	0.106724	0.0936032	EDNRB/PTPRO/PDE4D/PCSK5	4	Astro_P	AST3
GO:1901379	regulation of potassium ion transmembrane transport	4/151	95/18800	0.00723553	0.106724	0.0936032	NEDD4L/NETO2/ATP1B1/NETO1	4	Astro_P	AST3
GO:0008360	regulation of cell shape	5/151	151/18800	0.00749505	0.108957	0.0955619	KIT/ARHGAP15/MYH10/PLXNA4/FGD4	5	Astro_P	AST3
GO:0006469	negative regulation of protein kinase activity	6/151	213/18800	0.00754729	0.108957	0.0955619	SLC8A1/GNAQ/PTPRO/IRAK3/PRKAR2B/HMGCR	6	Astro_P	AST3
GO:0021872	forebrain generation of neurons	3/151	50/18800	0.00755482	0.108957	0.0955619	RAPGEF2/NRP1/DISC1	3	Astro_P	AST3
GO:0072666	establishment of protein localization to vacuole	3/151	50/18800	0.00755482	0.108957	0.0955619	HSPA8/CACNG3/VPS13A	3	Astro_P	AST3
GO:0007409	axonogenesis	9/151	430/18800	0.00803227	0.11219	0.0983969	PLPPR4/PTPRO/FZD3/NIN/NRP1/EPHB1/SKIL/PLXNA4/DISC1	9	Astro_P	AST3
GO:0021783	preganglionic parasympathetic fiber development	2/151	17/18800	0.00805289	0.11219	0.0983969	NRP1/PLXNA4	2	Astro_P	AST3
GO:0036342	post-anal tail morphogenesis	2/151	17/18800	0.00805289	0.11219	0.0983969	FZD3/CHST11	2	Astro_P	AST3
GO:0048532	anatomical structure arrangement	2/151	17/18800	0.00805289	0.11219	0.0983969	NRP1/PLXNA4	2	Astro_P	AST3
GO:0061548	ganglion development	2/151	17/18800	0.00805289	0.11219	0.0983969	FZD3/NRP1	2	Astro_P	AST3
GO:0072673	lamellipodium morphogenesis	2/151	17/18800	0.00805289	0.11219	0.0983969	ARHGEF7/WASF1	2	Astro_P	AST3
GO:0043484	regulation of RNA splicing	5/151	154/18800	0.00812468	0.11219	0.0983969	HNRNPU/HNRNPLL/HSPA8/YTHDC1/KHDRBS3	5	Astro_P	AST3
GO:0050770	regulation of axonogenesis	5/151	154/18800	0.00812468	0.11219	0.0983969	NIN/NRP1/SKIL/PLXNA4/DISC1	5	Astro_P	AST3
GO:0007189	adenylate cyclase-activating G protein-coupled receptor signaling pathway	5/151	155/18800	0.00834248	0.11444	0.10037	ADGRB3/GNAQ/ADGRL3/RAPGEF2/PDE4D	5	Astro_P	AST3
GO:0007215	glutamate receptor signaling pathway	3/151	52/18800	0.00841988	0.11444	0.10037	GNAQ/GRIK2/GRM3	3	Astro_P	AST3
GO:0086009	membrane repolarization	3/151	52/18800	0.00841988	0.11444	0.10037	NEDD4L/CACNA2D1/ATP1B1	3	Astro_P	AST3
GO:0007605	sensory perception of sound	5/151	156/18800	0.00856429	0.115587	0.101376	USP53/ADGRV1/PCDH15/KIT/CCDC50	5	Astro_P	AST3
GO:0071805	potassium ion transmembrane transport	6/151	219/18800	0.0085933	0.115587	0.101376	NEDD4L/NETO2/KCNQ3/ATP1B1/NETO1/KCNB2	6	Astro_P	AST3
GO:0010970	transport along microtubule	5/151	157/18800	0.00879016	0.11693	0.102554	HNRNPU/HIF1A/HSPA8/WASF1/ARL8B	5	Astro_P	AST3
GO:0055067	monovalent inorganic cation homeostasis	5/151	157/18800	0.00879016	0.11693	0.102554	SLC8A1/NEDD4L/EDNRB/SLC4A7/ATP1B1	5	Astro_P	AST3
GO:0043620	regulation of DNA-templated transcription in response to stress	3/151	53/18800	0.00887332	0.11693	0.102554	HIF1A/NCK2/ATF6	3	Astro_P	AST3
GO:0072698	protein localization to microtubule cytoskeleton	3/151	53/18800	0.00887332	0.11693	0.102554	HNRNPU/CEP192/DISC1	3	Astro_P	AST3
GO:0030206	chondroitin sulfate biosynthetic process	2/151	18/18800	0.00901208	0.118158	0.103632	CHST11/XYLT1	2	Astro_P	AST3
GO:0021545	cranial nerve development	3/151	54/18800	0.00934083	0.121244	0.106338	NRP1/EPHB1/PLXNA4	3	Astro_P	AST3
GO:0086002	cardiac muscle cell action potential involved in contraction	3/151	54/18800	0.00934083	0.121244	0.106338	NEDD4L/CACNA2D1/SCN3B	3	Astro_P	AST3
GO:0048024	regulation of mRNA splicing, via spliceosome	4/151	103/18800	0.00956737	0.122955	0.107839	HNRNPU/HSPA8/YTHDC1/KHDRBS3	4	Astro_P	AST3
GO:0070252	actin-mediated cell contraction	4/151	103/18800	0.00956737	0.122955	0.107839	NEDD4L/CACNA2D1/SCN3B/PDE4D	4	Astro_P	AST3
GO:0045010	actin nucleation	3/151	55/18800	0.00982247	0.125612	0.110169	ACTR2/WASF1/JMY	3	Astro_P	AST3
GO:0007018	microtubule-based movement	16/164	395/18800	3.86039e-07	0.00093074	0.000867571	CFAP46/CFAP43/SPAG17/CFAP54/DNAH12/KIF6/TTLL9/DNAH6/DNAH9/MAPT/MAPK8IP3/HYDIN/CFAP47/CFAP70/IFT88/CFAP44	16	Astro_A	AST3
GO:0003341	cilium movement	10/164	187/18800	5.81769e-06	0.00701323	0.00653725	CFAP46/CFAP43/SPAG17/CFAP54/TTLL9/DNAH9/HYDIN/CFAP47/CFAP70/CFAP44	10	Astro_A	AST3
GO:0001578	microtubule bundle formation	8/164	118/18800	9.1665e-06	0.00736681	0.00686683	CFAP46/CFAP43/SPAG17/NAV1/HYDIN/CFAP47/TPPP3/CFAP44	8	Astro_A	AST3
GO:0007163	establishment or maintenance of cell polarity	10/164	219/18800	2.30702e-05	0.0139055	0.0129618	PATJ/CRB2/HES1/DLG5/CRB1/ANKFN1/JAM3/ERBIN/LMNA/RHOB	10	Astro_A	AST3
GO:0031647	regulation of protein stability	11/164	300/18800	6.72265e-05	0.027496	0.0256299	HIP1R/C10orf90/MAPK8IP3/GIPC1/SREBF1/COG7/KAT2A/CTSH/CRYAB/PTGES3/LMNA	11	Astro_A	AST3
GO:0060271	cilium assembly	12/164	355/18800	6.84263e-05	0.027496	0.0256299	CFAP46/CFAP43/SPAG17/CFAP54/CROCC/HYDIN/CFAP47/CFAP70/AHI1/IFT88/RFX2/CFAP44	12	Astro_A	AST3
GO:0097090	presynaptic membrane organization	3/164	11/18800	0.000102156	0.0341506	0.0318329	PTPRD/CNTN2/LRP4	3	Astro_A	AST3
GO:0035082	axoneme assembly	6/164	87/18800	0.000113316	0.0341506	0.0318329	CFAP46/CFAP43/SPAG17/HYDIN/CFAP47/CFAP44	6	Astro_A	AST3
GO:0010001	glial cell differentiation	9/164	218/18800	0.000128751	0.0344911	0.0321502	CNTN2/ABCA2/MAPT/NDRG1/HES1/CRB1/PSEN1/GPC1/BIN1	9	Astro_A	AST3
GO:0044782	cilium organization	12/164	384/18800	0.000143375	0.0345677	0.0322216	CFAP46/CFAP43/SPAG17/CFAP54/CROCC/HYDIN/CFAP47/CFAP70/AHI1/IFT88/RFX2/CFAP44	12	Astro_A	AST3
GO:0090660	cerebrospinal fluid circulation	3/164	14/18800	0.000221063	0.048453	0.0451646	CFAP43/CFAP54/DNAH9	3	Astro_A	AST3
GO:0001539	cilium or flagellum-dependent cell motility	7/164	151/18800	0.000364586	0.0676166	0.0630275	CFAP46/CFAP43/CFAP54/TTLL9/DNAH6/CFAP47/CFAP44	7	Astro_A	AST3
GO:0060285	cilium-dependent cell motility	7/164	151/18800	0.000364586	0.0676166	0.0630275	CFAP46/CFAP43/CFAP54/TTLL9/DNAH6/CFAP47/CFAP44	7	Astro_A	AST3
GO:0003351	epithelial cilium movement involved in extracellular fluid movement	4/164	41/18800	0.00043959	0.0757036	0.0705657	CFAP43/SPAG17/CFAP54/DNAH9	4	Astro_A	AST3
GO:0006858	extracellular transport	4/164	44/18800	0.00057742	0.0902819	0.0841546	CFAP43/SPAG17/CFAP54/DNAH9	4	Astro_A	AST3
GO:0060562	epithelial tube morphogenesis	10/164	328/18800	0.000625325	0.0902819	0.0841546	GREB1L/HHIP/HES1/DLC1/DLG5/AHI1/PSEN1/KAT2A/CTSH/RHOB	10	Astro_A	AST3
GO:0048708	astrocyte differentiation	5/164	79/18800	0.000636579	0.0902819	0.0841546	CNTN2/MAPT/HES1/PSEN1/BIN1	5	Astro_A	AST3
GO:0035088	establishment or maintenance of apical/basal cell polarity	4/164	50/18800	0.00094065	0.119363	0.111262	PATJ/CRB2/CRB1/ERBIN	4	Astro_A	AST3
GO:0061245	establishment or maintenance of bipolar cell polarity	4/164	50/18800	0.00094065	0.119363	0.111262	PATJ/CRB2/CRB1/ERBIN	4	Astro_A	AST3
GO:0042063	gliogenesis	9/164	291/18800	0.00105497	0.127177	0.118546	CNTN2/ABCA2/MAPT/NDRG1/HES1/CRB1/PSEN1/GPC1/BIN1	9	Astro_A	AST3
GO:0042552	myelination	6/164	138/18800	0.0013395	0.12876	0.120021	CNTN2/ABCA2/NDRG1/GPC1/SERINC5/JAM3	6	Astro_A	AST3
GO:0060294	cilium movement involved in cell motility	6/164	138/18800	0.0013395	0.12876	0.120021	CFAP46/CFAP43/CFAP54/TTLL9/CFAP47/CFAP44	6	Astro_A	AST3
GO:0050804	modulation of chemical synaptic transmission	11/164	429/18800	0.00139114	0.12876	0.120021	PTPRD/CNTN2/BAIAP3/MAPT/GIPC1/SLC12A2/PSEN1/KAT2A/PXK/TUBB2B/SHANK2	11	Astro_A	AST3
GO:0001822	kidney development	9/164	303/18800	0.00139641	0.12876	0.120021	GREB1L/KIRREL3/HES1/DLG5/LRP4/AHI1/IFT88/CTSH/ARID5B	9	Astro_A	AST3
GO:0099177	regulation of trans-synaptic signaling	11/164	430/18800	0.00141709	0.12876	0.120021	PTPRD/CNTN2/BAIAP3/MAPT/GIPC1/SLC12A2/PSEN1/KAT2A/PXK/TUBB2B/SHANK2	11	Astro_A	AST3
GO:0007272	ensheathment of neurons	6/164	140/18800	0.00144194	0.12876	0.120021	CNTN2/ABCA2/NDRG1/GPC1/SERINC5/JAM3	6	Astro_A	AST3
GO:0008366	axon ensheathment	6/164	140/18800	0.00144194	0.12876	0.120021	CNTN2/ABCA2/NDRG1/GPC1/SERINC5/JAM3	6	Astro_A	AST3
GO:0044458	motile cilium assembly	4/164	57/18800	0.00153896	0.132515	0.123522	CFAP43/CFAP47/AHI1/CFAP44	4	Astro_A	AST3
GO:0030010	establishment of cell polarity	6/164	143/18800	0.00160669	0.133577	0.124511	PATJ/CRB2/HES1/CRB1/ANKFN1/JAM3	6	Astro_A	AST3
GO:0072001	renal system development	9/164	312/18800	0.00170687	0.137055	0.127753	GREB1L/KIRREL3/HES1/DLG5/LRP4/AHI1/IFT88/CTSH/ARID5B	9	Astro_A	AST3
GO:0099111	microtubule-based transport	7/164	198/18800	0.00178943	0.137055	0.127753	CFAP43/SPAG17/CFAP54/DNAH9/MAPT/MAPK8IP3/IFT88	7	Astro_A	AST3
GO:0007288	sperm axoneme assembly	3/164	28/18800	0.00181906	0.137055	0.127753	CFAP43/CFAP47/CFAP44	3	Astro_A	AST3
GO:0006656	phosphatidylcholine biosynthetic process	3/164	29/18800	0.00201604	0.138014	0.128648	SLC44A1/SLC44A3/DHRS7B	3	Astro_A	AST3
GO:0060441	epithelial tube branching involved in lung morphogenesis	3/164	29/18800	0.00201604	0.138014	0.128648	HHIP/DLG5/CTSH	3	Astro_A	AST3
GO:0030902	hindbrain development	6/164	150/18800	0.00204661	0.138014	0.128648	HES1/DLC1/DIXDC1/AHI1/PSEN1/KAT2A	6	Astro_A	AST3
GO:0060541	respiratory system development	7/164	203/18800	0.00206077	0.138014	0.128648	HHIP/HYDIN/HES1/DLG5/SREBF1/CTSH/PTGES3	7	Astro_A	AST3
GO:0018200	peptidyl-glutamic acid modification	3/164	31/18800	0.00244863	0.147591	0.137574	AGBL1/TTLL9/TTLL7	3	Astro_A	AST3
GO:0034311	diol metabolic process	3/164	31/18800	0.00244863	0.147591	0.137574	ABCA2/QDPR/PLPP1	3	Astro_A	AST3
GO:0048384	retinoic acid receptor signaling pathway	3/164	31/18800	0.00244863	0.147591	0.137574	ZNF536/ACTN4/DHRS3	3	Astro_A	AST3
GO:0048710	regulation of astrocyte differentiation	3/164	31/18800	0.00244863	0.147591	0.137574	CNTN2/HES1/BIN1	3	Astro_A	AST3
GO:0120316	sperm flagellum assembly	3/164	32/18800	0.00268477	0.157878	0.147163	CFAP43/CFAP47/CFAP44	3	Astro_A	AST3
GO:1990000	amyloid fibril formation	3/164	34/18800	0.00319805	0.179344	0.167173	MAPT/PSEN1/CRYAB	3	Astro_A	AST3
GO:0097105	presynaptic membrane assembly	2/164	10/18800	0.00325073	0.179344	0.167173	PTPRD/LRP4	2	Astro_A	AST3
GO:0003407	neural retina development	4/164	70/18800	0.00327298	0.179344	0.167173	CRB2/CRB1/AHI1/PSEN1	4	Astro_A	AST3
GO:0021782	glial cell development	5/164	115/18800	0.00337393	0.180768	0.168499	CNTN2/ABCA2/MAPT/NDRG1/PSEN1	5	Astro_A	AST3
GO:0045665	negative regulation of neuron differentiation	4/164	72/18800	0.00362341	0.185391	0.172809	CNTN2/ZNF536/HES1/DIXDC1	4	Astro_A	AST3
GO:0015695	organic cation transport	3/164	36/18800	0.0037676	0.185391	0.172809	SLC44A1/SLC44A3/PSEN1	3	Astro_A	AST3
GO:0050808	synapse organization	10/164	419/18800	0.00380567	0.185391	0.172809	PTPRD/CNTN2/PTPRF/MAPT/KIRREL3/DLG5/LRP4/PALM/PSEN1/SHANK2	10	Astro_A	AST3
GO:0001655	urogenital system development	9/164	352/18800	0.00381921	0.185391	0.172809	GREB1L/KIRREL3/HES1/DLG5/LRP4/AHI1/IFT88/CTSH/ARID5B	9	Astro_A	AST3
GO:0034329	cell junction assembly	10/164	420/18800	0.00386984	0.185391	0.172809	PTPRD/COL16A1/PATJ/KIRREL3/DLC1/DLG5/LRP4/JAM3/CDHR3/SHANK2	10	Astro_A	AST3
GO:0060453	regulation of gastric acid secretion	2/164	11/18800	0.00395041	0.185391	0.172809	HIP1R/SGK1	2	Astro_A	AST3
GO:0046470	phosphatidylcholine metabolic process	4/164	74/18800	0.00399848	0.185391	0.172809	SLC44A1/SLC44A3/DHRS7B/DBI	4	Astro_A	AST3
GO:0052548	regulation of endopeptidase activity	10/164	426/18800	0.00427311	0.194386	0.181194	ABCA2/HIP1R/MAPT/CRB2/DLC1/SERPINI2/BIN1/CTSH/CRYAB/SPOCK3	10	Astro_A	AST3
GO:0006919	activation of cysteine-type endopeptidase activity involved in apoptotic process	4/164	77/18800	0.00460901	0.196593	0.183251	HIP1R/MAPT/DLC1/CTSH	4	Astro_A	AST3
GO:0007286	spermatid development	6/164	177/18800	0.00463414	0.196593	0.183251	CFAP43/CFAP47/RFX2/JAM3/CFAP44/PACRG	6	Astro_A	AST3
GO:0034333	adherens junction assembly	2/164	12/18800	0.00471343	0.196593	0.183251	DLG5/JAM3	2	Astro_A	AST3
GO:0098911	regulation of ventricular cardiac muscle cell action potential	2/164	12/18800	0.00471343	0.196593	0.183251	CTNNA3/BIN1	2	Astro_A	AST3
GO:0003016	respiratory system process	3/164	39/18800	0.00473133	0.196593	0.183251	CFAP43/CFAP54/DNAH9	3	Astro_A	AST3
GO:0045444	fat cell differentiation	7/164	237/18800	0.00484305	0.196593	0.183251	CNTN2/HES1/ZBTB7C/SREBF1/CEBPD/DHRS7B/ARID5B	7	Astro_A	AST3
GO:0030324	lung development	6/164	179/18800	0.00489241	0.196593	0.183251	HHIP/HES1/DLG5/SREBF1/CTSH/PTGES3	6	Astro_A	AST3
GO:0022604	regulation of cell morphogenesis	8/164	305/18800	0.00540282	0.202328	0.188596	PTPRD/CNTN2/ACTN4/DLC1/PALM/SH3D19/ITGA7/RHOB	8	Astro_A	AST3
GO:0030323	respiratory tube development	6/164	183/18800	0.00544051	0.202328	0.188596	HHIP/HES1/DLG5/SREBF1/CTSH/PTGES3	6	Astro_A	AST3
GO:0048515	spermatid differentiation	6/164	183/18800	0.00544051	0.202328	0.188596	CFAP43/CFAP47/RFX2/JAM3/CFAP44/PACRG	6	Astro_A	AST3
GO:0018095	protein polyglutamylation	2/164	13/18800	0.00553863	0.202328	0.188596	TTLL9/TTLL7	2	Astro_A	AST3
GO:0035331	negative regulation of hippo signaling	2/164	13/18800	0.00553863	0.202328	0.188596	DLG5/SHANK2	2	Astro_A	AST3
GO:0048711	positive regulation of astrocyte differentiation	2/164	13/18800	0.00553863	0.202328	0.188596	HES1/BIN1	2	Astro_A	AST3
GO:0007033	vacuole organization	6/164	188/18800	0.00618731	0.217213	0.202471	PACS2/TMEM165/IFT88/PSEN1/ATG4B/ATP10B	6	Astro_A	AST3
GO:0045494	photoreceptor cell maintenance	3/164	43/18800	0.00622886	0.217213	0.202471	CROCC/CRB2/CRB1	3	Astro_A	AST3
GO:0030048	actin filament-based movement	5/164	133/18800	0.00623748	0.217213	0.202471	CTNNA3/ACTN4/MYL6/BIN1/SUN2	5	Astro_A	AST3
GO:0035845	photoreceptor cell outer segment organization	2/164	14/18800	0.00642489	0.217213	0.202471	CRB1/AHI1	2	Astro_A	AST3
GO:0050821	protein stabilization	6/164	191/18800	0.00666975	0.217213	0.202471	HIP1R/C10orf90/MAPK8IP3/COG7/CRYAB/PTGES3	6	Astro_A	AST3
GO:0052547	regulation of peptidase activity	10/164	456/18800	0.00681362	0.217213	0.202471	ABCA2/HIP1R/MAPT/CRB2/DLC1/SERPINI2/BIN1/CTSH/CRYAB/SPOCK3	10	Astro_A	AST3
GO:0045664	regulation of neuron differentiation	6/164	192/18800	0.00683647	0.217213	0.202471	CNTN2/ZNF536/CDK5RAP3/HES1/DIXDC1/BIN1	6	Astro_A	AST3
GO:0009100	glycoprotein metabolic process	9/164	386/18800	0.00689056	0.217213	0.202471	GALNTL6/ABCA2/GFPT2/TMEM165/COG7/PSEN1/GPC1/HS3ST5/SPOCK3	9	Astro_A	AST3
GO:0045197	establishment or maintenance of epithelial cell apical/basal polarity	3/164	45/18800	0.00707187	0.217213	0.202471	CRB2/CRB1/ERBIN	3	Astro_A	AST3
GO:1990090	cellular response to nerve growth factor stimulus	3/164	45/18800	0.00707187	0.217213	0.202471	MAPT/HES1/KAT2A	3	Astro_A	AST3
GO:0010232	vascular transport	4/164	87/18800	0.00709007	0.217213	0.202471	SLC44A1/ABCA2/SLCO3A1/SLC12A2	4	Astro_A	AST3
GO:0150104	transport across blood-brain barrier	4/164	87/18800	0.00709007	0.217213	0.202471	SLC44A1/ABCA2/SLCO3A1/SLC12A2	4	Astro_A	AST3
GO:0006644	phospholipid metabolic process	9/164	388/18800	0.00711732	0.217213	0.202471	SLC44A1/ABCA2/PITPNM2/SLC44A3/DGKB/SERINC5/DHRS7B/DBI/PLPP1	9	Astro_A	AST3
GO:0045176	apical protein localization	2/164	15/18800	0.00737109	0.219404	0.204513	DLG5/JAM3	2	Astro_A	AST3
GO:0048311	mitochondrion distribution	2/164	15/18800	0.00737109	0.219404	0.204513	MAPT/KAT2A	2	Astro_A	AST3
GO:0043393	regulation of protein binding	6/164	196/18800	0.0075337	0.220261	0.205312	HIP1R/PTPRF/PSEN1/DHRS7B/TEX14/PPP2CB	6	Astro_A	AST3
GO:0008654	phospholipid biosynthetic process	7/164	258/18800	0.00760315	0.220261	0.205312	SLC44A1/ABCA2/PITPNM2/SLC44A3/DGKB/SERINC5/DHRS7B	7	Astro_A	AST3
GO:0001656	metanephros development	4/164	89/18800	0.00767396	0.220261	0.205312	GREB1L/HES1/DLG5/CTSH	4	Astro_A	AST3
GO:0048167	regulation of synaptic plasticity	6/164	198/18800	0.00790094	0.2237	0.208518	CNTN2/MAPT/GIPC1/PSEN1/KAT2A/SHANK2	6	Astro_A	AST3
GO:1990089	response to nerve growth factor	3/164	47/18800	0.00797935	0.2237	0.208518	MAPT/HES1/KAT2A	3	Astro_A	AST3
GO:0048385	regulation of retinoic acid receptor signaling pathway	2/164	16/18800	0.00837614	0.226909	0.211509	ZNF536/DHRS3	2	Astro_A	AST3
GO:0072176	nephric duct development	2/164	16/18800	0.00837614	0.226909	0.211509	GREB1L/AHI1	2	Astro_A	AST3
GO:1905906	regulation of amyloid fibril formation	2/164	16/18800	0.00837614	0.226909	0.211509	PSEN1/CRYAB	2	Astro_A	AST3
GO:0030522	intracellular receptor signaling pathway	7/164	264/18800	0.00857121	0.229613	0.21403	ZNF536/ACTN4/SREBF1/DHRS3/ERBIN/PTGES3/PLPP1	7	Astro_A	AST3
GO:0006865	amino acid transport	5/164	145/18800	0.0088997	0.23461	0.218688	SLC25A29/GIPC1/SLC12A2/PSEN1/SERINC5	5	Astro_A	AST3
GO:0042461	photoreceptor cell development	3/164	49/18800	0.00895237	0.23461	0.218688	CRB2/CRB1/AHI1	3	Astro_A	AST3
GO:0034497	protein localization to phagophore assembly site	2/164	17/18800	0.00943895	0.24018	0.223879	PACS2/ATG4B	2	Astro_A	AST3
GO:0034332	adherens junction organization	3/164	50/18800	0.00946375	0.24018	0.223879	DLG5/JAM3/CDHR3	3	Astro_A	AST3
GO:0060425	lung morphogenesis	3/164	50/18800	0.00946375	0.24018	0.223879	HHIP/DLG5/CTSH	3	Astro_A	AST3
GO:1902414	protein localization to cell junction	4/164	96/18800	0.00996423	0.248355	0.231499	MAPT/MAPK8IP3/DLG5/JAM3	4	Astro_A	AST3
GO:0007157	heterophilic cell-cell adhesion via plasma membrane cell adhesion molecules	3/164	51/18800	0.00999187	0.248355	0.231499	PTPRD/CRB2/CRB1	3	Astro_A	AST3
GO:0050808	synapse organization	12/69	419/18800	3.5931e-08	5.32856e-05	4.463e-05	NLGN1/PPFIA2/CTNNA2/NEGR1/ANK3/SLITRK5/PCLO/TANC2/TMEM108/APBB2/EFNB2/ARHGAP44	12	Astro_P	AST4
GO:0010975	regulation of neuron projection development	11/69	431/18800	4.46655e-07	0.000331195	0.000277396	NLGN1/PPFIA2/CTNNA2/NEGR1/SLIT2/CNTN1/TANC2/SEMA5A/EFNB2/ARHGAP44/LYN	11	Astro_P	AST4
GO:0017157	regulation of exocytosis	7/69	204/18800	9.75588e-06	0.0040703	0.00340913	SYT12/NLGN1/PCLO/STXBP6/NSF/RAB3C/LYN	7	Astro_P	AST4
GO:0050807	regulation of synapse organization	7/69	209/18800	1.14208e-05	0.0040703	0.00340913	NLGN1/PPFIA2/CTNNA2/NEGR1/SLITRK5/TANC2/ARHGAP44	7	Astro_P	AST4
GO:0050803	regulation of synapse structure or activity	7/69	215/18800	1.37232e-05	0.0040703	0.00340913	NLGN1/PPFIA2/CTNNA2/NEGR1/SLITRK5/TANC2/ARHGAP44	7	Astro_P	AST4
GO:0061001	regulation of dendritic spine morphogenesis	4/69	44/18800	2.01915e-05	0.00499067	0.00418	NLGN1/PPFIA2/TANC2/ARHGAP44	4	Astro_P	AST4
GO:0007409	axonogenesis	9/69	430/18800	2.65061e-05	0.00561551	0.00470334	CTNNA2/SLIT2/ANK3/CNTN1/SLITRK5/SLIT3/KIF5C/SEMA5A/EFNB2	9	Astro_P	AST4
GO:0099054	presynapse assembly	4/69	50/18800	3.36917e-05	0.00580655	0.00486335	NLGN1/SLITRK5/PCLO/EFNB2	4	Astro_P	AST4
GO:0006814	sodium ion transport	7/69	249/18800	3.52387e-05	0.00580655	0.00486335	ANK3/SCN3A/CNTN1/SLC4A10/TESC/PRKCE/HCN1	7	Astro_P	AST4
GO:0099172	presynapse organization	4/69	52/18800	3.93876e-05	0.00584118	0.00489235	NLGN1/SLITRK5/PCLO/EFNB2	4	Astro_P	AST4
GO:0035725	sodium ion transmembrane transport	6/69	177/18800	4.69232e-05	0.0058886	0.00493207	ANK3/SCN3A/SLC4A10/TESC/PRKCE/HCN1	6	Astro_P	AST4
GO:0006887	exocytosis	8/69	357/18800	4.76488e-05	0.0058886	0.00493207	SYT12/NLGN1/PCLO/STXBP6/NSF/RAB3C/ARHGAP44/LYN	8	Astro_P	AST4
GO:0060997	dendritic spine morphogenesis	4/69	58/18800	6.07129e-05	0.00649036	0.00543608	NLGN1/PPFIA2/TANC2/ARHGAP44	4	Astro_P	AST4
GO:0061564	axon development	9/69	479/18800	6.12711e-05	0.00649036	0.00543608	CTNNA2/SLIT2/ANK3/CNTN1/SLITRK5/SLIT3/KIF5C/SEMA5A/EFNB2	9	Astro_P	AST4
GO:0035418	protein localization to synapse	4/69	67/18800	0.000106994	0.0105781	0.00885982	NLGN1/PCLO/KIF5C/ARHGAP44	4	Astro_P	AST4
GO:0048813	dendrite morphogenesis	5/69	139/18800	0.000158012	0.0146457	0.0122667	NLGN1/PPFIA2/CTNNA2/TANC2/ARHGAP44	5	Astro_P	AST4
GO:0097061	dendritic spine organization	4/69	80/18800	0.000213004	0.0173531	0.0145343	NLGN1/PPFIA2/TANC2/ARHGAP44	4	Astro_P	AST4
GO:0007411	axon guidance	6/69	234/18800	0.00021727	0.0173531	0.0145343	SLIT2/CNTN1/SLIT3/KIF5C/SEMA5A/EFNB2	6	Astro_P	AST4
GO:0097485	neuron projection guidance	6/69	235/18800	0.000222325	0.0173531	0.0145343	SLIT2/CNTN1/SLIT3/KIF5C/SEMA5A/EFNB2	6	Astro_P	AST4
GO:0010765	positive regulation of sodium ion transport	3/69	33/18800	0.000238569	0.0176899	0.0148164	ANK3/CNTN1/TESC	3	Astro_P	AST4
GO:0031503	protein-containing complex localization	5/69	155/18800	0.000262382	0.0178067	0.0149142	NLGN1/KLHL21/KIF5C/EFNB2/ARHGAP44	5	Astro_P	AST4
GO:0099175	regulation of postsynapse organization	4/69	86/18800	0.000281309	0.0178067	0.0149142	NLGN1/PPFIA2/TANC2/ARHGAP44	4	Astro_P	AST4
GO:0034110	regulation of homotypic cell-cell adhesion	3/69	35/18800	0.000284688	0.0178067	0.0149142	ANK3/CD9/LYN	3	Astro_P	AST4
GO:0106027	neuron projection organization	4/69	89/18800	0.000320783	0.0178067	0.0149142	NLGN1/PPFIA2/TANC2/ARHGAP44	4	Astro_P	AST4
GO:0099173	postsynapse organization	5/69	163/18800	0.000330981	0.0178067	0.0149142	NLGN1/PPFIA2/TANC2/TMEM108/ARHGAP44	5	Astro_P	AST4
GO:0002028	regulation of sodium ion transport	4/69	90/18800	0.000334781	0.0178067	0.0149142	ANK3/CNTN1/TESC/PRKCE	4	Astro_P	AST4
GO:0048846	axon extension involved in axon guidance	3/69	37/18800	0.000336202	0.0178067	0.0149142	SLIT2/SLIT3/SEMA5A	3	Astro_P	AST4
GO:1902284	neuron projection extension involved in neuron projection guidance	3/69	37/18800	0.000336202	0.0178067	0.0149142	SLIT2/SLIT3/SEMA5A	3	Astro_P	AST4
GO:0060996	dendritic spine development	4/69	91/18800	0.000349211	0.0178579	0.0149571	NLGN1/PPFIA2/TANC2/ARHGAP44	4	Astro_P	AST4
GO:1902414	protein localization to cell junction	4/69	96/18800	0.000428116	0.0211632	0.0177255	NLGN1/PCLO/KIF5C/ARHGAP44	4	Astro_P	AST4
GO:0007416	synapse assembly	5/69	180/18800	0.000521137	0.0249305	0.0208809	NLGN1/NEGR1/SLITRK5/PCLO/EFNB2	5	Astro_P	AST4
GO:0070099	regulation of chemokine-mediated signaling pathway	2/69	10/18800	0.000586165	0.0268539	0.0224918	SLIT2/SLIT3	2	Astro_P	AST4
GO:0072659	protein localization to plasma membrane	6/69	283/18800	0.000597557	0.0268539	0.0224918	ANK3/TESC/PRKCE/NSF/RAB3C/ARHGAP44	6	Astro_P	AST4
GO:0031345	negative regulation of cell projection organization	5/69	188/18800	0.000634779	0.0271779	0.0227632	NLGN1/SLIT2/SEMA5A/EFNB2/ARHGAP44	5	Astro_P	AST4
GO:0051648	vesicle localization	5/69	189/18800	0.000650192	0.0271779	0.0227632	NLGN1/PPFIA2/PCLO/TANC2/KIF5C	5	Astro_P	AST4
GO:0050919	negative chemotaxis	3/69	47/18800	0.000683447	0.0271779	0.0227632	SLIT2/SLIT3/SEMA5A	3	Astro_P	AST4
GO:0007626	locomotory behavior	5/69	192/18800	0.00069812	0.0271779	0.0227632	NEGR1/CNTN1/SLC4A10/GRM1/PRKCE	5	Astro_P	AST4
GO:0042670	retinal cone cell differentiation	2/69	11/18800	0.000714725	0.0271779	0.0227632	THRB/HCN1	2	Astro_P	AST4
GO:0046549	retinal cone cell development	2/69	11/18800	0.000714725	0.0271779	0.0227632	THRB/HCN1	2	Astro_P	AST4
GO:0032252	secretory granule localization	2/69	12/18800	0.000855637	0.0317227	0.0265698	PPFIA2/TANC2	2	Astro_P	AST4
GO:0097479	synaptic vesicle localization	3/69	52/18800	0.000919369	0.032731	0.0274143	NLGN1/PCLO/KIF5C	3	Astro_P	AST4
GO:0042391	regulation of membrane potential	7/69	425/18800	0.000926975	0.032731	0.0274143	NLGN1/ANK3/SCN3A/GRM1/TMEM108/KCND3/HCN1	7	Astro_P	AST4
GO:0050804	modulation of chemical synaptic transmission	7/69	429/18800	0.000978901	0.0334428	0.0280104	SYT12/NLGN1/SLC4A10/GRM1/PRKCE/TMEM108/SNCAIP	7	Astro_P	AST4
GO:0099177	regulation of trans-synaptic signaling	7/69	430/18800	0.000992234	0.0334428	0.0280104	SYT12/NLGN1/SLC4A10/GRM1/PRKCE/TMEM108/SNCAIP	7	Astro_P	AST4
GO:0060998	regulation of dendritic spine development	3/69	55/18800	0.00108285	0.0356858	0.0298891	NLGN1/PPFIA2/TANC2	3	Astro_P	AST4
GO:0097120	receptor localization to synapse	3/69	56/18800	0.00114115	0.0362766	0.0303839	NLGN1/KIF5C/ARHGAP44	3	Astro_P	AST4
GO:0032230	positive regulation of synaptic transmission, GABAergic	2/69	14/18800	0.00117416	0.0362766	0.0303839	NLGN1/PRKCE	2	Astro_P	AST4
GO:0097091	synaptic vesicle clustering	2/69	14/18800	0.00117416	0.0362766	0.0303839	NLGN1/PCLO	2	Astro_P	AST4
GO:2000649	regulation of sodium ion transmembrane transporter activity	3/69	58/18800	0.00126362	0.0382437	0.0320315	ANK3/TESC/PRKCE	3	Astro_P	AST4
GO:0006893	Golgi to plasma membrane transport	3/69	60/18800	0.00139406	0.0413479	0.0346315	ANK3/STXBP6/NSF	3	Astro_P	AST4
GO:0061951	establishment of protein localization to plasma membrane	3/69	61/18800	0.00146234	0.0420002	0.0351778	ANK3/NSF/ARHGAP44	3	Astro_P	AST4
GO:1990778	protein localization to cell periphery	6/69	337/18800	0.0014727	0.0420002	0.0351778	ANK3/TESC/PRKCE/NSF/RAB3C/ARHGAP44	6	Astro_P	AST4
GO:0035641	locomotory exploration behavior	2/69	16/18800	0.00154101	0.042131	0.0352873	SLC4A10/PRKCE	2	Astro_P	AST4
GO:2000651	positive regulation of sodium ion transmembrane transporter activity	2/69	16/18800	0.00154101	0.042131	0.0352873	ANK3/TESC	2	Astro_P	AST4
GO:0031346	positive regulation of cell projection organization	6/69	341/18800	0.0015636	0.042131	0.0352873	NLGN1/NEGR1/SLIT2/CNTN1/SEMA5A/LYN	6	Astro_P	AST4
GO:0016358	dendrite development	5/69	231/18800	0.00159092	0.042131	0.0352873	NLGN1/PPFIA2/CTNNA2/TANC2/ARHGAP44	5	Astro_P	AST4
GO:0098876	vesicle-mediated transport to the plasma membrane	4/69	139/18800	0.00170538	0.0443698	0.0371625	ANK3/STXBP6/NSF/ARHGAP44	4	Astro_P	AST4
GO:0090083	regulation of inclusion body assembly	2/69	17/18800	0.00174235	0.04455	0.0373134	SACS/SNCAIP	2	Astro_P	AST4
GO:0034765	regulation of ion transmembrane transport	7/69	476/18800	0.00177853	0.0447044	0.0374427	NLGN1/ANK3/SCN3A/TESC/PRKCE/KCND3/LYN	7	Astro_P	AST4
GO:1902305	regulation of sodium ion transmembrane transport	3/69	67/18800	0.00191617	0.046847	0.0392373	ANK3/TESC/PRKCE	3	Astro_P	AST4
GO:0006991	response to sterol depletion	2/69	18/18800	0.0019555	0.046847	0.0392373	INSIG1/LYN	2	Astro_P	AST4
GO:0007269	neurotransmitter secretion	4/69	145/18800	0.00199013	0.046847	0.0392373	SYT12/NLGN1/PCLO/SNCAIP	4	Astro_P	AST4
GO:0099643	signal release from synapse	4/69	145/18800	0.00199013	0.046847	0.0392373	SYT12/NLGN1/PCLO/SNCAIP	4	Astro_P	AST4
GO:1902307	positive regulation of sodium ion transmembrane transport	2/69	20/18800	0.00241692	0.0558772	0.0468006	ANK3/TESC	2	Astro_P	AST4
GO:0140029	exocytic process	3/69	73/18800	0.0024491	0.0558772	0.0468006	NLGN1/RAB3C/LYN	3	Astro_P	AST4
GO:0032288	myelin assembly	2/69	22/18800	0.00292459	0.0657146	0.0550401	CNTN1/CD9	2	Astro_P	AST4
GO:0051962	positive regulation of nervous system development	5/69	270/18800	0.00312998	0.06928	0.0580263	NLGN1/SLIT2/SLITRK5/SEMA5A/LYN	5	Astro_P	AST4
GO:0070841	inclusion body assembly	2/69	24/18800	0.00347782	0.075579	0.0633021	SACS/SNCAIP	2	Astro_P	AST4
GO:0051899	membrane depolarization	3/69	84/18800	0.00364585	0.075579	0.0633021	ANK3/SCN3A/HCN1	3	Astro_P	AST4
GO:0071277	cellular response to calcium ion	3/69	84/18800	0.00364585	0.075579	0.0633021	SYT12/NLGN1/CPNE4	3	Astro_P	AST4
GO:1990138	neuron projection extension	4/69	172/18800	0.00368378	0.075579	0.0633021	SLIT2/SLIT3/TMEM108/SEMA5A	4	Astro_P	AST4
GO:0051650	establishment of vesicle localization	4/69	173/18800	0.00376068	0.075579	0.0633021	NLGN1/PPFIA2/TANC2/KIF5C	4	Astro_P	AST4
GO:0060219	camera-type eye photoreceptor cell differentiation	2/69	25/18800	0.0037713	0.075579	0.0633021	THRB/HCN1	2	Astro_P	AST4
GO:1902993	positive regulation of amyloid precursor protein catabolic process	2/69	25/18800	0.0037713	0.075579	0.0633021	SLC2A13/LYN	2	Astro_P	AST4
GO:0046928	regulation of neurotransmitter secretion	3/69	86/18800	0.00389547	0.0770264	0.0645144	SYT12/NLGN1/SNCAIP	3	Astro_P	AST4
GO:0002433	immune response-regulating cell surface receptor signaling pathway involved in phagocytosis	2/69	26/18800	0.00407593	0.0774949	0.0649068	PRKCE/LYN	2	Astro_P	AST4
GO:0038096	Fc-gamma receptor signaling pathway involved in phagocytosis	2/69	26/18800	0.00407593	0.0774949	0.0649068	PRKCE/LYN	2	Astro_P	AST4
GO:0045026	plasma membrane fusion	2/69	26/18800	0.00407593	0.0774949	0.0649068	CD9/NSF	2	Astro_P	AST4
GO:0035640	exploration behavior	2/69	27/18800	0.00439161	0.0814476	0.0682174	SLC4A10/PRKCE	2	Astro_P	AST4
GO:0034329	cell junction assembly	6/69	420/18800	0.00439367	0.0814476	0.0682174	NLGN1/NEGR1/SLITRK5/CD9/PCLO/EFNB2	6	Astro_P	AST4
GO:0090025	regulation of monocyte chemotaxis	2/69	28/18800	0.00471826	0.0853315	0.0714704	SLIT2/LYN	2	Astro_P	AST4
GO:0090330	regulation of platelet aggregation	2/69	28/18800	0.00471826	0.0853315	0.0714704	CD9/LYN	2	Astro_P	AST4
GO:0034109	homotypic cell-cell adhesion	3/69	93/18800	0.00485015	0.08583	0.071888	ANK3/CD9/LYN	3	Astro_P	AST4
GO:0002040	sprouting angiogenesis	4/69	186/18800	0.00486158	0.08583	0.071888	SLIT2/SEMA5A/EFNB2/RECK	4	Astro_P	AST4
GO:0048709	oligodendrocyte differentiation	3/69	94/18800	0.00499702	0.0871832	0.0730214	CNTN1/TRPC4/LYN	3	Astro_P	AST4
GO:0071248	cellular response to metal ion	4/69	191/18800	0.00533707	0.0910722	0.0762787	SYT12/NLGN1/ANK3/CPNE4	4	Astro_P	AST4
GO:0008045	motor neuron axon guidance	2/69	30/18800	0.00540415	0.0910722	0.0762787	SLIT2/KIF5C	2	Astro_P	AST4
GO:0038094	Fc-gamma receptor signaling pathway	2/69	30/18800	0.00540415	0.0910722	0.0762787	PRKCE/LYN	2	Astro_P	AST4
GO:0097106	postsynaptic density organization	2/69	31/18800	0.00576322	0.0951026	0.0796544	NLGN1/TMEM108	2	Astro_P	AST4
GO:0051588	regulation of neurotransmitter transport	3/69	99/18800	0.00577157	0.0951026	0.0796544	SYT12/NLGN1/SNCAIP	3	Astro_P	AST4
GO:0030705	cytoskeleton-dependent intracellular transport	4/69	197/18800	0.00594765	0.0958736	0.0803001	PPFIA2/TANC2/KIF5C/TMEM108	4	Astro_P	AST4
GO:0099003	vesicle-mediated transport in synapse	4/69	197/18800	0.00594765	0.0958736	0.0803001	SYT12/NLGN1/PCLO/EFNB2	4	Astro_P	AST4
GO:0003180	aortic valve morphogenesis	2/69	32/18800	0.00613294	0.0975292	0.0816868	SLIT2/SLIT3	2	Astro_P	AST4
GO:0023061	signal release	6/69	451/18800	0.00618189	0.0975292	0.0816868	SYT12/NLGN1/PCLO/PRKCE/LYN/SNCAIP	6	Astro_P	AST4
GO:0051963	regulation of synapse assembly	3/69	103/18800	0.00644023	0.0995784	0.0834032	NLGN1/NEGR1/SLITRK5	3	Astro_P	AST4
GO:0002431	Fc receptor mediated stimulatory signaling pathway	2/69	33/18800	0.00651322	0.0995784	0.0834032	PRKCE/LYN	2	Astro_P	AST4
GO:0099084	postsynaptic specialization organization	2/69	33/18800	0.00651322	0.0995784	0.0834032	NLGN1/TMEM108	2	Astro_P	AST4
GO:0006892	post-Golgi vesicle-mediated transport	3/69	104/18800	0.00661431	0.100092	0.0838333	ANK3/STXBP6/NSF	3	Astro_P	AST4
GO:0008585	female gonad development	3/69	105/18800	0.00679117	0.10173	0.0852055	SLIT2/SLIT3/IDH1	3	Astro_P	AST4
GO:0032228	regulation of synaptic transmission, GABAergic	2/69	34/18800	0.00690399	0.102386	0.0857548	NLGN1/PRKCE	2	Astro_P	AST4
GO:0006836	neurotransmitter transport	4/69	207/18800	0.00706592	0.10375	0.0868972	SYT12/NLGN1/PCLO/SNCAIP	4	Astro_P	AST4
GO:0016079	synaptic vesicle exocytosis	3/69	107/18800	0.0071533	0.104003	0.0871093	SYT12/NLGN1/PCLO	3	Astro_P	AST4
GO:0019228	neuronal action potential	2/69	35/18800	0.00730516	0.104169	0.0872478	ANK3/SCN3A	2	Astro_P	AST4
GO:0042462	eye photoreceptor cell development	2/69	35/18800	0.00730516	0.104169	0.0872478	THRB/HCN1	2	Astro_P	AST4
GO:0046545	development of primary female sexual characteristics	3/69	109/18800	0.0075267	0.106306	0.0890377	SLIT2/SLIT3/IDH1	3	Astro_P	AST4
GO:0048854	brain morphogenesis	2/69	36/18800	0.00771665	0.106951	0.0895785	CTNNA2/SLC4A10	2	Astro_P	AST4
GO:0086010	membrane depolarization during action potential	2/69	36/18800	0.00771665	0.106951	0.0895785	ANK3/SCN3A	2	Astro_P	AST4
GO:0001505	regulation of neurotransmitter levels	4/69	213/18800	0.00779948	0.107098	0.0897017	SYT12/NLGN1/PCLO/SNCAIP	4	Astro_P	AST4
GO:0003176	aortic valve development	2/69	37/18800	0.00813839	0.10972	0.0918976	SLIT2/SLIT3	2	Astro_P	AST4
GO:0120033	negative regulation of plasma membrane bounded cell projection assembly	2/69	37/18800	0.00813839	0.10972	0.0918976	SLIT2/ARHGAP44	2	Astro_P	AST4
GO:0051651	maintenance of location in cell	4/69	219/18800	0.00858159	0.114653	0.0960292	ANK3/INSIG1/PRKCE/LYN	4	Astro_P	AST4
GO:0071241	cellular response to inorganic substance	4/69	221/18800	0.00885331	0.117227	0.0981852	SYT12/NLGN1/ANK3/CPNE4	4	Astro_P	AST4
GO:0098815	modulation of excitatory postsynaptic potential	2/69	39/18800	0.0090123	0.118276	0.0990639	NLGN1/TMEM108	2	Astro_P	AST4
GO:0033157	regulation of intracellular protein transport	4/69	224/18800	0.00927135	0.118945	0.0996243	ANK3/INSIG1/ARHGAP44/ICE1	4	Astro_P	AST4
GO:0050920	regulation of chemotaxis	4/69	225/18800	0.00941351	0.118945	0.0996243	SLIT2/SEMA5A/EFNB2/LYN	4	Astro_P	AST4
GO:0032956	regulation of actin cytoskeleton organization	5/69	352/18800	0.00945023	0.118945	0.0996243	CTNNA2/SLIT2/PRKCE/SEMA5A/ARHGAP44	5	Astro_P	AST4
GO:1904062	regulation of cation transmembrane transport	5/69	352/18800	0.00945023	0.118945	0.0996243	NLGN1/ANK3/TESC/PRKCE/LYN	5	Astro_P	AST4
GO:0043001	Golgi to plasma membrane protein transport	2/69	40/18800	0.0094643	0.118945	0.0996243	ANK3/NSF	2	Astro_P	AST4
GO:0048588	developmental cell growth	4/69	227/18800	0.00970209	0.120909	0.101269	SLIT2/SLIT3/TMEM108/SEMA5A	4	Astro_P	AST4
GO:1902742	apoptotic process involved in development	2/69	41/18800	0.00992625	0.121658	0.101896	SLIT2/SLIT3	2	Astro_P	AST4
GO:1905314	semi-lunar valve development	2/69	41/18800	0.00992625	0.121658	0.101896	SLIT2/SLIT3	2	Astro_P	AST4
GO:0002183	cytoplasmic translational initiation	3/111	27/18800	0.000528422	0.384636	0.370804	EIF4A1/EIF4G1/EIF5	3	Astro_A	AST4
GO:0007409	axonogenesis	9/111	430/18800	0.00101795	0.384636	0.370804	CCK/NRP2/PTCH1/CTTN/ROBO3/BAIAP2/SEMA4B/UST/APBB1	9	Astro_A	AST4
GO:0021979	hypothalamus cell differentiation	2/111	10/18800	0.0015073	0.384636	0.370804	NRP2/HAP1	2	Astro_A	AST4
GO:0072173	metanephric tubule morphogenesis	2/111	10/18800	0.0015073	0.384636	0.370804	PKD1/LGR4	2	Astro_A	AST4
GO:0019915	lipid storage	4/111	86/18800	0.00168496	0.384636	0.370804	ABCA1/OSBPL11/PLIN2/CDS1	4	Astro_A	AST4
GO:0072205	metanephric collecting duct development	2/111	11/18800	0.00183516	0.384636	0.370804	PTCH1/PKD1	2	Astro_A	AST4
GO:0061564	axon development	9/111	479/18800	0.00213642	0.384636	0.370804	CCK/NRP2/PTCH1/CTTN/ROBO3/BAIAP2/SEMA4B/UST/APBB1	9	Astro_A	AST4
GO:0060831	smoothened signaling pathway involved in dorsal/ventral neural tube patterning	2/111	12/18800	0.00219371	0.384636	0.370804	PTCH1/GPR161	2	Astro_A	AST4
GO:0072583	clathrin-dependent endocytosis	3/111	45/18800	0.00237331	0.384636	0.370804	TNK2/DGKD/GAK	3	Astro_A	AST4
GO:0072163	mesonephric epithelium development	4/111	95/18800	0.00242569	0.384636	0.370804	PTCH1/SDC4/PKD1/LGR4	4	Astro_A	AST4
GO:0072164	mesonephric tubule development	4/111	95/18800	0.00242569	0.384636	0.370804	PTCH1/SDC4/PKD1/LGR4	4	Astro_A	AST4
GO:0001823	mesonephros development	4/111	99/18800	0.00281711	0.384636	0.370804	PTCH1/SDC4/PKD1/LGR4	4	Astro_A	AST4
GO:1990830	cellular response to leukemia inhibitory factor	4/111	99/18800	0.00281711	0.384636	0.370804	NRP2/BCAT2/MAT2A/TLE4	4	Astro_A	AST4
GO:1990823	response to leukemia inhibitory factor	4/111	100/18800	0.00292132	0.384636	0.370804	NRP2/BCAT2/MAT2A/TLE4	4	Astro_A	AST4
GO:1903320	regulation of protein modification by small protein conjugation or removal	6/111	246/18800	0.00340953	0.384636	0.370804	PER2/WFS1/HDAC4/WBP1L/NXN/WASHC1	6	Astro_A	AST4
GO:0010889	regulation of sequestering of triglyceride	2/111	15/18800	0.00344988	0.384636	0.370804	OSBPL11/PLIN2	2	Astro_A	AST4
GO:0072044	collecting duct development	2/111	15/18800	0.00344988	0.384636	0.370804	PTCH1/PKD1	2	Astro_A	AST4
GO:0051235	maintenance of location	7/111	331/18800	0.00350585	0.384636	0.370804	HAP1/ABCA1/AKAP6/OSBPL11/PLIN2/PKD1/CDS1	7	Astro_A	AST4
GO:0010883	regulation of lipid storage	3/111	55/18800	0.00420455	0.384636	0.370804	ABCA1/OSBPL11/PLIN2	3	Astro_A	AST4
GO:0070932	histone H3 deacetylation	2/111	17/18800	0.00443414	0.384636	0.370804	PER2/HDAC4	2	Astro_A	AST4
GO:2000369	regulation of clathrin-dependent endocytosis	2/111	17/18800	0.00443414	0.384636	0.370804	TNK2/DGKD	2	Astro_A	AST4
GO:0005996	monosaccharide metabolic process	6/111	261/18800	0.00454706	0.384636	0.370804	PER2/MAN2C1/PFKL/SDS/RBKS/PFKFB3	6	Astro_A	AST4
GO:0006611	protein export from nucleus	3/111	58/18800	0.00488234	0.384636	0.370804	RANBP17/BAG3/PKD1	3	Astro_A	AST4
GO:0030730	sequestering of triglyceride	2/111	18/18800	0.00496926	0.384636	0.370804	OSBPL11/PLIN2	2	Astro_A	AST4
GO:0072234	metanephric nephron tubule development	2/111	18/18800	0.00496926	0.384636	0.370804	PKD1/LGR4	2	Astro_A	AST4
GO:1902806	regulation of cell cycle G1/S phase transition	5/111	188/18800	0.00517243	0.384636	0.370804	RDX/EIF4G1/PKD1/FBXO7/APBB1	5	Astro_A	AST4
GO:0031334	positive regulation of protein-containing complex assembly	5/111	194/18800	0.00589662	0.384636	0.370804	ABCA1/CTTN/PIEZO1/BAIAP2/EIF4G1	5	Astro_A	AST4
GO:0072170	metanephric tubule development	2/111	20/18800	0.00612371	0.384636	0.370804	PKD1/LGR4	2	Astro_A	AST4
GO:0072243	metanephric nephron epithelium development	2/111	21/18800	0.00674236	0.384636	0.370804	PKD1/LGR4	2	Astro_A	AST4
GO:0021904	dorsal/ventral neural tube patterning	2/111	22/18800	0.00738817	0.384636	0.370804	PTCH1/GPR161	2	Astro_A	AST4
GO:0021854	hypothalamus development	2/111	23/18800	0.0080608	0.384636	0.370804	NRP2/HAP1	2	Astro_A	AST4
GO:0006457	protein folding	5/111	212/18800	0.00849468	0.384636	0.370804	BAG3/WFS1/DNAJB12/GAK/CDC37	5	Astro_A	AST4
GO:0009581	detection of external stimulus	4/111	136/18800	0.00864382	0.384636	0.370804	PIEZO1/GRK4/PKD1/CDS1	4	Astro_A	AST4
GO:0031396	regulation of protein ubiquitination	5/111	213/18800	0.0086589	0.384636	0.370804	PER2/WFS1/WBP1L/NXN/WASHC1	5	Astro_A	AST4
GO:0072207	metanephric epithelium development	2/111	24/18800	0.00875993	0.384636	0.370804	PKD1/LGR4	2	Astro_A	AST4
GO:0072078	nephron tubule morphogenesis	3/111	72/18800	0.00889168	0.384636	0.370804	PTCH1/PKD1/LGR4	3	Astro_A	AST4
GO:0044089	positive regulation of cellular component biogenesis	8/111	494/18800	0.00896736	0.384636	0.370804	HAP1/SDC4/ABCA1/CTTN/PIEZO1/BAIAP2/EIF4G1/WASHC1	8	Astro_A	AST4
GO:0072330	monocarboxylic acid biosynthetic process	5/111	215/18800	0.00899391	0.384636	0.370804	PER2/SDS/FASN/FADS3/GPX4	5	Astro_A	AST4
GO:0001822	kidney development	6/111	303/18800	0.0092086	0.384636	0.370804	PTCH1/SDC4/WFS1/IFT27/PKD1/LGR4	6	Astro_A	AST4
GO:0009582	detection of abiotic stimulus	4/111	139/18800	0.0093156	0.384636	0.370804	PIEZO1/GRK4/PKD1/CDS1	4	Astro_A	AST4
GO:0030833	regulation of actin filament polymerization	4/111	139/18800	0.0093156	0.384636	0.370804	CTTN/RDX/BAIAP2/COTL1	4	Astro_A	AST4
GO:0009081	branched-chain amino acid metabolic process	2/111	25/18800	0.00948522	0.384636	0.370804	SDS/BCAT2	2	Astro_A	AST4
GO:0046835	carbohydrate phosphorylation	2/111	25/18800	0.00948522	0.384636	0.370804	RBKS/PFKFB3	2	Astro_A	AST4
GO:0072273	metanephric nephron morphogenesis	2/111	25/18800	0.00948522	0.384636	0.370804	PKD1/LGR4	2	Astro_A	AST4
GO:0072073	kidney epithelium development	4/111	140/18800	0.00954687	0.384636	0.370804	PTCH1/SDC4/PKD1/LGR4	4	Astro_A	AST4
GO:0072088	nephron epithelium morphogenesis	3/111	74/18800	0.00958293	0.384636	0.370804	PTCH1/PKD1/LGR4	3	Astro_A	AST4
GO:0043254	regulation of protein-containing complex assembly	7/111	401/18800	0.0097223	0.384636	0.370804	ABCA1/CTTN/PIEZO1/RDX/BAIAP2/EIF4G1/COTL1	7	Astro_A	AST4
GO:0061564	axon development	10/96	479/18800	0.000167064	0.268471	0.256575	NFASC/NCAM2/MAP1B/LAMA2/BOC/RGMA/NPTN/NTNG1/FN1/STXBP1	10	Astro_P	AST5
GO:1900181	negative regulation of protein localization to nucleus	3/96	34/18800	0.000688361	0.324667	0.31028	ANGPT1/PKIA/DCLK2	3	Astro_P	AST5
GO:0007616	long-term memory	3/96	35/18800	0.000750119	0.324667	0.31028	NPAS4/LDLR/ADCY8	3	Astro_P	AST5
GO:0050808	synapse organization	8/96	419/18800	0.00136644	0.324667	0.31028	CTNND2/NFASC/NPAS4/MAP1B/NPTN/NTNG1/TANC1/DNER	8	Astro_P	AST5
GO:0007409	axonogenesis	8/96	430/18800	0.00160907	0.324667	0.31028	NFASC/MAP1B/LAMA2/BOC/NPTN/NTNG1/FN1/STXBP1	8	Astro_P	AST5
GO:0010975	regulation of neuron projection development	8/96	431/18800	0.00163272	0.324667	0.31028	DGKG/MAP1B/RGMA/NPTN/NTNG1/FN1/NR2F1/DPYSL3	8	Astro_P	AST5
GO:0046822	regulation of nucleocytoplasmic transport	4/96	104/18800	0.00198774	0.324667	0.31028	ANGPT1/PKIA/DNAJC27/PPP1CC	4	Astro_P	AST5
GO:0019755	one-carbon compound transport	2/96	14/18800	0.0022562	0.324667	0.31028	SLC14A1/AQP1	2	Astro_P	AST5
GO:0042308	negative regulation of protein import into nucleus	2/96	14/18800	0.0022562	0.324667	0.31028	ANGPT1/PKIA	2	Astro_P	AST5
GO:0046348	amino sugar catabolic process	2/96	14/18800	0.0022562	0.324667	0.31028	NPL/ALDH1A1	2	Astro_P	AST5
GO:1904590	negative regulation of protein import	2/96	14/18800	0.0022562	0.324667	0.31028	ANGPT1/PKIA	2	Astro_P	AST5
GO:0071385	cellular response to glucocorticoid stimulus	3/96	53/18800	0.0025125	0.324667	0.31028	AQP1/NPAS4/SSTR2	3	Astro_P	AST5
GO:0031589	cell-substrate adhesion	7/96	364/18800	0.00262643	0.324667	0.31028	ANTXR1/ANGPT1/LYVE1/PTPRK/ABI3BP/NTNG1/FN1	7	Astro_P	AST5
GO:0071384	cellular response to corticosteroid stimulus	3/96	59/18800	0.00341061	0.347682	0.332275	AQP1/NPAS4/SSTR2	3	Astro_P	AST5
GO:0048167	regulation of synaptic plasticity	5/96	198/18800	0.00347173	0.347682	0.332275	NPAS4/MAP1B/NPTN/ADCY8/STXBP1	5	Astro_P	AST5
GO:0032387	negative regulation of intracellular transport	3/96	61/18800	0.00374818	0.347682	0.332275	ANGPT1/MAP1B/PKIA	3	Astro_P	AST5
GO:0032835	glomerulus development	3/96	66/18800	0.00467903	0.347682	0.332275	PLCE1/ANGPT1/MYO1E	3	Astro_P	AST5
GO:0050890	cognition	6/96	306/18800	0.0048238	0.347682	0.332275	NPAS4/LDLR/NPTN/TUSC3/TANC1/ADCY8	6	Astro_P	AST5
GO:0030198	extracellular matrix organization	6/96	307/18800	0.00490009	0.347682	0.332275	ADAMTSL3/SMOC1/ANTXR1/ABI3BP/NTNG1/MYO1E	6	Astro_P	AST5
GO:0043062	extracellular structure organization	6/96	308/18800	0.00497725	0.347682	0.332275	ADAMTSL3/SMOC1/ANTXR1/ABI3BP/NTNG1/MYO1E	6	Astro_P	AST5
GO:0009416	response to light stimulus	6/96	310/18800	0.00513427	0.347682	0.332275	AQP1/PTPRK/SLC24A4/NPTN/PPP1CC/TANC1	6	Astro_P	AST5
GO:0045229	external encapsulating structure organization	6/96	310/18800	0.00513427	0.347682	0.332275	ADAMTSL3/SMOC1/ANTXR1/ABI3BP/NTNG1/MYO1E	6	Astro_P	AST5
GO:0046823	negative regulation of nucleocytoplasmic transport	2/96	22/18800	0.00557718	0.347682	0.332275	ANGPT1/PKIA	2	Astro_P	AST5
GO:1900273	positive regulation of long-term synaptic potentiation	2/96	22/18800	0.00557718	0.347682	0.332275	NPTN/ADCY8	2	Astro_P	AST5
GO:0034329	cell junction assembly	7/96	420/18800	0.00572832	0.347682	0.332275	CTNND2/NPAS4/MAP1B/PTPRK/NPTN/DNER/FN1	7	Astro_P	AST5
GO:0006486	protein glycosylation	5/96	225/18800	0.00594577	0.347682	0.332275	ST8SIA1/B3GALT5/B3GAT2/GALNT15/TUSC3	5	Astro_P	AST5
GO:0043413	macromolecule glycosylation	5/96	225/18800	0.00594577	0.347682	0.332275	ST8SIA1/B3GALT5/B3GAT2/GALNT15/TUSC3	5	Astro_P	AST5
GO:0006833	water transport	2/96	23/18800	0.00608813	0.347682	0.332275	SLC14A1/AQP1	2	Astro_P	AST5
GO:0050804	modulation of chemical synaptic transmission	7/96	429/18800	0.00641117	0.347682	0.332275	NPAS4/MAP1B/LAMA2/NPTN/NTNG1/ADCY8/STXBP1	7	Astro_P	AST5
GO:0099177	regulation of trans-synaptic signaling	7/96	430/18800	0.00649064	0.347682	0.332275	NPAS4/MAP1B/LAMA2/NPTN/NTNG1/ADCY8/STXBP1	7	Astro_P	AST5
GO:0046339	diacylglycerol metabolic process	2/96	26/18800	0.00774342	0.393964	0.376507	DGKG/PLCE1	2	Astro_P	AST5
GO:0070085	glycosylation	5/96	244/18800	0.00829953	0.393964	0.376507	ST8SIA1/B3GALT5/B3GAT2/GALNT15/TUSC3	5	Astro_P	AST5
GO:0007026	negative regulation of microtubule depolymerization	2/96	27/18800	0.00833527	0.393964	0.376507	NAV3/MAP1B	2	Astro_P	AST5
GO:0045686	negative regulation of glial cell differentiation	2/96	27/18800	0.00833527	0.393964	0.376507	DAAM2/LDLR	2	Astro_P	AST5
GO:0048678	response to axon injury	3/96	83/18800	0.0088281	0.394	0.376541	MAP1B/RGMA/DPYSL3	3	Astro_P	AST5
GO:0003416	endochondral bone growth	2/96	28/18800	0.00894681	0.394	0.376541	BNC2/RARB	2	Astro_P	AST5
GO:0032535	regulation of cellular component size	6/96	351/18800	0.00921899	0.394	0.376541	AQP1/DAAM2/USH1C/MAP1B/FN1/ARHGAP18	6	Astro_P	AST5
GO:0050806	positive regulation of synaptic transmission	4/96	161/18800	0.00935568	0.394	0.376541	LAMA2/NPTN/ADCY8/STXBP1	4	Astro_P	AST5
GO:0035384	thioester biosynthetic process	4/92	45/18800	6.86241e-05	0.0392588	0.035152	ACACB/GCDH/ACSBG1/TECR	4	Astro_A	AST5
GO:0071616	acyl-CoA biosynthetic process	4/92	45/18800	6.86241e-05	0.0392588	0.035152	ACACB/GCDH/ACSBG1/TECR	4	Astro_A	AST5
GO:0006637	acyl-CoA metabolic process	5/92	93/18800	9.30854e-05	0.0392588	0.035152	ACACB/GCDH/GPAM/ACSBG1/TECR	5	Astro_A	AST5
GO:0035383	thioester metabolic process	5/92	93/18800	9.30854e-05	0.0392588	0.035152	ACACB/GCDH/GPAM/ACSBG1/TECR	5	Astro_A	AST5
GO:0046395	carboxylic acid catabolic process	7/92	238/18800	0.000167642	0.0398073	0.0356432	ALDH1L1/ACACB/GCDH/CPT1A/GLUD1/PRODH2/ASRGL1	7	Astro_A	AST5
GO:0016054	organic acid catabolic process	7/92	242/18800	0.000185713	0.0398073	0.0356432	ALDH1L1/ACACB/GCDH/CPT1A/GLUD1/PRODH2/ASRGL1	7	Astro_A	AST5
GO:0033866	nucleoside bisphosphate biosynthetic process	4/92	60/18800	0.000212369	0.0398073	0.0356432	ACACB/GCDH/ACSBG1/TECR	4	Astro_A	AST5
GO:0034030	ribonucleoside bisphosphate biosynthetic process	4/92	60/18800	0.000212369	0.0398073	0.0356432	ACACB/GCDH/ACSBG1/TECR	4	Astro_A	AST5
GO:0034033	purine nucleoside bisphosphate biosynthetic process	4/92	60/18800	0.000212369	0.0398073	0.0356432	ACACB/GCDH/ACSBG1/TECR	4	Astro_A	AST5
GO:0046949	fatty-acyl-CoA biosynthetic process	3/92	25/18800	0.000241255	0.0406997	0.0364422	GCDH/ACSBG1/TECR	3	Astro_A	AST5
GO:0009065	glutamine family amino acid catabolic process	3/92	27/18800	0.000304648	0.0417855	0.0374144	GLUD1/PRODH2/ASRGL1	3	Astro_A	AST5
GO:0045785	positive regulation of cell adhesion	9/92	446/18800	0.000334618	0.0417855	0.0374144	PTPRJ/VAV3/CSPG5/GLI2/ZFHX3/GPAM/NID1/NFAT5/MYO10	9	Astro_A	AST5
GO:0033865	nucleoside bisphosphate metabolic process	5/92	125/18800	0.000371537	0.0417855	0.0374144	ACACB/GCDH/GPAM/ACSBG1/TECR	5	Astro_A	AST5
GO:0033875	ribonucleoside bisphosphate metabolic process	5/92	125/18800	0.000371537	0.0417855	0.0374144	ACACB/GCDH/GPAM/ACSBG1/TECR	5	Astro_A	AST5
GO:0034032	purine nucleoside bisphosphate metabolic process	5/92	125/18800	0.000371537	0.0417855	0.0374144	ACACB/GCDH/GPAM/ACSBG1/TECR	5	Astro_A	AST5
GO:0061564	axon development	9/92	479/18800	0.000560932	0.0590642	0.0528856	PTN/MACF1/CSPG5/GLI2/ETV1/CDH4/FGFR2/ROBO1/DIP2B	9	Astro_A	AST5
GO:0048863	stem cell differentiation	6/92	211/18800	0.000595193	0.0590642	0.0528856	MSI2/HES5/PTN/GPM6A/JARID2/FGFR2	6	Astro_A	AST5
GO:0015748	organophosphate ester transport	5/92	145/18800	0.000731036	0.0685143	0.0613472	PCTP/ATP8A1/ANO4/LRRC8A/SLC25A33	5	Astro_A	AST5
GO:0035337	fatty-acyl-CoA metabolic process	3/92	38/18800	0.000845108	0.0750367	0.0671873	GCDH/ACSBG1/TECR	3	Astro_A	AST5
GO:0048638	regulation of developmental growth	7/92	329/18800	0.00115827	0.0977001	0.0874799	MACF1/ACACB/JARID2/GPAM/CDH4/FGFR2/DIP2B	7	Astro_A	AST5
GO:0015810	aspartate transmembrane transport	2/92	11/18800	0.00126596	0.101699	0.0910606	SLC25A18/LRRC8A	2	Astro_A	AST5
GO:0048639	positive regulation of developmental growth	5/92	169/18800	0.00144889	0.111103	0.0994812	MACF1/ACACB/GPAM/CDH4/FGFR2	5	Astro_A	AST5
GO:0045927	positive regulation of growth	6/92	256/18800	0.00161397	0.112867	0.101061	MACF1/ACACB/GPAM/CDH4/FGFR2/SLC25A33	6	Astro_A	AST5
GO:0043114	regulation of vascular permeability	3/92	48/18800	0.00167261	0.112867	0.101061	PTPRJ/HRH1/AKAP12	3	Astro_A	AST5
GO:0045747	positive regulation of Notch signaling pathway	3/92	48/18800	0.00167261	0.112867	0.101061	HES5/SLC35C2/ROBO1	3	Astro_A	AST5
GO:0008361	regulation of cell size	5/92	179/18800	0.00186532	0.117596	0.105295	MACF1/VAV3/LRRC8A/CDH4/DIP2B	5	Astro_A	AST5
GO:1901570	fatty acid derivative biosynthetic process	3/92	50/18800	0.0018821	0.117596	0.105295	GCDH/ACSBG1/TECR	3	Astro_A	AST5
GO:0048148	behavioral response to cocaine	2/92	14/18800	0.00207468	0.124999	0.111923	PPP1R1B/SDK1	2	Astro_A	AST5
GO:0090630	activation of GTPase activity	4/92	114/18800	0.00237778	0.137687	0.123284	GARNL3/TBC1D10A/RABGAP1/TBC1D1	4	Astro_A	AST5
GO:0044282	small molecule catabolic process	7/92	376/18800	0.00247205	0.137687	0.123284	ALDH1L1/ACACB/GCDH/CPT1A/GLUD1/PRODH2/ASRGL1	7	Astro_A	AST5
GO:0048839	inner ear development	5/92	192/18800	0.00253012	0.137687	0.123284	HES5/FREM2/LRIG1/FGFR2/ROR1	5	Astro_A	AST5
GO:0006470	protein dephosphorylation	6/92	291/18800	0.00306142	0.161394	0.144511	PTPRJ/CDC14B/PTPN9/PPP1R3C/PPP6R2/PPP1R1B	6	Astro_A	AST5
GO:0043116	negative regulation of vascular permeability	2/92	18/18800	0.00344409	0.170887	0.153011	PTPRJ/AKAP12	2	Astro_A	AST5
GO:0043649	dicarboxylic acid catabolic process	2/92	18/18800	0.00344409	0.170887	0.153011	ALDH1L1/GLUD1	2	Astro_A	AST5
GO:0001822	kidney development	6/92	303/18800	0.00373182	0.179809	0.160999	HES5/GLI2/FREM2/GFRA1/NID1/FGFR2	6	Astro_A	AST5
GO:0035338	long-chain fatty-acyl-CoA biosynthetic process	2/92	19/18800	0.00383706	0.179809	0.160999	ACSBG1/TECR	2	Astro_A	AST5
GO:0031998	regulation of fatty acid beta-oxidation	2/92	20/18800	0.00424987	0.186094	0.166627	ACACB/CPT1A	2	Astro_A	AST5
GO:1901679	nucleotide transmembrane transport	2/92	20/18800	0.00424987	0.186094	0.166627	LRRC8A/SLC25A33	2	Astro_A	AST5
GO:0072001	renal system development	6/92	312/18800	0.00430212	0.186094	0.166627	HES5/GLI2/FREM2/GFRA1/NID1/FGFR2	6	Astro_A	AST5
GO:0043583	ear development	5/92	219/18800	0.00443671	0.187118	0.167544	HES5/FREM2/LRIG1/FGFR2/ROR1	5	Astro_A	AST5
GO:0050804	modulation of chemical synaptic transmission	7/92	429/18800	0.00508992	0.195637	0.175172	PTN/CPEB3/CSPG5/HRH1/GRM8/AKAP12/GRIN2C	7	Astro_A	AST5
GO:0050766	positive regulation of phagocytosis	3/92	71/18800	0.00509765	0.195637	0.175172	PTPRJ/MFGE8/MERTK	3	Astro_A	AST5
GO:0007409	axonogenesis	7/92	430/18800	0.00515393	0.195637	0.175172	MACF1/GLI2/ETV1/CDH4/FGFR2/ROBO1/DIP2B	7	Astro_A	AST5
GO:0099177	regulation of trans-synaptic signaling	7/92	430/18800	0.00515393	0.195637	0.175172	PTN/CPEB3/CSPG5/HRH1/GRM8/AKAP12/GRIN2C	7	Astro_A	AST5
GO:0010975	regulation of neuron projection development	7/92	431/18800	0.00521854	0.195637	0.175172	PTN/MACF1/PTPN9/CDH4/ROBO1/DIP2B/ROR1	7	Astro_A	AST5
GO:0007612	learning	4/92	145/18800	0.0056138	0.19595	0.175452	PTN/ATP8A1/HRH1/PPP1R1B	4	Astro_A	AST5
GO:0060420	regulation of heart growth	3/92	74/18800	0.00572113	0.19595	0.175452	ACACB/JARID2/FGFR2	3	Astro_A	AST5
GO:1901568	fatty acid derivative metabolic process	3/92	74/18800	0.00572113	0.19595	0.175452	GCDH/ACSBG1/TECR	3	Astro_A	AST5
GO:0006635	fatty acid beta-oxidation	3/92	76/18800	0.00616107	0.19595	0.175452	ACACB/GCDH/CPT1A	3	Astro_A	AST5
GO:0044272	sulfur compound biosynthetic process	4/92	149/18800	0.00617471	0.19595	0.175452	ACACB/GCDH/ACSBG1/TECR	4	Astro_A	AST5
GO:0050772	positive regulation of axonogenesis	3/92	77/18800	0.00638842	0.19595	0.175452	MACF1/CDH4/ROBO1	3	Astro_A	AST5
GO:0006790	sulfur compound metabolic process	6/92	339/18800	0.00640136	0.19595	0.175452	AHCYL2/ACACB/GCDH/GPAM/ACSBG1/TECR	6	Astro_A	AST5
GO:0031346	positive regulation of cell projection organization	6/92	341/18800	0.00658199	0.19595	0.175452	PTN/GPM6A/MACF1/CDH4/ROBO1/ROR1	6	Astro_A	AST5
GO:0003148	outflow tract septum morphogenesis	2/92	25/18800	0.00660468	0.19595	0.175452	FGFR2/ROBO1	2	Astro_A	AST5
GO:0035336	long-chain fatty-acyl-CoA metabolic process	2/92	25/18800	0.00660468	0.19595	0.175452	ACSBG1/TECR	2	Astro_A	AST5
GO:0009064	glutamine family amino acid metabolic process	3/92	78/18800	0.00662072	0.19595	0.175452	GLUD1/PRODH2/ASRGL1	3	Astro_A	AST5
GO:1901264	carbohydrate derivative transport	3/92	78/18800	0.00662072	0.19595	0.175452	SLC35C2/SLC15A2/LRRC8A	3	Astro_A	AST5
GO:0050770	regulation of axonogenesis	4/92	154/18800	0.00692679	0.20054	0.179562	MACF1/CDH4/ROBO1/DIP2B	4	Astro_A	AST5
GO:0002433	immune response-regulating cell surface receptor signaling pathway involved in phagocytosis	2/92	26/18800	0.00713243	0.20054	0.179562	PTPRJ/VAV3	2	Astro_A	AST5
GO:0038096	Fc-gamma receptor signaling pathway involved in phagocytosis	2/92	26/18800	0.00713243	0.20054	0.179562	PTPRJ/VAV3	2	Astro_A	AST5
GO:0001655	urogenital system development	6/92	352/18800	0.00764248	0.211359	0.189249	HES5/GLI2/FREM2/GFRA1/NID1/FGFR2	6	Astro_A	AST5
GO:0048041	focal adhesion assembly	3/92	83/18800	0.00785742	0.213798	0.191433	PTPRJ/MACF1/THSD1	3	Astro_A	AST5
GO:0015740	C4-dicarboxylate transport	2/92	28/18800	0.00824316	0.220167	0.197136	SLC25A18/LRRC8A	2	Astro_A	AST5
GO:0050767	regulation of neurogenesis	6/92	361/18800	0.00859801	0.220167	0.197136	HES5/PTN/MACF1/CDH4/ROBO1/DIP2B	6	Astro_A	AST5
GO:0031589	cell-substrate adhesion	6/92	364/18800	0.00893481	0.220167	0.197136	PTPRJ/MACF1/CSPG5/THSD1/MERTK/NID1	6	Astro_A	AST5
GO:1990542	mitochondrial transmembrane transport	3/92	87/18800	0.00893846	0.220167	0.197136	SLC25A18/CPT1A/SLC25A33	3	Astro_A	AST5
GO:0007156	homophilic cell adhesion via plasma membrane adhesion molecules	4/92	168/18800	0.00934865	0.220167	0.197136	CDH4/CDH18/ROBO1/SDK1	4	Astro_A	AST5
GO:0031069	hair follicle morphogenesis	2/92	30/18800	0.0094263	0.220167	0.197136	GLI2/FGFR2	2	Astro_A	AST5
GO:0038094	Fc-gamma receptor signaling pathway	2/92	30/18800	0.0094263	0.220167	0.197136	PTPRJ/VAV3	2	Astro_A	AST5
GO:0140058	neuron projection arborization	2/92	30/18800	0.0094263	0.220167	0.197136	PTN/MACF1	2	Astro_A	AST5
GO:0003018	vascular process in circulatory system	5/92	263/18800	0.00945139	0.220167	0.197136	PTPRJ/SLC15A2/ATP8A1/HRH1/AKAP12	5	Astro_A	AST5
GO:0051781	positive regulation of cell division	3/92	89/18800	0.00951003	0.220167	0.197136	PTN/CDC14B/FGFR2	3	Astro_A	AST5
GO:0007611	learning or memory	5/92	264/18800	0.00959746	0.220167	0.197136	PTN/CPEB3/ATP8A1/HRH1/PPP1R1B	5	Astro_A	AST5
GO:0009152	purine ribonucleotide biosynthetic process	4/92	170/18800	0.00973421	0.220167	0.197136	ACACB/GCDH/ACSBG1/TECR	4	Astro_A	AST5

## Sheet: micro_A_P_diff_GO
ID	Description	GeneRatio	BgRatio	pvalue	p.adjust	qvalue	geneID	Count	Group	Celltype
GO:0050808	synapse organization	31/208	419/18800	4.67659e-17	1.39409e-13	1.15979e-13	HOMER1/ZNF804A/CACNB2/GABRG2/NTRK2/GABRB2/EPHA4/ADGRB3/YWHAZ/GRID2/EPHA7/GRIN2B/CLSTN2/NRP1/IGSF21/SHISA6/SLITRK5/CAMK2B/CTNNA2/GRM5/PTPRO/WASL/GABRB3/GPM6A/PPFIBP1/LRFN5/GABRA1/NPTN/ARHGAP44/FLRT2/HSPA8	31	Micro_P	Micro1
GO:0042391	regulation of membrane potential	26/208	425/18800	1.57423e-12	1.22429e-09	1.01853e-09	GRIA1/CACNB2/KCND2/GABRG2/PPP3CA/CALM1/KCNJ3/NTRK2/GABRB2/GRID2/GRIN2B/RIMS1/GRIN2A/RYR2/NEDD4L/SLC8A1/GRM5/ATP1B1/RGS7BP/GABRB3/SCN8A/SCN2A/ATP1B3/GABRA1/KCNN2/ATP2A2	26	Micro_P	Micro1
GO:0050804	modulation of chemical synaptic transmission	26/208	429/18800	1.94777e-12	1.22429e-09	1.01853e-09	HOMER1/GRIA1/CACNB2/DGKI/PPP3CA/NTRK2/NRG3/MCTP1/EPHA4/PLCB1/GRID2/GRIN2B/CLSTN2/RIMS1/SNAP25/CAMK2A/GRIN2A/SHISA6/CAMK2B/GRM5/DCC/CACNG3/PRKAR2B/NPTN/PLPPR4/ATP2A2	26	Micro_P	Micro1
GO:0050807	regulation of synapse organization	19/208	209/18800	2.02706e-12	1.22429e-09	1.01853e-09	HOMER1/ZNF804A/NTRK2/EPHA4/ADGRB3/YWHAZ/GRID2/EPHA7/GRIN2B/CLSTN2/SLITRK5/CAMK2B/CTNNA2/PTPRO/GPM6A/LRFN5/ARHGAP44/FLRT2/HSPA8	19	Micro_P	Micro1
GO:0099177	regulation of trans-synaptic signaling	26/208	430/18800	2.05349e-12	1.22429e-09	1.01853e-09	HOMER1/GRIA1/CACNB2/DGKI/PPP3CA/NTRK2/NRG3/MCTP1/EPHA4/PLCB1/GRID2/GRIN2B/CLSTN2/RIMS1/SNAP25/CAMK2A/GRIN2A/SHISA6/CAMK2B/GRM5/DCC/CACNG3/PRKAR2B/NPTN/PLPPR4/ATP2A2	26	Micro_P	Micro1
GO:0050803	regulation of synapse structure or activity	19/208	215/18800	3.35585e-12	1.6673e-09	1.38709e-09	HOMER1/ZNF804A/NTRK2/EPHA4/ADGRB3/YWHAZ/GRID2/EPHA7/GRIN2B/CLSTN2/SLITRK5/CAMK2B/CTNNA2/PTPRO/GPM6A/LRFN5/ARHGAP44/FLRT2/HSPA8	19	Micro_P	Micro1
GO:0001764	neuron migration	15/208	164/18800	4.25858e-10	1.81354e-07	1.50875e-07	DCLK1/NTRK2/NRG3/DAB1/NRP1/CAMK2A/CAMK2B/CTNNA2/LRP12/SH3RF1/DCC/PRKG1/GPM6A/FLRT2/ASTN1	15	Micro_P	Micro1
GO:0010975	regulation of neuron projection development	23/208	431/18800	4.96627e-10	1.85056e-07	1.53954e-07	ZNF804A/MAP2/PPP3CA/NTRK2/EPHA4/ADGRB3/DAB1/GRID2/EPHA7/SNAP25/NRP1/NEDD4L/CAMK2B/CTNNA2/LRRC7/BCL11A/SEMA5A/CHN1/DCC/PTPRO/ENC1/NPTN/ARHGAP44	23	Micro_P	Micro1
GO:0016358	dendrite development	17/208	231/18800	8.46198e-10	2.8028e-07	2.33175e-07	DCLK1/MAP2/PPP3CA/EPHA4/ADGRB3/DAB1/NRP1/CAMK2A/NEDD4L/CAMK2B/CTNNA2/BCL11A/DCC/ABI1/WASL/PRKG1/ARHGAP44	17	Micro_P	Micro1
GO:0019932	second-messenger-mediated signaling	19/208	303/18800	1.2394e-09	3.69464e-07	3.0737e-07	EPHA5/PPP3CA/CALM1/MCTP1/GRIN2B/ITPR1/GRIN2A/RYR2/SLC8A1/CAP2/GRM5/CHRM3/GUCY1A2/ATP1B1/PRKG1/KSR2/DDAH1/PDE7A/ATP2A2	19	Micro_P	Micro1
GO:0035637	multicellular organismal signaling	14/208	164/18800	4.08275e-09	1.10642e-06	9.20474e-07	CACNB2/KCND2/ATP2B1/CALM1/KCNJ3/NTRK2/RYR2/SLC8A1/ATP1B1/CACNG3/SCN8A/SCN2A/KCNN2/ATP2A2	14	Micro_P	Micro1
GO:0001508	action potential	13/208	143/18800	6.92869e-09	1.7212e-06	1.43193e-06	CACNB2/KCND2/CALM1/KCNJ3/NTRK2/RYR2/NEDD4L/SLC8A1/ATP1B1/SCN8A/SCN2A/KCNN2/ATP2A2	13	Micro_P	Micro1
GO:0007416	synapse assembly	14/208	180/18800	1.35597e-08	3.10934e-06	2.58677e-06	GABRG2/NTRK2/GABRB2/ADGRB3/GRID2/EPHA7/CLSTN2/SLITRK5/GABRB3/GPM6A/LRFN5/GABRA1/NPTN/FLRT2	14	Micro_P	Micro1
GO:0034765	regulation of ion transmembrane transport	22/208	476/18800	1.67484e-08	3.56621e-06	2.96686e-06	HOMER1/RGS7/CACNB2/KCND2/KCNIP4/CALM1/KCNJ3/NETO2/RYR2/SHISA6/NEDD4L/SLC8A1/GRM5/CHRM3/ATP1B1/CACNG3/KCNJ6/SCN8A/SCN2A/ATP1B3/CACNA1E/KCNN2	22	Micro_P	Micro1
GO:0051960	regulation of nervous system development	21/208	440/18800	2.0821e-08	4.13783e-06	3.44241e-06	MAP2/PPP3CA/NTRK2/EPHA4/ADGRB3/DAB1/GRID2/EPHA7/CLSTN2/NRP1/SLITRK5/CAMK2B/GRM5/SEMA5A/DCC/NAP1L1/HIF1A/NPTN/BRINP1/FLRT2/BMPR1A	21	Micro_P	Micro1
GO:0060078	regulation of postsynaptic membrane potential	12/208	131/18800	2.45274e-08	4.56977e-06	3.80175e-06	GRIA1/KCND2/GABRG2/PPP3CA/GABRB2/GRID2/GRIN2B/RIMS1/GRIN2A/GRM5/RGS7BP/GABRA1	12	Micro_P	Micro1
GO:0007611	learning or memory	16/208	264/18800	4.25632e-08	7.46359e-06	6.20922e-06	GRIA1/NTRK2/PLCB1/ADGRB3/GRIN2B/SNAP25/GRIN2A/GRM5/ITGA8/SCN2A/CAMK4/PRKAR2B/HIF1A/NPTN/BRINP1/HMGCR	16	Micro_P	Micro1
GO:0048167	regulation of synaptic plasticity	14/208	198/18800	4.53926e-08	7.48132e-06	6.22398e-06	GRIA1/NTRK2/MCTP1/EPHA4/GRID2/GRIN2B/RIMS1/SNAP25/CAMK2A/GRIN2A/SHISA6/CAMK2B/GRM5/NPTN	14	Micro_P	Micro1
GO:0048813	dendrite morphogenesis	12/208	139/18800	4.76837e-08	7.48132e-06	6.22398e-06	DCLK1/MAP2/PPP3CA/EPHA4/ADGRB3/NRP1/NEDD4L/CAMK2B/CTNNA2/ABI1/WASL/ARHGAP44	12	Micro_P	Micro1
GO:0006816	calcium ion transport	20/208	424/18800	5.58028e-08	8.3174e-06	6.91954e-06	HOMER1/CACNB2/SLC24A3/ATP2B1/PPP3CA/CALM1/GRIN2B/CAMK2A/ITPR1/GRIN2A/RYR2/RYR3/CAMK2B/SLC8A1/ATP1B1/CACNG3/GPM6A/ATP2C1/CACNA1E/ATP2A2	20	Micro_P	Micro1
GO:0007215	glutamate receptor signaling pathway	8/208	52/18800	9.72516e-08	1.38051e-05	1.14849e-05	HOMER1/GRIA1/GRIA2/PLCB1/GRID2/GRIN2B/GRIN2A/GRM5	8	Micro_P	Micro1
GO:0086001	cardiac muscle cell action potential	9/208	77/18800	1.75849e-07	2.34845e-05	1.95376e-05	CACNB2/CALM1/KCNJ3/RYR2/NEDD4L/SLC8A1/ATP1B1/KCNN2/ATP2A2	9	Micro_P	Micro1
GO:0060284	regulation of cell development	21/208	500/18800	1.81195e-07	2.34845e-05	1.95376e-05	MAP2/RFX3/PPP3CA/NTRK2/EPHA4/PLCB1/ROCK2/DAB1/EPHA7/FBXW7/NRP1/CAMK2B/GRM5/BCL11A/SEMA5A/DCC/NAP1L1/HIF1A/NPTN/BRINP1/BMPR1A	21	Micro_P	Micro1
GO:0099173	postsynapse organization	12/208	163/18800	2.75295e-07	3.41939e-05	2.84471e-05	HOMER1/ZNF804A/EPHA4/GRID2/EPHA7/GRIN2B/NRP1/SHISA6/CAMK2B/WASL/ARHGAP44/HSPA8	12	Micro_P	Micro1
GO:0050890	cognition	16/208	306/18800	3.20776e-07	3.82147e-05	3.17922e-05	GRIA1/NTRK2/PLCB1/ADGRB3/GRIN2B/SNAP25/GRIN2A/GRM5/ITGA8/SCN2A/CAMK4/PRKAR2B/HIF1A/NPTN/BRINP1/HMGCR	16	Micro_P	Micro1
GO:0007409	axonogenesis	19/208	430/18800	3.33305e-07	3.82147e-05	3.17922e-05	DCLK1/MAP2/EPHA5/KALRN/NTRK2/EPHA4/DAB1/EPHA7/NRP1/EXT1/SLITRK5/CTNNA2/SEMA5A/CHN1/DCC/PTPRO/NPTN/PLPPR4/FLRT2	19	Micro_P	Micro1
GO:0019722	calcium-mediated signaling	13/208	202/18800	4.12828e-07	4.55793e-05	3.7919e-05	PPP3CA/CALM1/MCTP1/GRIN2B/ITPR1/GRIN2A/RYR2/SLC8A1/GRM5/CHRM3/ATP1B1/KSR2/ATP2A2	13	Micro_P	Micro1
GO:0070588	calcium ion transmembrane transport	16/208	314/18800	4.53249e-07	4.72876e-05	3.93402e-05	CACNB2/SLC24A3/ATP2B1/CALM1/GRIN2B/ITPR1/GRIN2A/RYR2/RYR3/SLC8A1/ATP1B1/CACNG3/GPM6A/ATP2C1/CACNA1E/ATP2A2	16	Micro_P	Micro1
GO:0099175	regulation of postsynapse organization	9/208	86/18800	4.60027e-07	4.72876e-05	3.93402e-05	HOMER1/ZNF804A/EPHA4/GRID2/EPHA7/GRIN2B/CAMK2B/ARHGAP44/HSPA8	9	Micro_P	Micro1
GO:0031345	negative regulation of cell projection organization	12/208	188/18800	1.26799e-06	0.000125996	0.00010482	MAP2/PPP3CA/EPHA4/DAB1/EPHA7/GRIN2B/NRP1/BCL11A/SEMA5A/DCC/PTPRO/ARHGAP44	12	Micro_P	Micro1
GO:0061337	cardiac conduction	9/208	98/18800	1.40408e-06	0.000135019	0.000112327	CACNB2/ATP2B1/CALM1/KCNJ3/RYR2/SLC8A1/ATP1B1/KCNN2/ATP2A2	9	Micro_P	Micro1
GO:0061564	axon development	19/208	479/18800	1.67971e-06	0.000156475	0.000130177	DCLK1/MAP2/EPHA5/KALRN/NTRK2/EPHA4/DAB1/EPHA7/NRP1/EXT1/SLITRK5/CTNNA2/SEMA5A/CHN1/DCC/PTPRO/NPTN/PLPPR4/FLRT2	19	Micro_P	Micro1
GO:0051962	positive regulation of nervous system development	14/208	270/18800	1.97406e-06	0.000178323	0.000148353	NTRK2/EPHA4/ADGRB3/GRID2/CLSTN2/NRP1/SLITRK5/CAMK2B/GRM5/SEMA5A/NAP1L1/HIF1A/NPTN/FLRT2	14	Micro_P	Micro1
GO:0003012	muscle system process	18/208	449/18800	2.74889e-06	0.000240023	0.000199684	HOMER1/CACNB2/ATP2B1/PPP3CA/CALM1/KCNJ3/ROCK2/NR4A3/RYR2/NEDD4L/CAMK2B/SLC8A1/CHRM3/ATP1B1/PRKG1/DTNA/KCNN2/ATP2A2	18	Micro_P	Micro1
GO:0050767	regulation of neurogenesis	16/208	361/18800	2.81812e-06	0.000240023	0.000199684	MAP2/PPP3CA/NTRK2/EPHA4/DAB1/EPHA7/NRP1/CAMK2B/GRM5/SEMA5A/DCC/NAP1L1/HIF1A/NPTN/BRINP1/BMPR1A	16	Micro_P	Micro1
GO:0099566	regulation of postsynaptic cytosolic calcium ion concentration	4/208	10/18800	2.90186e-06	0.00024029	0.000199906	GRIA1/ITPR1/SLC8A1/GRM5	4	Micro_P	Micro1
GO:0086065	cell communication involved in cardiac conduction	7/208	58/18800	3.4191e-06	0.000275468	0.000229172	CACNB2/CALM1/KCNJ3/RYR2/SLC8A1/ATP1B1/KCNN2	7	Micro_P	Micro1
GO:0034329	cell junction assembly	17/208	420/18800	4.6253e-06	0.000360802	0.000300164	GABRG2/NTRK2/GABRB2/ADGRB3/ROCK2/GRID2/EPHA7/CLSTN2/NRP1/SLITRK5/PTPRO/GABRB3/GPM6A/LRFN5/GABRA1/NPTN/FLRT2	17	Micro_P	Micro1
GO:0030900	forebrain development	16/208	376/18800	4.73817e-06	0.000360802	0.000300164	DCLK1/EPHA5/NTRK2/NRG3/PLCB1/DAB1/NRP1/EXT1/SLC8A1/PGAP1/SEMA5A/FOXP2/PRKG1/SLC1A2/HIF1A/BMPR1A	16	Micro_P	Micro1
GO:0006941	striated muscle contraction	11/208	178/18800	4.84135e-06	0.000360802	0.000300164	HOMER1/CACNB2/CALM1/KCNJ3/RYR2/NEDD4L/SLC8A1/ATP1B1/DTNA/KCNN2/ATP2A2	11	Micro_P	Micro1
GO:0007612	learning	10/208	145/18800	4.98706e-06	0.000362596	0.000301656	NTRK2/PLCB1/ADGRB3/SNAP25/GRIN2A/GRM5/PRKAR2B/HIF1A/NPTN/HMGCR	10	Micro_P	Micro1
GO:0010721	negative regulation of cell development	11/208	181/18800	5.68332e-06	0.000403381	0.000335587	MAP2/PPP3CA/DAB1/EPHA7/FBXW7/NRP1/BCL11A/SEMA5A/DCC/BRINP1/BMPR1A	11	Micro_P	Micro1
GO:0071805	potassium ion transmembrane transport	12/208	219/18800	6.18212e-06	0.000428579	0.00035655	RGS7/KCND2/KCNIP4/SLC24A3/KCNJ3/SNAP25/NETO2/NEDD4L/ATP1B1/KCNJ6/ATP1B3/KCNN2	12	Micro_P	Micro1
GO:0006936	muscle contraction	15/208	349/18800	8.40338e-06	0.000569329	0.000473645	HOMER1/CACNB2/ATP2B1/CALM1/KCNJ3/ROCK2/RYR2/NEDD4L/SLC8A1/CHRM3/ATP1B1/PRKG1/DTNA/KCNN2/ATP2A2	15	Micro_P	Micro1
GO:0010882	regulation of cardiac muscle contraction by calcium ion signaling	5/208	26/18800	8.60086e-06	0.000569759	0.000474003	CALM1/RYR2/SLC8A1/ATP1B1/ATP2A2	5	Micro_P	Micro1
GO:0035249	synaptic transmission, glutamatergic	8/208	94/18800	9.66998e-06	0.000626657	0.000521338	HOMER1/DGKI/GRIA2/GRID2/EXT1/GRM5/CACNG3/PLPPR4	8	Micro_P	Micro1
GO:0007411	axon guidance	12/208	234/18800	1.20863e-05	0.000766582	0.000637747	EPHA5/KALRN/EPHA4/EPHA7/NRP1/EXT1/SEMA5A/CHN1/DCC/PTPRO/NPTN/FLRT2	12	Micro_P	Micro1
GO:0050806	positive regulation of synaptic transmission	10/208	161/18800	1.25867e-05	0.000767429	0.000638452	CACNB2/NTRK2/EPHA4/GRIN2B/CLSTN2/RIMS1/SNAP25/GRIN2A/CACNG3/NPTN	10	Micro_P	Micro1
GO:0097485	neuron projection guidance	12/208	235/18800	1.26146e-05	0.000767429	0.000638452	EPHA5/KALRN/EPHA4/EPHA7/NRP1/EXT1/SEMA5A/CHN1/DCC/PTPRO/NPTN/FLRT2	12	Micro_P	Micro1
GO:0099170	postsynaptic modulation of chemical synaptic transmission	4/208	14/18800	1.33591e-05	0.000792199	0.000659058	PPP3CA/PLCB1/GRM5/DCC	4	Micro_P	Micro1
GO:0006874	cellular calcium ion homeostasis	17/208	456/18800	1.35532e-05	0.000792199	0.000659058	GRIA1/CACNB2/SLC24A3/ATP2B1/CALM1/GRIN2B/ITPR1/GRIN2A/RYR2/RYR3/SLC8A1/GRM5/ATP1B1/ATP2C1/NPTN/CACNA1E/ATP2A2	17	Micro_P	Micro1
GO:0008038	neuron recognition	6/208	49/18800	1.60517e-05	0.000920195	0.000765543	EPHA4/YWHAZ/NRP1/EXT1/SEMA5A/NPTN	6	Micro_P	Micro1
GO:0006813	potassium ion transport	12/208	243/18800	1.76201e-05	0.000991046	0.000824486	RGS7/KCND2/KCNIP4/SLC24A3/KCNJ3/SNAP25/NETO2/NEDD4L/ATP1B1/KCNJ6/ATP1B3/KCNN2	12	Micro_P	Micro1
GO:0048168	regulation of neuronal synaptic plasticity	6/208	50/18800	1.80737e-05	0.000997733	0.000830049	MCTP1/CAMK2A/SHISA6/CAMK2B/GRM5/NPTN	6	Micro_P	Micro1
GO:0055074	calcium ion homeostasis	17/208	468/18800	1.89091e-05	0.00100997	0.00084023	GRIA1/CACNB2/SLC24A3/ATP2B1/CALM1/GRIN2B/ITPR1/GRIN2A/RYR2/RYR3/SLC8A1/GRM5/ATP1B1/ATP2C1/NPTN/CACNA1E/ATP2A2	17	Micro_P	Micro1
GO:0051963	regulation of synapse assembly	8/208	103/18800	1.89729e-05	0.00100997	0.00084023	NTRK2/ADGRB3/GRID2/EPHA7/CLSTN2/SLITRK5/LRFN5/FLRT2	8	Micro_P	Micro1
GO:0010977	negative regulation of neuron projection development	9/208	136/18800	2.08007e-05	0.00108784	0.000905013	MAP2/EPHA4/DAB1/EPHA7/NRP1/BCL11A/SEMA5A/DCC/PTPRO	9	Micro_P	Micro1
GO:0090257	regulation of muscle system process	12/208	250/18800	2.3342e-05	0.00116544	0.000969572	ATP2B1/PPP3CA/CALM1/ROCK2/NR4A3/RYR2/CAMK2B/SLC8A1/CHRM3/ATP1B1/PRKG1/ATP2A2	12	Micro_P	Micro1
GO:0060048	cardiac muscle contraction	9/208	138/18800	2.33681e-05	0.00116544	0.000969572	CACNB2/CALM1/KCNJ3/RYR2/NEDD4L/SLC8A1/ATP1B1/KCNN2/ATP2A2	9	Micro_P	Micro1
GO:0033674	positive regulation of kinase activity	17/208	476/18800	2.34574e-05	0.00116544	0.000969572	EPHA5/LMO4/CALM1/NTRK2/NRG3/EPHA4/DAB1/EPHA7/MOB1B/FBXW7/NEK10/GRM5/ACSL1/ABI1/RANBP2/OSBPL8/BMPR1A	17	Micro_P	Micro1
GO:1904862	inhibitory synapse assembly	4/208	16/18800	2.38708e-05	0.00116654	0.000970484	GABRG2/GABRB2/GABRB3/GABRA1	4	Micro_P	Micro1
GO:0050768	negative regulation of neurogenesis	9/208	140/18800	2.61998e-05	0.00124283	0.00103395	MAP2/PPP3CA/DAB1/EPHA7/NRP1/SEMA5A/DCC/BRINP1/BMPR1A	9	Micro_P	Micro1
GO:0034764	positive regulation of transmembrane transport	11/208	213/18800	2.62658e-05	0.00124283	0.00103395	RGS7/CACNB2/CALM1/NR4A3/RYR2/ACSL1/ATP1B1/CACNG3/SLC1A2/ATP1B3/OSBPL8	11	Micro_P	Micro1
GO:0097061	dendritic spine organization	7/208	80/18800	2.94155e-05	0.00137012	0.00113985	HOMER1/ZNF804A/EPHA4/GRIN2B/CAMK2B/WASL/ARHGAP44	7	Micro_P	Micro1
GO:0051961	negative regulation of nervous system development	9/208	145/18800	3.45813e-05	0.00157849	0.0013132	MAP2/PPP3CA/DAB1/EPHA7/NRP1/SEMA5A/DCC/BRINP1/BMPR1A	9	Micro_P	Micro1
GO:0097120	receptor localization to synapse	6/208	56/18800	3.4948e-05	0.00157849	0.0013132	SNAP25/SHISA6/LRRC7/CACNG3/NPTN/ARHGAP44	6	Micro_P	Micro1
GO:0032409	regulation of transporter activity	13/208	305/18800	3.70262e-05	0.00164048	0.00136478	HOMER1/CACNB2/CALM1/NETO2/RYR2/SHISA6/NEDD4L/GRM5/CHRM3/ATP1B1/CACNG3/NDFIP2/ATP1B3	13	Micro_P	Micro1
GO:0072503	cellular divalent inorganic cation homeostasis	17/208	494/18800	3.74213e-05	0.00164048	0.00136478	GRIA1/CACNB2/SLC24A3/ATP2B1/CALM1/GRIN2B/ITPR1/GRIN2A/RYR2/RYR3/SLC8A1/GRM5/ATP1B1/ATP2C1/NPTN/CACNA1E/ATP2A2	17	Micro_P	Micro1
GO:0032412	regulation of ion transmembrane transporter activity	12/208	263/18800	3.83533e-05	0.00165697	0.0013785	HOMER1/CACNB2/CALM1/NETO2/RYR2/SHISA6/NEDD4L/GRM5/CHRM3/ATP1B1/CACNG3/ATP1B3	12	Micro_P	Micro1
GO:1904062	regulation of cation transmembrane transport	14/208	352/18800	3.9665e-05	0.00168916	0.00140528	HOMER1/RGS7/CACNB2/KCNIP4/CALM1/NETO2/RYR2/SHISA6/NEDD4L/SLC8A1/ATP1B1/CACNG3/ATP1B3/KCNN2	14	Micro_P	Micro1
GO:0010959	regulation of metal ion transport	15/208	403/18800	4.49228e-05	0.00188613	0.00156914	HOMER1/RGS7/CACNB2/KCNIP4/ATP2B1/CALM1/CAMK2A/NETO2/RYR2/NEDD4L/CAMK2B/SLC8A1/ATP1B1/ATP1B3/KCNN2	15	Micro_P	Micro1
GO:0086014	atrial cardiac muscle cell action potential	4/208	19/18800	4.95297e-05	0.00199524	0.00165991	CACNB2/KCNJ3/RYR2/KCNN2	4	Micro_P	Micro1
GO:0086026	atrial cardiac muscle cell to AV node cell signaling	4/208	19/18800	4.95297e-05	0.00199524	0.00165991	CACNB2/KCNJ3/RYR2/KCNN2	4	Micro_P	Micro1
GO:0086066	atrial cardiac muscle cell to AV node cell communication	4/208	19/18800	4.95297e-05	0.00199524	0.00165991	CACNB2/KCNJ3/RYR2/KCNN2	4	Micro_P	Micro1
GO:0060401	cytosolic calcium ion transport	10/208	190/18800	5.22464e-05	0.00207662	0.00172762	ATP2B1/CALM1/GRIN2B/ITPR1/GRIN2A/RYR2/RYR3/SLC8A1/CACNA1E/ATP2A2	10	Micro_P	Micro1
GO:0022898	regulation of transmembrane transporter activity	12/208	273/18800	5.5029e-05	0.00214549	0.00178491	HOMER1/CACNB2/CALM1/NETO2/RYR2/SHISA6/NEDD4L/GRM5/CHRM3/ATP1B1/CACNG3/ATP1B3	12	Micro_P	Micro1
GO:0050770	regulation of axonogenesis	9/208	154/18800	5.54185e-05	0.00214549	0.00178491	MAP2/NTRK2/EPHA4/DAB1/EPHA7/NRP1/SEMA5A/CHN1/DCC	9	Micro_P	Micro1
GO:0031503	protein-containing complex localization	9/208	155/18800	5.8279e-05	0.00221381	0.00184175	SNAP25/SHISA6/LRRC7/CACNG3/SFPQ/WASL/HNRNPU/NPTN/ARHGAP44	9	Micro_P	Micro1
GO:0106027	neuron projection organization	7/208	89/18800	5.86686e-05	0.00221381	0.00184175	HOMER1/ZNF804A/EPHA4/GRIN2B/CAMK2B/WASL/ARHGAP44	7	Micro_P	Micro1
GO:0051965	positive regulation of synapse assembly	6/208	63/18800	6.85837e-05	0.0025556	0.0021261	NTRK2/ADGRB3/GRID2/CLSTN2/SLITRK5/FLRT2	6	Micro_P	Micro1
GO:0050771	negative regulation of axonogenesis	6/208	64/18800	7.49877e-05	0.00275973	0.00229592	MAP2/DAB1/EPHA7/NRP1/SEMA5A/DCC	6	Micro_P	Micro1
GO:1901888	regulation of cell junction assembly	10/208	201/18800	8.36947e-05	0.00304261	0.00253125	NTRK2/ADGRB3/ROCK2/GRID2/EPHA7/CLSTN2/NRP1/SLITRK5/LRFN5/FLRT2	10	Micro_P	Micro1
GO:1901379	regulation of potassium ion transmembrane transport	7/208	95/18800	8.8976e-05	0.00319563	0.00265856	RGS7/KCNIP4/NETO2/NEDD4L/ATP1B1/ATP1B3/KCNN2	7	Micro_P	Micro1
GO:0006883	cellular sodium ion homeostasis	4/208	22/18800	9.10738e-05	0.00323204	0.00268885	NEDD4L/SLC8A1/ATP1B1/ATP1B3	4	Micro_P	Micro1
GO:0007623	circadian rhythm	10/208	205/18800	9.85507e-05	0.00345623	0.00287536	HOMER1/KCND2/NTRK2/ROCK2/MAPK10/FBXW7/NAMPT/SFPQ/HNRNPU/KLF9	10	Micro_P	Micro1
GO:0060047	heart contraction	11/208	247/18800	0.000100272	0.0034757	0.00289156	CACNB2/ATP2B1/CALM1/KCNJ3/RYR2/NEDD4L/EXT1/SLC8A1/ATP1B1/KCNN2/ATP2A2	11	Micro_P	Micro1
GO:2001222	regulation of neuron migration	5/208	43/18800	0.000108037	0.00366964	0.00305291	NRG3/CAMK2A/CAMK2B/CTNNA2/FLRT2	5	Micro_P	Micro1
GO:0050773	regulation of dendrite development	7/208	98/18800	0.000108329	0.00366964	0.00305291	PPP3CA/EPHA4/ADGRB3/NEDD4L/CAMK2B/BCL11A/DCC	7	Micro_P	Micro1
GO:0031346	positive regulation of cell projection organization	13/208	341/18800	0.000114715	0.0038423	0.00319655	ZNF804A/NTRK2/EPHA4/NRP1/CAMK2B/LRRC7/SEMA5A/WASL/GPM6A/ENC1/ACTR3/NCKAP1/NPTN	13	Micro_P	Micro1
GO:0030048	actin filament-based movement	8/208	133/18800	0.000117864	0.00390393	0.00324782	CACNB2/KCNJ3/RYR2/NEDD4L/WASL/MYH10/KCNN2/ATP2A2	8	Micro_P	Micro1
GO:0048511	rhythmic process	12/208	297/18800	0.000122509	0.00401319	0.00333871	HOMER1/KCND2/NTRK2/ROCK2/MAPK10/FBXW7/NAMPT/SFPQ/DDX5/HNRNPU/KLF9/CREM	12	Micro_P	Micro1
GO:0003015	heart process	11/208	257/18800	0.000142244	0.00460902	0.00383441	CACNB2/ATP2B1/CALM1/KCNJ3/RYR2/NEDD4L/EXT1/SLC8A1/ATP1B1/KCNN2/ATP2A2	11	Micro_P	Micro1
GO:0034776	response to histamine	3/208	10/18800	0.000151268	0.00479713	0.00399091	GABRG2/GABRB2/GABRB3	3	Micro_P	Micro1
GO:0071313	cellular response to caffeine	3/208	10/18800	0.000151268	0.00479713	0.00399091	RYR2/RYR3/SLC8A1	3	Micro_P	Micro1
GO:0086064	cell communication by electrical coupling involved in cardiac conduction	4/208	25/18800	0.000153454	0.00481523	0.00400596	CALM1/RYR2/SLC8A1/ATP1B1	4	Micro_P	Micro1
GO:1901890	positive regulation of cell junction assembly	7/208	105/18800	0.000166993	0.00518549	0.004314	NTRK2/ADGRB3/GRID2/CLSTN2/NRP1/SLITRK5/FLRT2	7	Micro_P	Micro1
GO:0051480	regulation of cytosolic calcium ion concentration	13/208	356/18800	0.000175448	0.00539186	0.00448568	GRIA1/CACNB2/ATP2B1/CALM1/GRIN2B/ITPR1/GRIN2A/RYR2/RYR3/SLC8A1/GRM5/NPTN/CACNA1E	13	Micro_P	Micro1
GO:0086003	cardiac muscle cell contraction	6/208	75/18800	0.000182088	0.00553322	0.00460328	CACNB2/KCNJ3/RYR2/NEDD4L/KCNN2/ATP2A2	6	Micro_P	Micro1
GO:0007632	visual behavior	5/208	48/18800	0.00018376	0.00553322	0.00460328	GRIN2A/SLC1A2/HIF1A/NPTN/HMGCR	5	Micro_P	Micro1
GO:0070839	metal ion export	5/208	49/18800	0.000202818	0.006046	0.00502988	ATP2B1/CALM1/SLC8A1/ATP1B1/ATP1B3	5	Micro_P	Micro1
GO:1902950	regulation of dendritic spine maintenance	3/208	11/18800	0.000206299	0.00608887	0.00506555	HOMER1/ZNF804A/GRIN2B	3	Micro_P	Micro1
GO:0007214	gamma-aminobutyric acid signaling pathway	4/208	27/18800	0.00020924	0.00611514	0.0050874	GABRG2/GABRB2/GABRB3/GABRA1	4	Micro_P	Micro1
GO:0043266	regulation of potassium ion transport	7/208	110/18800	0.000222875	0.00645039	0.00536631	RGS7/KCNIP4/NETO2/NEDD4L/ATP1B1/ATP1B3/KCNN2	7	Micro_P	Micro1
GO:0048588	developmental cell growth	10/208	227/18800	0.000226367	0.00648845	0.00539798	DCLK1/MAP2/EPHA7/RIMS1/NRP1/NEDD4L/EXT1/BCL11A/SEMA5A/DCC	10	Micro_P	Micro1
GO:1903779	regulation of cardiac conduction	4/208	28/18800	0.00024201	0.00687077	0.00571604	ATP2B1/RYR2/SLC8A1/ATP2A2	4	Micro_P	Micro1
GO:0021954	central nervous system neuron development	6/208	80/18800	0.000259589	0.00730032	0.0060734	DCLK1/MAP2/NTRK2/EPHA4/NRP1/DCC	6	Micro_P	Micro1
GO:0048013	ephrin receptor signaling pathway	5/208	52/18800	0.000269105	0.0074278	0.00617945	EPHA5/KALRN/EPHA4/EPHA7/CHN1	5	Micro_P	Micro1
GO:0086009	membrane repolarization	5/208	52/18800	0.000269105	0.0074278	0.00617945	KCNJ3/NEDD4L/ATP1B1/ATP1B3/KCNN2	5	Micro_P	Micro1
GO:0099550	trans-synaptic signaling, modulating synaptic transmission	3/208	12/18800	0.000272824	0.00746137	0.00620738	NTRK2/GRM5/NPTN	3	Micro_P	Micro1
GO:0060560	developmental growth involved in morphogenesis	10/208	234/18800	0.000288673	0.00782304	0.00650826	DCLK1/MAP2/EPHA7/RIMS1/NRP1/NEDD4L/EXT1/BCL11A/SEMA5A/DCC	10	Micro_P	Micro1
GO:0086002	cardiac muscle cell action potential involved in contraction	5/208	54/18800	0.000321652	0.00857298	0.00713217	CACNB2/KCNJ3/RYR2/NEDD4L/KCNN2	5	Micro_P	Micro1
GO:0097553	calcium ion transmembrane import into cytosol	8/208	154/18800	0.000322098	0.00857298	0.00713217	CALM1/GRIN2B/ITPR1/GRIN2A/RYR2/RYR3/SLC8A1/CACNA1E	8	Micro_P	Micro1
GO:0098657	import into cell	10/208	238/18800	0.000330309	0.00871372	0.00724925	KCNJ3/SNAP25/SLC8A1/ACSL1/ATP1B1/KCNJ6/SLC1A2/ATP1B3/CACNA1E/PLPPR4	10	Micro_P	Micro1
GO:0031000	response to caffeine	3/208	13/18800	0.000351784	0.00911885	0.00758629	RYR2/RYR3/SLC8A1	3	Micro_P	Micro1
GO:0071415	cellular response to purine-containing compound	3/208	13/18800	0.000351784	0.00911885	0.00758629	RYR2/RYR3/SLC8A1	3	Micro_P	Micro1
GO:0051928	positive regulation of calcium ion transport	7/208	119/18800	0.000360891	0.00927428	0.0077156	HOMER1/CACNB2/ATP2B1/CALM1/CAMK2A/RYR2/ATP1B1	7	Micro_P	Micro1
GO:0055078	sodium ion homeostasis	5/208	56/18800	0.000381621	0.00972318	0.00808906	NEDD4L/EXT1/SLC8A1/ATP1B1/ATP1B3	5	Micro_P	Micro1
GO:0010644	cell communication by electrical coupling	4/208	32/18800	0.000410589	0.0103726	0.00862933	CALM1/RYR2/SLC8A1/ATP1B1	4	Micro_P	Micro1
GO:0007613	memory	7/208	122/18800	0.000419698	0.0105136	0.00874665	GRIA1/PLCB1/GRIN2A/ITGA8/SCN2A/CAMK4/BRINP1	7	Micro_P	Micro1
GO:0021537	telencephalon development	10/208	247/18800	0.000442583	0.0109405	0.00910183	EPHA5/NTRK2/NRG3/PLCB1/DAB1/EXT1/SLC8A1/FOXP2/SLC1A2/HIF1A	10	Micro_P	Micro1
GO:0014733	regulation of skeletal muscle adaptation	3/208	14/18800	0.000444081	0.0109405	0.00910183	PPP3CA/CAMK2B/ATP2A2	3	Micro_P	Micro1
GO:0098661	inorganic anion transmembrane transport	6/208	90/18800	0.000490886	0.0119945	0.00997866	GABRG2/GABRB2/ANO5/GRM5/GABRB3/GABRA1	6	Micro_P	Micro1
GO:0086019	cell-cell signaling involved in cardiac conduction	4/208	34/18800	0.000520449	0.0126135	0.0104936	CACNB2/KCNJ3/RYR2/KCNN2	4	Micro_P	Micro1
GO:0036376	sodium ion export across plasma membrane	3/208	15/18800	0.000550587	0.0132363	0.0110117	SLC8A1/ATP1B1/ATP1B3	3	Micro_P	Micro1
GO:1903539	protein localization to postsynaptic membrane	4/208	35/18800	0.000582553	0.013837	0.0115115	SNAP25/GRIN2A/CACNG3/ARHGAP44	4	Micro_P	Micro1
GO:0008016	regulation of heart contraction	9/208	211/18800	0.000586708	0.013837	0.0115115	CACNB2/ATP2B1/CALM1/KCNJ3/RYR2/SLC8A1/ATP1B1/KCNN2/ATP2A2	9	Micro_P	Micro1
GO:0070997	neuron death	12/208	353/18800	0.000589501	0.013837	0.0115115	NTRK2/GABRB2/GRID2/EPHA7/GRIN2B/FBXW7/RRAS2/NRP1/NR4A3/DCC/SCN2A/HIF1A	12	Micro_P	Micro1
GO:0021953	central nervous system neuron differentiation	8/208	169/18800	0.000598515	0.0139389	0.0115962	DCLK1/MAP2/LMO4/NTRK2/EPHA4/GRID2/NRP1/DCC	8	Micro_P	Micro1
GO:0006937	regulation of muscle contraction	8/208	170/18800	0.000622216	0.0143785	0.011962	ATP2B1/CALM1/RYR2/SLC8A1/CHRM3/ATP1B1/PRKG1/ATP2A2	8	Micro_P	Micro1
GO:0060402	calcium ion transport into cytosol	8/208	171/18800	0.000646669	0.014563	0.0121155	CALM1/GRIN2B/ITPR1/GRIN2A/RYR2/RYR3/SLC8A1/CACNA1E	8	Micro_P	Micro1
GO:0062237	protein localization to postsynapse	4/208	36/18800	0.00064974	0.014563	0.0121155	SNAP25/GRIN2A/CACNG3/ARHGAP44	4	Micro_P	Micro1
GO:0071312	cellular response to alkaloid	4/208	36/18800	0.00064974	0.014563	0.0121155	RYR2/RYR3/SLC8A1/SLC1A2	4	Micro_P	Micro1
GO:0086010	membrane depolarization during action potential	4/208	36/18800	0.00064974	0.014563	0.0121155	CACNB2/SLC8A1/SCN8A/SCN2A	4	Micro_P	Micro1
GO:1903522	regulation of blood circulation	10/208	260/18800	0.000659369	0.0146685	0.0122032	CACNB2/ATP2B1/CALM1/KCNJ3/RYR2/SLC8A1/CHRM3/ATP1B1/KCNN2/ATP2A2	10	Micro_P	Micro1
GO:0048814	regulation of dendrite morphogenesis	5/208	64/18800	0.000709221	0.0156607	0.0130287	PPP3CA/EPHA4/ADGRB3/NEDD4L/CAMK2B	5	Micro_P	Micro1
GO:1901021	positive regulation of calcium ion transmembrane transporter activity	4/208	37/18800	0.000722239	0.0158308	0.0131702	CACNB2/CALM1/RYR2/ATP1B1	4	Micro_P	Micro1
GO:1901214	regulation of neuron death	11/208	313/18800	0.000757158	0.0164751	0.0137062	NTRK2/GABRB2/GRID2/EPHA7/GRIN2B/FBXW7/RRAS2/NRP1/NR4A3/DCC/HIF1A	11	Micro_P	Micro1
GO:0060291	long-term synaptic potentiation	6/208	98/18800	0.000771508	0.0166657	0.0138648	NTRK2/EPHA4/GRIN2B/SNAP25/GRIN2A/NPTN	6	Micro_P	Micro1
GO:0048532	anatomical structure arrangement	3/208	17/18800	0.000809535	0.0171289	0.0142501	DAB1/NRP1/BMPR1A	3	Micro_P	Micro1
GO:1900037	regulation of cellular response to hypoxia	3/208	17/18800	0.000809535	0.0171289	0.0142501	EPHA4/ROCK2/DDAH1	3	Micro_P	Micro1
GO:0035725	sodium ion transmembrane transport	8/208	177/18800	0.000810188	0.0171289	0.0142501	SLC24A3/NETO2/NEDD4L/SLC8A1/ATP1B1/SCN8A/SCN2A/ATP1B3	8	Micro_P	Micro1
GO:1902476	chloride transmembrane transport	5/208	66/18800	0.000816606	0.017143	0.0142619	GABRG2/GABRB2/ANO5/GABRB3/GABRA1	5	Micro_P	Micro1
GO:0050769	positive regulation of neurogenesis	9/208	222/18800	0.000842791	0.0175689	0.0146162	NTRK2/EPHA4/NRP1/CAMK2B/GRM5/SEMA5A/NAP1L1/HIF1A/NPTN	9	Micro_P	Micro1
GO:0035418	protein localization to synapse	5/208	67/18800	0.00087463	0.0181061	0.0150631	HOMER1/SNAP25/GRIN2A/CACNG3/ARHGAP44	5	Micro_P	Micro1
GO:0046777	protein autophosphorylation	9/208	224/18800	0.000897892	0.0184544	0.0153529	CALM1/NTRK2/EPHA4/EPHA7/MOB1B/NEK10/CAMK2A/CAMK2B/CAMK4	9	Micro_P	Micro1
GO:0070167	regulation of biomineral tissue development	6/208	101/18800	0.000903837	0.0184544	0.0153529	ATP2B1/ROCK2/ADGRV1/SLC8A1/HIF1A/BMPR1A	6	Micro_P	Micro1
GO:0043270	positive regulation of ion transport	10/208	273/18800	0.000957305	0.0194131	0.0161505	HOMER1/RGS7/CACNB2/ATP2B1/CALM1/CAMK2A/RYR2/ATP1B1/CACNG3/ATP1B3	10	Micro_P	Micro1
GO:0048024	regulation of mRNA splicing, via spliceosome	6/208	103/18800	0.00100132	0.019798	0.0164706	RBFOX1/SAP18/DDX5/HNRNPU/SRSF7/HSPA8	6	Micro_P	Micro1
GO:0070252	actin-mediated cell contraction	6/208	103/18800	0.00100132	0.019798	0.0164706	CACNB2/KCNJ3/RYR2/NEDD4L/KCNN2/ATP2A2	6	Micro_P	Micro1
GO:0110149	regulation of biomineralization	6/208	103/18800	0.00100132	0.019798	0.0164706	ATP2B1/ROCK2/ADGRV1/SLC8A1/HIF1A/BMPR1A	6	Micro_P	Micro1
GO:0070482	response to oxygen levels	11/208	324/18800	0.00100285	0.019798	0.0164706	KCND2/EPHA4/ROCK2/ITPR1/RYR2/SLC8A1/GUCY1A2/ATP1B1/SCN2A/HIF1A/DDAH1	11	Micro_P	Micro1
GO:0051966	regulation of synaptic transmission, glutamatergic	5/208	70/18800	0.00106718	0.0209294	0.0174119	HOMER1/DGKI/GRM5/CACNG3/PLPPR4	5	Micro_P	Micro1
GO:0071456	cellular response to hypoxia	7/208	143/18800	0.00107814	0.0210062	0.0174758	KCND2/EPHA4/ROCK2/SLC8A1/SCN2A/HIF1A/DDAH1	7	Micro_P	Micro1
GO:0002027	regulation of heart rate	6/208	105/18800	0.00110669	0.0211812	0.0176214	CACNB2/CALM1/KCNJ3/RYR2/SLC8A1/ATP2A2	6	Micro_P	Micro1
GO:0051592	response to calcium ion	7/208	144/18800	0.0011228	0.0211812	0.0176214	HOMER1/PPP3CA/CALM1/CPNE8/ADGRV1/RYR2/RYR3	7	Micro_P	Micro1
GO:0048638	regulation of developmental growth	11/208	329/18800	0.00113454	0.0211812	0.0176214	MAP2/PLCB1/ZFPM2/EPHA7/RIMS1/NRP1/NEDD4L/BCL11A/SEMA5A/DCC/BMPR1A	11	Micro_P	Micro1
GO:0097709	connective tissue replacement	3/208	19/18800	0.00113493	0.0211812	0.0176214	PPP3CA/ROCK2/HIF1A	3	Micro_P	Micro1
GO:0032414	positive regulation of ion transmembrane transporter activity	6/208	106/18800	0.00116247	0.0211812	0.0176214	CACNB2/CALM1/RYR2/ATP1B1/CACNG3/ATP1B3	6	Micro_P	Micro1
GO:0007269	neurotransmitter secretion	7/208	145/18800	0.0011689	0.0211812	0.0176214	CADPS2/CACNB2/MCTP1/RIMS1/SNAP25/CAMK2A/ATP2A2	7	Micro_P	Micro1
GO:0099643	signal release from synapse	7/208	145/18800	0.0011689	0.0211812	0.0176214	CADPS2/CACNB2/MCTP1/RIMS1/SNAP25/CAMK2A/ATP2A2	7	Micro_P	Micro1
GO:0008542	visual learning	4/208	42/18800	0.00117239	0.0211812	0.0176214	GRIN2A/HIF1A/NPTN/HMGCR	4	Micro_P	Micro1
GO:0030501	positive regulation of bone mineralization	4/208	42/18800	0.00117239	0.0211812	0.0176214	ATP2B1/ADGRV1/SLC8A1/BMPR1A	4	Micro_P	Micro1
GO:0031952	regulation of protein autophosphorylation	4/208	42/18800	0.00117239	0.0211812	0.0176214	CALM1/EPHA7/MOB1B/NEK10	4	Micro_P	Micro1
GO:0034314	Arp2/3 complex-mediated actin nucleation	4/208	42/18800	0.00117239	0.0211812	0.0176214	CTNNA2/WASL/ACTR3/NCKAP1	4	Micro_P	Micro1
GO:0070296	sarcoplasmic reticulum calcium ion transport	4/208	42/18800	0.00117239	0.0211812	0.0176214	CALM1/RYR2/SLC8A1/ATP2A2	4	Micro_P	Micro1
GO:0098739	import across plasma membrane	8/208	188/18800	0.0011954	0.0214669	0.017859	KCNJ3/SLC8A1/ACSL1/ATP1B1/KCNJ6/SLC1A2/ATP1B3/CACNA1E	8	Micro_P	Micro1
GO:0003208	cardiac ventricle morphogenesis	5/208	72/18800	0.00121193	0.0216333	0.0179975	ZFPM2/RYR2/CPE/HIF1A/BMPR1A	5	Micro_P	Micro1
GO:0044089	positive regulation of cellular component biogenesis	14/208	494/18800	0.00124909	0.022164	0.018439	PPM1E/NTRK2/ADGRB3/ROCK2/GRID2/LDB2/CLSTN2/NRP1/SLITRK5/WASL/GPM6A/ACTR3/NCKAP1/FLRT2	14	Micro_P	Micro1
GO:0051223	regulation of protein transport	14/208	495/18800	0.00127312	0.0224567	0.0186825	STXBP5L/RFX3/EPHA5/PPP3CA/FBXW7/SNAP25/ATP2C1/NDFIP2/MYH10/HIF1A/HMGCR/ARHGAP44/DNAJA1/HSPA8	14	Micro_P	Micro1
GO:0019226	transmission of nerve impulse	5/208	73/18800	0.00128951	0.022612	0.0188117	KCND2/NTRK2/CACNG3/SCN8A/SCN2A	5	Micro_P	Micro1
GO:1904064	positive regulation of cation transmembrane transport	7/208	148/18800	0.00131616	0.0228207	0.0189854	RGS7/CACNB2/CALM1/RYR2/ATP1B1/CACNG3/ATP1B3	7	Micro_P	Micro1
GO:0032211	negative regulation of telomere maintenance via telomerase	3/208	20/18800	0.00132438	0.0228207	0.0189854	HNRNPC/HNRNPU/DCP2	3	Micro_P	Micro1
GO:0097062	dendritic spine maintenance	3/208	20/18800	0.00132438	0.0228207	0.0189854	HOMER1/ZNF804A/GRIN2B	3	Micro_P	Micro1
GO:0001666	response to hypoxia	10/208	286/18800	0.00135778	0.0232617	0.0193522	KCND2/EPHA4/ROCK2/ITPR1/RYR2/SLC8A1/ATP1B1/SCN2A/HIF1A/DDAH1	10	Micro_P	Micro1
GO:0140115	export across plasma membrane	5/208	74/18800	0.00137071	0.0232844	0.0193711	ATP2B1/CALM1/SLC8A1/ATP1B1/ATP1B3	5	Micro_P	Micro1
GO:1990778	protein localization to cell periphery	11/208	337/18800	0.00137472	0.0232844	0.0193711	CACNB2/KCNIP4/ROCK2/SNAP25/GRIN2A/ATP1B1/CACNG3/ATP2C1/ATP1B3/FCHO2/ARHGAP44	11	Micro_P	Micro1
GO:0006821	chloride transport	6/208	111/18800	0.00147433	0.0246066	0.0204711	GABRG2/GABRB2/ANO5/GRM5/GABRB3/GABRA1	6	Micro_P	Micro1
GO:0048640	negative regulation of developmental growth	6/208	111/18800	0.00147433	0.0246066	0.0204711	MAP2/EPHA7/NRP1/BCL11A/SEMA5A/DCC	6	Micro_P	Micro1
GO:0036294	cellular response to decreased oxygen levels	7/208	151/18800	0.00147755	0.0246066	0.0204711	KCND2/EPHA4/ROCK2/SLC8A1/SCN2A/HIF1A/DDAH1	7	Micro_P	Micro1
GO:0032781	positive regulation of ATP-dependent activity	4/208	45/18800	0.00152085	0.0250478	0.0208381	RYR2/ATP1B1/ATP1B3/HNRNPU	4	Micro_P	Micro1
GO:2000273	positive regulation of signaling receptor activity	4/208	45/18800	0.00152085	0.0250478	0.0208381	FBXW7/NRP1/CACNG3/HIF1A	4	Micro_P	Micro1
GO:0031290	retinal ganglion cell axon guidance	3/208	21/18800	0.00153259	0.0251024	0.0208836	EPHA7/NRP1/PTPRO	3	Micro_P	Micro1
GO:0040013	negative regulation of locomotion	12/208	396/18800	0.00158335	0.025652	0.0213408	NRG3/MCTP1/EPHA4/PLCB1/NRP1/GRM5/SEMA5A/PTPRO/WASL/PRKG1/OSBPL8/BMPR1A	12	Micro_P	Micro1
GO:0045860	positive regulation of protein kinase activity	12/208	396/18800	0.00158335	0.025652	0.0213408	CALM1/NRG3/EPHA4/DAB1/MOB1B/FBXW7/NEK10/GRM5/ACSL1/ABI1/OSBPL8/BMPR1A	12	Micro_P	Micro1
GO:0000380	alternative mRNA splicing, via spliceosome	5/208	77/18800	0.00163695	0.0262351	0.0218259	RBFOX1/SAP18/SFPQ/DDX5/HNRNPU	5	Micro_P	Micro1
GO:0055117	regulation of cardiac muscle contraction	5/208	77/18800	0.00163695	0.0262351	0.0218259	CALM1/RYR2/SLC8A1/ATP1B1/ATP2A2	5	Micro_P	Micro1
GO:0043484	regulation of RNA splicing	7/208	154/18800	0.00165399	0.0263665	0.0219352	RBFOX1/HNRNPLL/SAP18/DDX5/HNRNPU/SRSF7/HSPA8	7	Micro_P	Micro1
GO:1903828	negative regulation of protein localization	8/208	199/18800	0.00171444	0.0270461	0.0225006	DCLK1/PPP3CA/ROCK2/NEDD4L/NDFIP2/HMGCR/DNAJA1/UBXN2B	8	Micro_P	Micro1
GO:0008088	axo-dendritic transport	5/208	78/18800	0.00173359	0.0270461	0.0225006	MAP2/SFPQ/HNRNPU/HIF1A/HSPA8	5	Micro_P	Micro1
GO:0007413	axonal fasciculation	3/208	22/18800	0.00176019	0.0270461	0.0225006	EPHA4/NRP1/SEMA5A	3	Micro_P	Micro1
GO:0010881	regulation of cardiac muscle contraction by regulation of the release of sequestered calcium ion	3/208	22/18800	0.00176019	0.0270461	0.0225006	CALM1/RYR2/SLC8A1	3	Micro_P	Micro1
GO:0035235	ionotropic glutamate receptor signaling pathway	3/208	22/18800	0.00176019	0.0270461	0.0225006	GRIA1/GRIA2/GRID2	3	Micro_P	Micro1
GO:0106030	neuron projection fasciculation	3/208	22/18800	0.00176019	0.0270461	0.0225006	EPHA4/NRP1/SEMA5A	3	Micro_P	Micro1
GO:1990806	ligand-gated ion channel signaling pathway	3/208	22/18800	0.00176019	0.0270461	0.0225006	GRIA1/GRIA2/GRID2	3	Micro_P	Micro1
GO:0098656	anion transmembrane transport	9/208	247/18800	0.0017692	0.0270461	0.0225006	SLC24A3/GABRG2/GABRB2/ANO5/GRM5/GABRB3/SLC1A2/GABRA1/LRRC8B	9	Micro_P	Micro1
GO:0050919	negative chemotaxis	4/208	47/18800	0.0017896	0.0271592	0.0225947	NRG3/EPHA7/SEMA5A/FLRT2	4	Micro_P	Micro1
GO:0010720	positive regulation of cell development	10/208	297/18800	0.00179482	0.0271592	0.0225947	RFX3/NTRK2/EPHA4/NRP1/CAMK2B/GRM5/SEMA5A/NAP1L1/HIF1A/NPTN	10	Micro_P	Micro1
GO:0036293	response to decreased oxygen levels	10/208	299/18800	0.00188532	0.0283846	0.0236142	KCND2/EPHA4/ROCK2/ITPR1/RYR2/SLC8A1/ATP1B1/SCN2A/HIF1A/DDAH1	10	Micro_P	Micro1
GO:0032411	positive regulation of transporter activity	6/208	117/18800	0.00192844	0.0288042	0.0239633	CACNB2/CALM1/RYR2/ATP1B1/CACNG3/ATP1B3	6	Micro_P	Micro1
GO:0008306	associative learning	5/208	80/18800	0.00193933	0.0288042	0.0239633	SNAP25/GRIN2A/HIF1A/NPTN/HMGCR	5	Micro_P	Micro1
GO:0071383	cellular response to steroid hormone stimulus	8/208	203/18800	0.00194218	0.0288042	0.0239633	ATP2B1/NR4A3/NR3C2/DDX5/HNRNPU/KLF9/LMO3/HSPA8	8	Micro_P	Micro1
GO:0051924	regulation of calcium ion transport	9/208	251/18800	0.00197355	0.0291245	0.0242297	HOMER1/CACNB2/ATP2B1/CALM1/CAMK2A/RYR2/CAMK2B/SLC8A1/ATP1B1	9	Micro_P	Micro1
GO:0048169	regulation of long-term neuronal synaptic plasticity	3/208	23/18800	0.00200783	0.0292775	0.024357	CAMK2B/GRM5/NPTN	3	Micro_P	Micro1
GO:0098659	inorganic cation import across plasma membrane	6/208	118/18800	0.00201338	0.0292775	0.024357	KCNJ3/SLC8A1/ATP1B1/KCNJ6/ATP1B3/CACNA1E	6	Micro_P	Micro1
GO:0099587	inorganic ion import across plasma membrane	6/208	118/18800	0.00201338	0.0292775	0.024357	KCNJ3/SLC8A1/ATP1B1/KCNJ6/ATP1B3/CACNA1E	6	Micro_P	Micro1
GO:0030500	regulation of bone mineralization	5/208	81/18800	0.00204864	0.0296457	0.0246633	ATP2B1/ADGRV1/SLC8A1/HIF1A/BMPR1A	5	Micro_P	Micro1
GO:0051489	regulation of filopodium assembly	4/208	49/18800	0.0020896	0.0300923	0.0250349	NRP1/WASL/GPM6A/ARHGAP44	4	Micro_P	Micro1
GO:0006836	neurotransmitter transport	8/208	207/18800	0.00219314	0.0314315	0.026149	CADPS2/CACNB2/MCTP1/RIMS1/SNAP25/CAMK2A/SLC1A2/ATP2A2	8	Micro_P	Micro1
GO:1990573	potassium ion import across plasma membrane	4/208	50/18800	0.00225189	0.0315384	0.0262379	KCNJ3/ATP1B1/KCNJ6/ATP1B3	4	Micro_P	Micro1
GO:0001964	startle response	3/208	24/18800	0.00227609	0.0315384	0.0262379	GRID2/GRIN2A/CTNNA2	3	Micro_P	Micro1
GO:0034315	regulation of Arp2/3 complex-mediated actin nucleation	3/208	24/18800	0.00227609	0.0315384	0.0262379	CTNNA2/WASL/NCKAP1	3	Micro_P	Micro1
GO:0043501	skeletal muscle adaptation	3/208	24/18800	0.00227609	0.0315384	0.0262379	PPP3CA/CAMK2B/ATP2A2	3	Micro_P	Micro1
GO:0099637	neurotransmitter receptor transport	3/208	24/18800	0.00227609	0.0315384	0.0262379	SNAP25/CACNG3/ARHGAP44	3	Micro_P	Micro1
GO:0019935	cyclic-nucleotide-mediated signaling	5/208	83/18800	0.00228066	0.0315384	0.0262379	EPHA5/CAP2/GUCY1A2/PRKG1/PDE7A	5	Micro_P	Micro1
GO:0034767	positive regulation of ion transmembrane transport	7/208	163/18800	0.00228303	0.0315384	0.0262379	RGS7/CACNB2/CALM1/RYR2/ATP1B1/CACNG3/ATP1B3	7	Micro_P	Micro1
GO:0030282	bone mineralization	6/208	121/18800	0.00228524	0.0315384	0.0262379	SLC24A3/ATP2B1/ADGRV1/SLC8A1/HIF1A/BMPR1A	6	Micro_P	Micro1
GO:0051899	membrane depolarization	5/208	84/18800	0.00240358	0.0330188	0.0274695	CACNB2/NEDD4L/SLC8A1/SCN8A/SCN2A	5	Micro_P	Micro1
GO:0045778	positive regulation of ossification	4/208	51/18800	0.00242265	0.0331281	0.0275604	ATP2B1/ADGRV1/SLC8A1/BMPR1A	4	Micro_P	Micro1
GO:0043087	regulation of GTPase activity	11/208	364/18800	0.00251217	0.0341953	0.0284483	RGS7/EPHA5/NTRK2/EPHA4/RASAL2/ARHGAP15/RALGPS2/CHN1/PRKG1/ARHGAP44/SNX13	11	Micro_P	Micro1
GO:0071453	cellular response to oxygen levels	7/208	166/18800	0.00252922	0.0342647	0.028506	KCND2/EPHA4/ROCK2/SLC8A1/SCN2A/HIF1A/DDAH1	7	Micro_P	Micro1
GO:0003148	outflow tract septum morphogenesis	3/208	25/18800	0.00256554	0.0342647	0.028506	ZFPM2/NRP1/BMPR1A	3	Micro_P	Micro1
GO:0060074	synapse maturation	3/208	25/18800	0.00256554	0.0342647	0.028506	YWHAZ/IGSF21/CAMK2B	3	Micro_P	Micro1
GO:0086013	membrane repolarization during cardiac muscle cell action potential	3/208	25/18800	0.00256554	0.0342647	0.028506	KCNJ3/ATP1B1/KCNN2	3	Micro_P	Micro1
GO:0001503	ossification	12/208	420/18800	0.00257474	0.0342647	0.028506	COL5A2/SLC24A3/ATP2B1/RRAS2/ADGRV1/EXT1/SLC8A1/DDX5/HNRNPC/HNRNPU/HIF1A/BMPR1A	12	Micro_P	Micro1
GO:0070169	positive regulation of biomineral tissue development	4/208	52/18800	0.00260211	0.0343623	0.0285872	ATP2B1/ADGRV1/SLC8A1/BMPR1A	4	Micro_P	Micro1
GO:0003205	cardiac chamber development	7/208	167/18800	0.00261567	0.0343623	0.0285872	LMO4/ZFPM2/NRP1/RYR2/CPE/HIF1A/BMPR1A	7	Micro_P	Micro1
GO:0001505	regulation of neurotransmitter levels	8/208	213/18800	0.00261665	0.0343623	0.0285872	CADPS2/CACNB2/MCTP1/RIMS1/SNAP25/CAMK2A/SLC1A2/ATP2A2	8	Micro_P	Micro1
GO:0046928	regulation of neurotransmitter secretion	5/208	86/18800	0.00266377	0.0348276	0.0289743	CACNB2/MCTP1/RIMS1/CAMK2A/ATP2A2	5	Micro_P	Micro1
GO:0003018	vascular process in circulatory system	9/208	263/18800	0.00270194	0.0351724	0.0292612	SLC24A3/ATP2B1/ROCK2/EXT1/SLC8A1/CHRM3/PRKG1/SLC1A2/DDAH1	9	Micro_P	Micro1
GO:0032210	regulation of telomere maintenance via telomerase	4/208	53/18800	0.00279049	0.035653	0.029661	HNRNPC/HNRNPU/NAF1/DCP2	4	Micro_P	Micro1
GO:0110151	positive regulation of biomineralization	4/208	53/18800	0.00279049	0.035653	0.029661	ATP2B1/ADGRV1/SLC8A1/BMPR1A	4	Micro_P	Micro1
GO:0048639	positive regulation of developmental growth	7/208	169/18800	0.00279537	0.035653	0.029661	PLCB1/ZFPM2/RIMS1/NRP1/NEDD4L/SEMA5A/BMPR1A	7	Micro_P	Micro1
GO:0003206	cardiac chamber morphogenesis	6/208	126/18800	0.00279866	0.035653	0.029661	ZFPM2/NRP1/RYR2/CPE/HIF1A/BMPR1A	6	Micro_P	Micro1
GO:0003231	cardiac ventricle development	6/208	126/18800	0.00279866	0.035653	0.029661	LMO4/ZFPM2/RYR2/CPE/HIF1A/BMPR1A	6	Micro_P	Micro1
GO:0002026	regulation of the force of heart contraction	3/208	26/18800	0.00287672	0.0360301	0.0299747	RYR2/SLC8A1/ATP2A2	3	Micro_P	Micro1
GO:0014829	vascular associated smooth muscle contraction	3/208	26/18800	0.00287672	0.0360301	0.0299747	ATP2B1/SLC8A1/CHRM3	3	Micro_P	Micro1
GO:0021952	central nervous system projection neuron axonogenesis	3/208	26/18800	0.00287672	0.0360301	0.0299747	DCLK1/EPHA4/DCC	3	Micro_P	Micro1
GO:1903859	regulation of dendrite extension	3/208	26/18800	0.00287672	0.0360301	0.0299747	RIMS1/NEDD4L/BCL11A	3	Micro_P	Micro1
GO:0031214	biomineral tissue development	7/208	170/18800	0.00288869	0.0360301	0.0299747	SLC24A3/ATP2B1/ROCK2/ADGRV1/SLC8A1/HIF1A/BMPR1A	7	Micro_P	Micro1
GO:0110148	biomineralization	7/208	172/18800	0.00308249	0.0381283	0.0317203	SLC24A3/ATP2B1/ROCK2/ADGRV1/SLC8A1/HIF1A/BMPR1A	7	Micro_P	Micro1
GO:1990138	neuron projection extension	7/208	172/18800	0.00308249	0.0381283	0.0317203	DCLK1/MAP2/RIMS1/NRP1/NEDD4L/BCL11A/SEMA5A	7	Micro_P	Micro1
GO:0010469	regulation of signaling receptor activity	7/208	173/18800	0.00318305	0.0389003	0.0323625	HOMER1/FBXW7/NRP1/NETO2/SHISA6/CACNG3/HIF1A	7	Micro_P	Micro1
GO:0045010	actin nucleation	4/208	55/18800	0.00319485	0.0389003	0.0323625	CTNNA2/WASL/ACTR3/NCKAP1	4	Micro_P	Micro1
GO:0061098	positive regulation of protein tyrosine kinase activity	4/208	55/18800	0.00319485	0.0389003	0.0323625	EPHA4/FBXW7/GRM5/ABI1	4	Micro_P	Micro1
GO:0007205	protein kinase C-activating G protein-coupled receptor signaling pathway	3/208	27/18800	0.00321016	0.0389003	0.0323625	DGKI/DGKH/GRM5	3	Micro_P	Micro1
GO:1904357	negative regulation of telomere maintenance via telomere lengthening	3/208	27/18800	0.00321016	0.0389003	0.0323625	HNRNPC/HNRNPU/DCP2	3	Micro_P	Micro1
GO:0002028	regulation of sodium ion transport	5/208	90/18800	0.00324446	0.0391568	0.0325759	NETO2/NEDD4L/SLC8A1/ATP1B1/ATP1B3	5	Micro_P	Micro1
GO:0060996	dendritic spine development	5/208	91/18800	0.00340281	0.0406757	0.0338396	EPHA4/CAMK2A/CAMK2B/WASL/ARHGAP44	5	Micro_P	Micro1
GO:0070509	calcium ion import	5/208	91/18800	0.00340281	0.0406757	0.0338396	HOMER1/CACNB2/SLC8A1/CACNA1E/ATP2A2	5	Micro_P	Micro1
GO:0099072	regulation of postsynaptic membrane neurotransmitter receptor levels	4/208	56/18800	0.00341125	0.0406757	0.0338396	SNAP25/SHISA6/CACNG3/ARHGAP44	4	Micro_P	Micro1
GO:0007204	positive regulation of cytosolic calcium ion concentration	10/208	325/18800	0.00343522	0.0407983	0.0339416	CACNB2/CALM1/GRIN2B/ITPR1/GRIN2A/RYR2/RYR3/SLC8A1/NPTN/CACNA1E	10	Micro_P	Micro1
GO:0098901	regulation of cardiac muscle cell action potential	3/208	28/18800	0.00356633	0.0421875	0.0350972	CALM1/RYR2/ATP2A2	3	Micro_P	Micro1
GO:0060997	dendritic spine morphogenesis	4/208	58/18800	0.00387354	0.0456404	0.0379699	EPHA4/CAMK2B/WASL/ARHGAP44	4	Micro_P	Micro1
GO:0051481	negative regulation of cytosolic calcium ion concentration	3/208	29/18800	0.00394572	0.0457673	0.0380754	ATP2B1/CALM1/SLC8A1	3	Micro_P	Micro1
GO:0051491	positive regulation of filopodium assembly	3/208	29/18800	0.00394572	0.0457673	0.0380754	NRP1/WASL/GPM6A	3	Micro_P	Micro1
GO:1902175	regulation of oxidative stress-induced intrinsic apoptotic signaling pathway	3/208	29/18800	0.00394572	0.0457673	0.0380754	FBXW7/SFPQ/HIF1A	3	Micro_P	Micro1
GO:1903203	regulation of oxidative stress-induced neuron death	3/208	29/18800	0.00394572	0.0457673	0.0380754	FBXW7/NR4A3/HIF1A	3	Micro_P	Micro1
GO:0014033	neural crest cell differentiation	5/208	95/18800	0.00409211	0.0469177	0.0390325	NRP1/EXT1/SEMA5A/HIF1A/BMPR1A	5	Micro_P	Micro1
GO:0043502	regulation of muscle adaptation	5/208	95/18800	0.00409211	0.0469177	0.0390325	PPP3CA/ROCK2/NR4A3/CAMK2B/ATP2A2	5	Micro_P	Micro1
GO:0060079	excitatory postsynaptic potential	5/208	95/18800	0.00409211	0.0469177	0.0390325	PPP3CA/GRID2/GRIN2B/RIMS1/GRIN2A	5	Micro_P	Micro1
GO:0015698	inorganic anion transport	7/208	182/18800	0.00420484	0.0480254	0.039954	GABRG2/GABRB2/ANO5/GRM5/GABRB3/GABRA1/LRRC8B	7	Micro_P	Micro1
GO:0003300	cardiac muscle hypertrophy	5/208	96/18800	0.00427893	0.0483163	0.040196	PPP3CA/ROCK2/NR4A3/RYR2/ATP2A2	5	Micro_P	Micro1
GO:0006942	regulation of striated muscle contraction	5/208	96/18800	0.00427893	0.0483163	0.040196	CALM1/RYR2/SLC8A1/ATP1B1/ATP2A2	5	Micro_P	Micro1
GO:1902414	protein localization to cell junction	5/208	96/18800	0.00427893	0.0483163	0.040196	HOMER1/SNAP25/GRIN2A/CACNG3/ARHGAP44	5	Micro_P	Micro1
GO:0001975	response to amphetamine	3/208	30/18800	0.00434876	0.0485345	0.0403776	RGS7/PPP3CA/GRIN2A	3	Micro_P	Micro1
GO:0008045	motor neuron axon guidance	3/208	30/18800	0.00434876	0.0485345	0.0403776	EPHA4/NRP1/CHN1	3	Micro_P	Micro1
GO:0086011	membrane repolarization during action potential	3/208	30/18800	0.00434876	0.0485345	0.0403776	KCNJ3/ATP1B1/KCNN2	3	Micro_P	Micro1
GO:0000381	regulation of alternative mRNA splicing, via spliceosome	4/208	60/18800	0.00437651	0.0485345	0.0403776	RBFOX1/SAP18/DDX5/HNRNPU	4	Micro_P	Micro1
GO:0008277	regulation of G protein-coupled receptor signaling pathway	6/208	138/18800	0.00437967	0.0485345	0.0403776	RGS7/PLCB1/ROCK2/KCTD16/CAMK2A/GRM5	6	Micro_P	Micro1
GO:0043279	response to alkaloid	5/208	97/18800	0.00447176	0.0492964	0.0410115	HOMER1/RYR2/RYR3/SLC8A1/SLC1A2	5	Micro_P	Micro1
GO:0032970	regulation of actin filament-based process	11/208	393/18800	0.00448149	0.0492964	0.0410115	PPM1E/EPHA5/ROCK2/NRP1/RYR2/CTNNA2/SEMA5A/WASL/NCKAP1/ARHGAP44/ATP2A2	11	Micro_P	Micro1
GO:0050684	regulation of mRNA processing	6/208	139/18800	0.00453605	0.0496876	0.0413369	RBFOX1/SAP18/DDX5/HNRNPU/SRSF7/HSPA8	6	Micro_P	Micro1
GO:0023061	signal release	12/208	451/18800	0.00455039	0.0496876	0.0413369	CADPS2/CACNB2/RFX3/EPHA5/PPP3CA/MCTP1/RIMS1/SNAP25/CAMK2A/CPE/HIF1A/ATP2A2	12	Micro_P	Micro1
GO:0099601	regulation of neurotransmitter receptor activity	4/208	61/18800	0.00464374	0.0503382	0.0418781	HOMER1/NETO2/SHISA6/CACNG3	4	Micro_P	Micro1
GO:1904356	regulation of telomere maintenance via telomere lengthening	4/208	61/18800	0.00464374	0.0503382	0.0418781	HNRNPC/HNRNPU/NAF1/DCP2	4	Micro_P	Micro1
GO:0010880	regulation of release of sequestered calcium ion into cytosol by sarcoplasmic reticulum	3/208	31/18800	0.00477587	0.0513967	0.0427587	CALM1/RYR2/SLC8A1	3	Micro_P	Micro1
GO:1905145	cellular response to acetylcholine	3/208	31/18800	0.00477587	0.0513967	0.0427587	PLCB1/ROCK2/CHRM3	3	Micro_P	Micro1
GO:0035296	regulation of tube diameter	6/208	141/18800	0.00486111	0.0517257	0.0430324	ATP2B1/ROCK2/EXT1/SLC8A1/CHRM3/PRKG1	6	Micro_P	Micro1
GO:0097746	blood vessel diameter maintenance	6/208	141/18800	0.00486111	0.0517257	0.0430324	ATP2B1/ROCK2/EXT1/SLC8A1/CHRM3/PRKG1	6	Micro_P	Micro1
GO:0014897	striated muscle hypertrophy	5/208	99/18800	0.00487585	0.0517257	0.0430324	PPP3CA/ROCK2/NR4A3/RYR2/ATP2A2	5	Micro_P	Micro1
GO:0051588	regulation of neurotransmitter transport	5/208	99/18800	0.00487585	0.0517257	0.0430324	CACNB2/MCTP1/RIMS1/CAMK2A/ATP2A2	5	Micro_P	Micro1
GO:0035150	regulation of tube size	6/208	142/18800	0.00502991	0.0531708	0.0442347	ATP2B1/ROCK2/EXT1/SLC8A1/CHRM3/PRKG1	6	Micro_P	Micro1
GO:0003056	regulation of vascular associated smooth muscle contraction	2/208	10/18800	0.00517079	0.0535212	0.0445262	ATP2B1/CHRM3	2	Micro_P	Micro1
GO:0048755	branching morphogenesis of a nerve	2/208	10/18800	0.00517079	0.0535212	0.0445262	EPHA7/BCL11A	2	Micro_P	Micro1
GO:1902946	protein localization to early endosome	2/208	10/18800	0.00517079	0.0535212	0.0445262	ROCK2/NRP1	2	Micro_P	Micro1
GO:1902959	regulation of aspartic-type endopeptidase activity involved in amyloid precursor protein catabolic process	2/208	10/18800	0.00517079	0.0535212	0.0445262	EPHA4/ROCK2	2	Micro_P	Micro1
GO:1990034	calcium ion export across plasma membrane	2/208	10/18800	0.00517079	0.0535212	0.0445262	ATP2B1/CALM1	2	Micro_P	Micro1
GO:2000601	positive regulation of Arp2/3 complex-mediated actin nucleation	2/208	10/18800	0.00517079	0.0535212	0.0445262	WASL/NCKAP1	2	Micro_P	Micro1
GO:1905144	response to acetylcholine	3/208	32/18800	0.00522745	0.0539205	0.0448584	PLCB1/ROCK2/CHRM3	3	Micro_P	Micro1
GO:0014896	muscle hypertrophy	5/208	101/18800	0.00530521	0.0541604	0.045058	PPP3CA/ROCK2/NR4A3/RYR2/ATP2A2	5	Micro_P	Micro1
GO:0099565	chemical synaptic transmission, postsynaptic	5/208	101/18800	0.00530521	0.0541604	0.045058	PPP3CA/GRID2/GRIN2B/RIMS1/GRIN2A	5	Micro_P	Micro1
GO:1902882	regulation of response to oxidative stress	5/208	101/18800	0.00530521	0.0541604	0.045058	MCTP1/FBXW7/NR4A3/SFPQ/HIF1A	5	Micro_P	Micro1
GO:0051402	neuron apoptotic process	8/208	241/18800	0.00550197	0.0559774	0.0465696	NTRK2/GABRB2/GRID2/EPHA7/FBXW7/NRP1/SCN2A/HIF1A	8	Micro_P	Micro1
GO:1903311	regulation of mRNA metabolic process	9/208	294/18800	0.005588	0.0564938	0.0469992	RBFOX1/ROCK2/SAP18/DDX5/HNRNPC/HNRNPU/SRSF7/DCP2/HSPA8	9	Micro_P	Micro1
GO:0060537	muscle tissue development	11/208	405/18800	0.00559063	0.0564938	0.0469992	HOMER1/RBFOX1/PPP3CA/ZFPM2/RYR2/SLC8A1/ITGA8/DDX5/HNRNPU/TIPARP/BMPR1A	11	Micro_P	Micro1
GO:0036475	neuron death in response to oxidative stress	3/208	33/18800	0.00570388	0.05725	0.0476283	FBXW7/NR4A3/HIF1A	3	Micro_P	Micro1
GO:0070050	neuron cellular homeostasis	3/208	33/18800	0.00570388	0.05725	0.0476283	NELL2/CACNB2/ATP2B1	3	Micro_P	Micro1
GO:0043954	cellular component maintenance	4/208	65/18800	0.00582222	0.0582418	0.0484534	HOMER1/ZNF804A/ADGRB3/GRIN2B	4	Micro_P	Micro1
GO:0048762	mesenchymal cell differentiation	8/208	244/18800	0.00591616	0.0587869	0.048907	EPHA4/ROCK2/NRP1/EXT1/SEMA5A/DDX5/HIF1A/BMPR1A	8	Micro_P	Micro1
GO:0051259	protein complex oligomerization	8/208	244/18800	0.00591616	0.0587869	0.048907	HOMER1/KCND2/GRIN2B/KCTD16/RYR3/SLC1A2/GLS/KCTD12	8	Micro_P	Micro1
GO:0046847	filopodium assembly	4/208	66/18800	0.00614517	0.0607234	0.050518	NRP1/WASL/GPM6A/ARHGAP44	4	Micro_P	Micro1
GO:0051125	regulation of actin nucleation	3/208	34/18800	0.0062055	0.0607234	0.050518	CTNNA2/WASL/NCKAP1	3	Micro_P	Micro1
GO:0006403	RNA localization	7/208	196/18800	0.00626469	0.0607234	0.050518	RBFOX1/SIDT1/HNRNPU/SRSF7/RANBP2/NAF1/DCP2	7	Micro_P	Micro1
GO:0044557	relaxation of smooth muscle	2/208	11/18800	0.00627401	0.0607234	0.050518	SLC8A1/PRKG1	2	Micro_P	Micro1
GO:0086016	AV node cell action potential	2/208	11/18800	0.00627401	0.0607234	0.050518	CACNB2/RYR2	2	Micro_P	Micro1
GO:0086027	AV node cell to bundle of His cell signaling	2/208	11/18800	0.00627401	0.0607234	0.050518	CACNB2/RYR2	2	Micro_P	Micro1
GO:0099624	atrial cardiac muscle cell membrane repolarization	2/208	11/18800	0.00627401	0.0607234	0.050518	KCNJ3/KCNN2	2	Micro_P	Micro1
GO:1902667	regulation of axon guidance	2/208	11/18800	0.00627401	0.0607234	0.050518	NRP1/PTPRO	2	Micro_P	Micro1
GO:1901016	regulation of potassium ion transmembrane transporter activity	4/208	67/18800	0.0064798	0.0620518	0.0516231	NETO2/NEDD4L/ATP1B1/ATP1B3	4	Micro_P	Micro1
GO:1902305	regulation of sodium ion transmembrane transport	4/208	67/18800	0.0064798	0.0620518	0.0516231	NETO2/NEDD4L/ATP1B1/ATP1B3	4	Micro_P	Micro1
GO:0060485	mesenchyme development	9/208	301/18800	0.00648663	0.0620518	0.0516231	EPHA4/ZFPM2/ROCK2/NRP1/EXT1/SEMA5A/DDX5/HIF1A/BMPR1A	9	Micro_P	Micro1
GO:0120034	positive regulation of plasma membrane bounded cell projection assembly	5/208	106/18800	0.00649452	0.0620518	0.0516231	NRP1/WASL/GPM6A/ACTR3/NCKAP1	5	Micro_P	Micro1
GO:0010976	positive regulation of neuron projection development	6/208	150/18800	0.00653917	0.0622788	0.051812	ZNF804A/NTRK2/CAMK2B/LRRC7/ENC1/NPTN	6	Micro_P	Micro1
GO:0099111	microtubule-based transport	7/208	198/18800	0.00661123	0.0623246	0.0518501	MAP2/RFX3/NEK10/SFPQ/HNRNPU/HIF1A/HSPA8	7	Micro_P	Micro1
GO:0006814	sodium ion transport	8/208	249/18800	0.00665874	0.0623246	0.0518501	SLC24A3/NETO2/NEDD4L/SLC8A1/ATP1B1/SCN8A/SCN2A/ATP1B3	8	Micro_P	Micro1
GO:0014808	release of sequestered calcium ion into cytosol by sarcoplasmic reticulum	3/208	35/18800	0.00673265	0.0623246	0.0518501	CALM1/RYR2/SLC8A1	3	Micro_P	Micro1
GO:0019228	neuronal action potential	3/208	35/18800	0.00673265	0.0623246	0.0518501	KCND2/SCN8A/SCN2A	3	Micro_P	Micro1
GO:0021955	central nervous system neuron axonogenesis	3/208	35/18800	0.00673265	0.0623246	0.0518501	DCLK1/EPHA4/DCC	3	Micro_P	Micro1
GO:0032205	negative regulation of telomere maintenance	3/208	35/18800	0.00673265	0.0623246	0.0518501	HNRNPC/HNRNPU/DCP2	3	Micro_P	Micro1
GO:0086005	ventricular cardiac muscle cell action potential	3/208	35/18800	0.00673265	0.0623246	0.0518501	KCNJ3/RYR2/NEDD4L	3	Micro_P	Micro1
GO:0090075	relaxation of muscle	3/208	35/18800	0.00673265	0.0623246	0.0518501	SLC8A1/ATP1B1/PRKG1	3	Micro_P	Micro1
GO:0016079	synaptic vesicle exocytosis	5/208	107/18800	0.00675306	0.0623246	0.0518501	CADPS2/CACNB2/RIMS1/SNAP25/ATP2A2	5	Micro_P	Micro1
GO:0030004	cellular monovalent inorganic cation homeostasis	5/208	107/18800	0.00675306	0.0623246	0.0518501	NEDD4L/SLC8A1/ATP1B1/ATP1B3/ATP6V1H	5	Micro_P	Micro1
GO:0050905	neuromuscular process	6/208	152/18800	0.00696289	0.0640629	0.0532962	HOMER1/RBFOX1/GRID2/ITPR1/GRIN2A/CTNNA2	6	Micro_P	Micro1
GO:0061387	regulation of extent of cell growth	5/208	108/18800	0.00701872	0.0643778	0.0535582	MAP2/EPHA7/NRP1/SEMA5A/DCC	5	Micro_P	Micro1
GO:0050708	regulation of protein secretion	8/208	252/18800	0.00713698	0.0652617	0.0542936	STXBP5L/RFX3/EPHA5/PPP3CA/SNAP25/MYH10/HIF1A/HMGCR	8	Micro_P	Micro1
GO:0007004	telomere maintenance via telomerase	4/208	69/18800	0.00718487	0.0654987	0.0544907	HNRNPC/HNRNPU/NAF1/DCP2	4	Micro_P	Micro1
GO:0010613	positive regulation of cardiac muscle hypertrophy	3/208	36/18800	0.00728564	0.0657248	0.0546788	PPP3CA/ROCK2/NR4A3	3	Micro_P	Micro1
GO:0097484	dendrite extension	3/208	36/18800	0.00728564	0.0657248	0.0546788	RIMS1/NEDD4L/BCL11A	3	Micro_P	Micro1
GO:1903514	release of sequestered calcium ion into cytosol by endoplasmic reticulum	3/208	36/18800	0.00728564	0.0657248	0.0546788	CALM1/RYR2/SLC8A1	3	Micro_P	Micro1
GO:0003007	heart morphogenesis	8/208	254/18800	0.00746993	0.0657248	0.0546788	ZFPM2/NRP1/RYR2/EXT1/CPE/HIF1A/FLRT2/BMPR1A	8	Micro_P	Micro1
GO:0060134	prepulse inhibition	2/208	12/18800	0.00747424	0.0657248	0.0546788	GRID2/CTNNA2	2	Micro_P	Micro1
GO:0070213	protein auto-ADP-ribosylation	2/208	12/18800	0.00747424	0.0657248	0.0546788	TIPARP/PARP8	2	Micro_P	Micro1
GO:0072178	nephric duct morphogenesis	2/208	12/18800	0.00747424	0.0657248	0.0546788	EPHA4/EPHA7	2	Micro_P	Micro1
GO:0086067	AV node cell to bundle of His cell communication	2/208	12/18800	0.00747424	0.0657248	0.0546788	CACNB2/RYR2	2	Micro_P	Micro1
GO:0098935	dendritic transport	2/208	12/18800	0.00747424	0.0657248	0.0546788	SFPQ/HNRNPU	2	Micro_P	Micro1
GO:0140289	protein mono-ADP-ribosylation	2/208	12/18800	0.00747424	0.0657248	0.0546788	TIPARP/PARP8	2	Micro_P	Micro1
GO:1905205	positive regulation of connective tissue replacement	2/208	12/18800	0.00747424	0.0657248	0.0546788	PPP3CA/ROCK2	2	Micro_P	Micro1
GO:1905245	regulation of aspartic-type peptidase activity	2/208	12/18800	0.00747424	0.0657248	0.0546788	EPHA4/ROCK2	2	Micro_P	Micro1
GO:0014742	positive regulation of muscle hypertrophy	3/208	37/18800	0.00786477	0.0687533	0.0571983	PPP3CA/ROCK2/NR4A3	3	Micro_P	Micro1
GO:2000279	negative regulation of DNA biosynthetic process	3/208	37/18800	0.00786477	0.0687533	0.0571983	HNRNPC/HNRNPU/DCP2	3	Micro_P	Micro1
GO:1904427	positive regulation of calcium ion transmembrane transport	4/208	71/18800	0.00793879	0.0691974	0.0575678	CACNB2/CALM1/RYR2/ATP1B1	4	Micro_P	Micro1
GO:0055067	monovalent inorganic cation homeostasis	6/208	157/18800	0.00810881	0.07046	0.0586182	NEDD4L/EXT1/SLC8A1/ATP1B1/ATP1B3/ATP6V1H	6	Micro_P	Micro1
GO:0006939	smooth muscle contraction	5/208	112/18800	0.00815454	0.07046	0.0586182	ATP2B1/ROCK2/SLC8A1/CHRM3/PRKG1	5	Micro_P	Micro1
GO:0021987	cerebral cortex development	5/208	112/18800	0.00815454	0.07046	0.0586182	NTRK2/PLCB1/DAB1/FOXP2/HIF1A	5	Micro_P	Micro1
GO:0090066	regulation of anatomical structure size	12/208	487/18800	0.00820428	0.0706849	0.0588053	MAP2/ATP2B1/ROCK2/EPHA7/NRP1/EXT1/SLC8A1/SEMA5A/CHRM3/DCC/PRKG1/NCKAP1	12	Micro_P	Micro1
GO:0043523	regulation of neuron apoptotic process	7/208	207/18800	0.00834972	0.0717306	0.0596752	NTRK2/GABRB2/GRID2/EPHA7/FBXW7/NRP1/HIF1A	7	Micro_P	Micro1
GO:0043462	regulation of ATP-dependent activity	4/208	73/18800	0.00874289	0.0744761	0.0619593	RYR2/ATP1B1/ATP1B3/HNRNPU	4	Micro_P	Micro1
GO:0005513	detection of calcium ion	2/208	13/18800	0.00876924	0.0744761	0.0619593	CALM1/RYR2	2	Micro_P	Micro1
GO:0042659	regulation of cell fate specification	2/208	13/18800	0.00876924	0.0744761	0.0619593	LMO4/BMPR1A	2	Micro_P	Micro1
GO:0071696	ectodermal placode development	2/208	13/18800	0.00876924	0.0744761	0.0619593	NRG3/NRP1	2	Micro_P	Micro1
GO:0003016	respiratory system process	3/208	39/18800	0.00910248	0.0770866	0.0641311	YWHAZ/NEK10/GLS	3	Micro_P	Micro1
GO:0048863	stem cell differentiation	7/208	211/18800	0.00922188	0.0778765	0.0647883	NRP1/EXT1/SEMA5A/GPM6A/HNRNPU/HIF1A/BMPR1A	7	Micro_P	Micro1
GO:0006278	RNA-templated DNA biosynthetic process	4/208	75/18800	0.00959844	0.0808275	0.0672433	HNRNPC/HNRNPU/NAF1/DCP2	4	Micro_P	Micro1
GO:0099622	cardiac muscle cell membrane repolarization	3/208	40/18800	0.00976155	0.0819696	0.0681934	KCNJ3/ATP1B1/KCNN2	3	Micro_P	Micro1
GO:0048709	oligodendrocyte differentiation	8/130	94/18800	2.84566e-07	0.000323383	0.000287818	NRG1/ABCA2/MYRF/MAL/FA2H/OLIG1/CNTN2/DAAM2	8	Micro_A	Micro1
GO:0014003	oligodendrocyte development	6/130	42/18800	4.16373e-07	0.000323383	0.000287818	ABCA2/MYRF/MAL/FA2H/OLIG1/CNTN2	6	Micro_A	Micro1
GO:0022010	central nervous system myelination	5/130	24/18800	5.59728e-07	0.000323383	0.000287818	ABCA2/MYRF/MAL/FA2H/CNTN2	5	Micro_A	Micro1
GO:0032291	axon ensheathment in central nervous system	5/130	24/18800	5.59728e-07	0.000323383	0.000287818	ABCA2/MYRF/MAL/FA2H/CNTN2	5	Micro_A	Micro1
GO:0042552	myelination	8/130	138/18800	5.26185e-06	0.00193255	0.00172001	MBP/NRG1/ABCA2/MYRF/PLLP/MAL/FA2H/CNTN2	8	Micro_A	Micro1
GO:0007272	ensheathment of neurons	8/130	140/18800	5.85368e-06	0.00193255	0.00172001	MBP/NRG1/ABCA2/MYRF/PLLP/MAL/FA2H/CNTN2	8	Micro_A	Micro1
GO:0008366	axon ensheathment	8/130	140/18800	5.85368e-06	0.00193255	0.00172001	MBP/NRG1/ABCA2/MYRF/PLLP/MAL/FA2H/CNTN2	8	Micro_A	Micro1
GO:0021782	glial cell development	7/130	115/18800	1.51549e-05	0.00437786	0.0038964	NRG1/ABCA2/MYRF/MAL/FA2H/OLIG1/CNTN2	7	Micro_A	Micro1
GO:0010001	glial cell differentiation	9/130	218/18800	2.10317e-05	0.00540047	0.00480654	NRG1/ABCA2/BIN1/MYRF/MAL/FA2H/OLIG1/CNTN2/DAAM2	9	Micro_A	Micro1
GO:0042063	gliogenesis	10/130	291/18800	3.51492e-05	0.00812298	0.00722964	NRG1/CCL3/ABCA2/BIN1/MYRF/MAL/FA2H/OLIG1/CNTN2/DAAM2	10	Micro_A	Micro1
GO:0050770	regulation of axonogenesis	7/130	154/18800	9.8275e-05	0.0193551	0.0172265	MBP/SEMA3B/LRRC4C/LRP4/CNTN2/RAB11A/PLXNB1	7	Micro_A	Micro1
GO:0030100	regulation of endocytosis	8/130	208/18800	0.000100502	0.0193551	0.0172265	SERPINE1/ABCA2/HIP1/BIN1/TF/CD22/C3/HIP1R	8	Micro_A	Micro1
GO:0048259	regulation of receptor-mediated endocytosis	6/130	110/18800	0.000115846	0.0205939	0.018329	SERPINE1/ABCA2/HIP1/TF/C3/HIP1R	6	Micro_A	Micro1
GO:0007409	axonogenesis	11/130	430/18800	0.000199963	0.0330082	0.029378	NRXN3/CNTN5/MBP/CNTN4/SEMA3B/LRRC4C/LRP4/CNTN2/RAB11A/PLXNB1/DPYSL5	11	Micro_A	Micro1
GO:0048245	eosinophil chemotaxis	3/130	19/18800	0.000288696	0.0442636	0.0393956	CCL3/CCL4/DAPK2	3	Micro_A	Micro1
GO:0006898	receptor-mediated endocytosis	8/130	246/18800	0.000315934	0.0442636	0.0393956	SERPINE1/ABCA2/HIP1/TF/MRC1/C3/HIP1R/CNTN2	8	Micro_A	Micro1
GO:0019915	lipid storage	5/130	86/18800	0.000325608	0.0442636	0.0393956	SREBF1/ABCG1/NFKBIA/C3/PLA2G4C	5	Micro_A	Micro1
GO:0051591	response to cAMP	5/130	89/18800	0.000381723	0.049009	0.0436191	SREBF1/FOS/CFTR/PER1/KCNQ1	5	Micro_A	Micro1
GO:0010866	regulation of triglyceride biosynthetic process	3/130	22/18800	0.000451911	0.050326	0.0447913	SREBF1/C3/SLC27A1	3	Micro_A	Micro1
GO:0048260	positive regulation of receptor-mediated endocytosis	4/130	53/18800	0.000491747	0.050326	0.0447913	SERPINE1/HIP1/TF/C3	4	Micro_A	Micro1
GO:0061564	axon development	11/130	479/18800	0.000499399	0.050326	0.0447913	NRXN3/CNTN5/MBP/CNTN4/SEMA3B/LRRC4C/LRP4/CNTN2/RAB11A/PLXNB1/DPYSL5	11	Micro_A	Micro1
GO:0010640	regulation of platelet-derived growth factor receptor signaling pathway	3/130	23/18800	0.00051708	0.050326	0.0447913	PTPRJ/HIP1/HIP1R	3	Micro_A	Micro1
GO:0072677	eosinophil migration	3/130	23/18800	0.00051708	0.050326	0.0447913	CCL3/CCL4/DAPK2	3	Micro_A	Micro1
GO:0010883	regulation of lipid storage	4/130	55/18800	0.000566671	0.050326	0.0447913	SREBF1/ABCG1/NFKBIA/C3	4	Micro_A	Micro1
GO:0045807	positive regulation of endocytosis	5/130	97/18800	0.000567173	0.050326	0.0447913	SERPINE1/HIP1/BIN1/TF/C3	5	Micro_A	Micro1
GO:0090066	regulation of anatomical structure size	11/130	487/18800	0.000573061	0.050326	0.0447913	GSN/BAIAP2L2/SEMA3B/ASIC2/BIN1/HIP1R/CNTN2/RAB11A/DAAM2/GPX1/KCNMA1	11	Micro_A	Micro1
GO:0035994	response to muscle stretch	3/130	24/18800	0.000587972	0.050326	0.0447913	GSN/FOS/NFKBIA	3	Micro_A	Micro1
GO:0031579	membrane raft organization	3/130	25/18800	0.000664785	0.0529765	0.0471503	GSN/MAL/FA2H	3	Micro_A	Micro1
GO:0045932	negative regulation of muscle contraction	3/130	25/18800	0.000664785	0.0529765	0.0471503	BIN1/PDE5A/KCNMA1	3	Micro_A	Micro1
GO:0032535	regulation of cellular component size	9/130	351/18800	0.000755881	0.0565674	0.0503463	GSN/BAIAP2L2/SEMA3B/BIN1/HIP1R/CNTN2/RAB11A/DAAM2/KCNMA1	9	Micro_A	Micro1
GO:0007605	sensory perception of sound	6/130	156/18800	0.000758801	0.0565674	0.0503463	CNTN5/MBP/ASIC2/EML2/GPX1/KCNQ1	6	Micro_A	Micro1
GO:0048247	lymphocyte chemotaxis	4/130	64/18800	0.00100632	0.0726755	0.0646828	CCL3/CCL4/CH25H/CCL3L3	4	Micro_A	Micro1
GO:0016126	sterol biosynthetic process	4/130	65/18800	0.00106663	0.0746963	0.0664814	SREBF1/CFTR/CH25H/ABCG1	4	Micro_A	Micro1
GO:0007411	axon guidance	7/130	234/18800	0.00122338	0.0827876	0.0736828	NRXN3/CNTN5/CNTN4/SEMA3B/CNTN2/PLXNB1/DPYSL5	7	Micro_A	Micro1
GO:0097485	neuron projection guidance	7/130	235/18800	0.00125381	0.0827876	0.0736828	NRXN3/CNTN5/CNTN4/SEMA3B/CNTN2/PLXNB1/DPYSL5	7	Micro_A	Micro1
GO:0071346	cellular response to interferon-gamma	5/130	118/18800	0.00137223	0.0862981	0.0768073	GSN/CCL3/CCL4/CCL3L3/MRC1	5	Micro_A	Micro1
GO:0002548	monocyte chemotaxis	4/130	70/18800	0.00140664	0.0862981	0.0768073	CCL3/SERPINE1/CCL4/CCL3L3	4	Micro_A	Micro1
GO:0051897	positive regulation of protein kinase B signaling	5/130	119/18800	0.00142459	0.0862981	0.0768073	NRG1/CCL3/PTPRJ/HIP1/GPX1	5	Micro_A	Micro1
GO:0050954	sensory perception of mechanical stimulus	6/130	177/18800	0.00145635	0.0862981	0.0768073	CNTN5/MBP/ASIC2/EML2/GPX1/KCNQ1	6	Micro_A	Micro1
GO:0038127	ERBB signaling pathway	5/130	121/18800	0.00153371	0.0886101	0.078865	NRG1/PTPRJ/HIP1/RHBDF2/HIP1R	5	Micro_A	Micro1
GO:0042058	regulation of epidermal growth factor receptor signaling pathway	4/130	73/18800	0.00164341	0.0896117	0.0797565	PTPRJ/HIP1/RHBDF2/HIP1R	4	Micro_A	Micro1
GO:0050850	positive regulation of calcium-mediated signaling	3/130	34/18800	0.0016529	0.0896117	0.0797565	NRG1/CCL3/CCL4	3	Micro_A	Micro1
GO:0009636	response to toxic substance	7/130	247/18800	0.00166738	0.0896117	0.0797565	MBP/CCL3/IPCEF1/FOS/CCL4/MT2A/GPX1	7	Micro_A	Micro1
GO:0046683	response to organophosphorus	5/130	124/18800	0.00170876	0.0897488	0.0798785	SREBF1/FOS/CFTR/PER1/KCNQ1	5	Micro_A	Micro1
GO:0090075	relaxation of muscle	3/130	35/18800	0.00179878	0.0912256	0.0811928	GSN/PDE5A/KCNMA1	3	Micro_A	Micro1
GO:0050848	regulation of calcium-mediated signaling	4/130	75/18800	0.00181583	0.0912256	0.0811928	NRG1/CCL3/CCL4/CD22	4	Micro_A	Micro1
GO:0035747	natural killer cell chemotaxis	2/130	10/18800	0.00205909	0.0969409	0.0862796	CCL3/CCL4	2	Micro_A	Micro1
GO:0045542	positive regulation of cholesterol biosynthetic process	2/130	10/18800	0.00205909	0.0969409	0.0862796	SREBF1/ABCG1	2	Micro_A	Micro1
GO:0106120	positive regulation of sterol biosynthetic process	2/130	10/18800	0.00205909	0.0969409	0.0862796	SREBF1/ABCG1	2	Micro_A	Micro1
GO:0007422	peripheral nervous system development	4/130	78/18800	0.00209738	0.0969409	0.0862796	NRG1/ASIC2/FA2H/HAPLN2	4	Micro_A	Micro1
GO:0051235	maintenance of location	8/130	331/18800	0.00214919	0.0973878	0.0866774	GSN/CCL3/SREBF1/FTH1/ABCG1/NFKBIA/C3/PLA2G4C	8	Micro_A	Micro1
GO:1901184	regulation of ERBB signaling pathway	4/130	79/18800	0.00219756	0.0976647	0.0869238	PTPRJ/HIP1/RHBDF2/HIP1R	4	Micro_A	Micro1
GO:0014074	response to purine-containing compound	5/130	134/18800	0.00239893	0.101574	0.0904031	SREBF1/FOS/CFTR/PER1/KCNQ1	5	Micro_A	Micro1
GO:0032570	response to progesterone	3/130	39/18800	0.00246168	0.101574	0.0904031	MBP/SREBF1/FOS	3	Micro_A	Micro1
GO:0097242	amyloid-beta clearance	3/130	39/18800	0.00246168	0.101574	0.0904031	LRP4/C3/RAB11A	3	Micro_A	Micro1
GO:0060453	regulation of gastric acid secretion	2/130	11/18800	0.00250529	0.101574	0.0904031	HIP1R/KCNQ1	2	Micro_A	Micro1
GO:0097090	presynaptic membrane organization	2/130	11/18800	0.00250529	0.101574	0.0904031	LRP4/CNTN2	2	Micro_A	Micro1
GO:0019432	triglyceride biosynthetic process	3/130	40/18800	0.00264794	0.103228	0.0918752	SREBF1/C3/SLC27A1	3	Micro_A	Micro1
GO:0009612	response to mechanical stimulus	6/130	201/18800	0.00276	0.103228	0.0918752	GSN/ASIC2/FOS/NFKBIA/MEIS2/KCNQ1	6	Micro_A	Micro1
GO:0032271	regulation of protein polymerization	6/130	201/18800	0.00276	0.103228	0.0918752	GSN/BAIAP2L2/BIN1/HIP1R/EML2/DAAM2	6	Micro_A	Micro1
GO:0030833	regulation of actin filament polymerization	5/130	139/18800	0.00281121	0.103228	0.0918752	GSN/BAIAP2L2/BIN1/HIP1R/DAAM2	5	Micro_A	Micro1
GO:0052548	regulation of endopeptidase activity	9/130	426/18800	0.00285611	0.103228	0.0918752	MBP/GSN/SERPINE1/ABCA2/HIP1/BIN1/C3/HIP1R/GPX1	9	Micro_A	Micro1
GO:0034341	response to interferon-gamma	5/130	140/18800	0.00289945	0.103228	0.0918752	GSN/CCL3/CCL4/CCL3L3/MRC1	5	Micro_A	Micro1
GO:0090205	positive regulation of cholesterol metabolic process	2/130	12/18800	0.00299276	0.103228	0.0918752	SREBF1/ABCG1	2	Micro_A	Micro1
GO:1903909	regulation of receptor clustering	2/130	12/18800	0.00299276	0.103228	0.0918752	GSN/LRP4	2	Micro_A	Micro1
GO:1904321	response to forskolin	2/130	12/18800	0.00299276	0.103228	0.0918752	CFTR/ADCY3	2	Micro_A	Micro1
GO:1904322	cellular response to forskolin	2/130	12/18800	0.00299276	0.103228	0.0918752	CFTR/ADCY3	2	Micro_A	Micro1
GO:0090207	regulation of triglyceride metabolic process	3/130	42/18800	0.00304601	0.103344	0.0919781	SREBF1/C3/SLC27A1	3	Micro_A	Micro1
GO:0010975	regulation of neuron projection development	9/130	431/18800	0.00308555	0.103344	0.0919781	MBP/SEMA3B/PTPRG/LRRC4C/LRP4/ACAP3/CNTN2/RAB11A/PLXNB1	9	Micro_A	Micro1
GO:0007612	learning	5/130	145/18800	0.00337096	0.109722	0.0976554	NRXN3/FOS/ADCY3/MEIS2/CNTN2	5	Micro_A	Micro1
GO:0050729	positive regulation of inflammatory response	5/130	145/18800	0.00337096	0.109722	0.0976554	CCL3/SERPINE1/NFKBIA/C3/SETD4	5	Micro_A	Micro1
GO:0010745	negative regulation of macrophage derived foam cell differentiation	2/130	13/18800	0.00352093	0.111912	0.0996045	ABCG1/NFKBIA	2	Micro_A	Micro1
GO:0051960	regulation of nervous system development	9/130	440/18800	0.00353509	0.111912	0.0996045	MBP/SEMA3B/ASIC2/BIN1/MYRF/LRP4/RAB11A/DAAM2/PLXNB1	9	Micro_A	Micro1
GO:0002861	regulation of inflammatory response to antigenic stimulus	3/130	45/18800	0.00370881	0.115825	0.103087	RHBDF2/C3/GPX1	3	Micro_A	Micro1
GO:0010876	lipid localization	9/130	446/18800	0.00386238	0.119012	0.105924	ABCA2/SREBF1/CFTR/ABCG1/NFKBIA/C3/SLC27A1/PLA2G4C/KCNQ1	9	Micro_A	Micro1
GO:0010867	positive regulation of triglyceride biosynthetic process	2/130	14/18800	0.00408921	0.119012	0.105924	SREBF1/SLC27A1	2	Micro_A	Micro1
GO:0010872	regulation of cholesterol esterification	2/130	14/18800	0.00408921	0.119012	0.105924	ABCA2/ABCG1	2	Micro_A	Micro1
GO:0035791	platelet-derived growth factor receptor-beta signaling pathway	2/130	14/18800	0.00408921	0.119012	0.105924	HIP1/HIP1R	2	Micro_A	Micro1
GO:0043922	negative regulation by host of viral transcription	2/130	14/18800	0.00408921	0.119012	0.105924	CCL3/CCL4	2	Micro_A	Micro1
GO:0002690	positive regulation of leukocyte chemotaxis	4/130	94/18800	0.00411985	0.119012	0.105924	CCL3/SERPINE1/CCL4/DAPK2	4	Micro_A	Micro1
GO:1905953	negative regulation of lipid localization	3/130	47/18800	0.00419579	0.119709	0.106544	ABCA2/ABCG1/NFKBIA	3	Micro_A	Micro1
GO:0030316	osteoclast differentiation	4/130	96/18800	0.00444078	0.119858	0.106676	CCL3/FOS/TF/LRRK1	4	Micro_A	Micro1
GO:0046460	neutral lipid biosynthetic process	3/130	48/18800	0.00445314	0.119858	0.106676	SREBF1/C3/SLC27A1	3	Micro_A	Micro1
GO:0046463	acylglycerol biosynthetic process	3/130	48/18800	0.00445314	0.119858	0.106676	SREBF1/C3/SLC27A1	3	Micro_A	Micro1
GO:1902003	regulation of amyloid-beta formation	3/130	48/18800	0.00445314	0.119858	0.106676	ABCA2/BIN1/ABCG1	3	Micro_A	Micro1
GO:0052547	regulation of peptidase activity	9/130	456/18800	0.0044603	0.119858	0.106676	MBP/GSN/SERPINE1/ABCA2/HIP1/BIN1/C3/HIP1R/GPX1	9	Micro_A	Micro1
GO:0007009	plasma membrane organization	5/130	156/18800	0.00459878	0.122158	0.108724	GSN/BAIAP2L2/BIN1/MYRF/FA2H	5	Micro_A	Micro1
GO:0051489	regulation of filopodium assembly	3/130	49/18800	0.00471985	0.12395	0.110318	TENM2/PPP1R16B/DAAM2	3	Micro_A	Micro1
GO:0008064	regulation of actin polymerization or depolymerization	5/130	158/18800	0.00485213	0.125992	0.112136	GSN/BAIAP2L2/BIN1/HIP1R/DAAM2	5	Micro_A	Micro1
GO:0030832	regulation of actin filament length	5/130	159/18800	0.00498246	0.126877	0.112924	GSN/BAIAP2L2/BIN1/HIP1R/DAAM2	5	Micro_A	Micro1
GO:1902041	regulation of extrinsic apoptotic signaling pathway via death domain receptors	3/130	50/18800	0.00499604	0.126877	0.112924	SERPINE1/MAL/GPX1	3	Micro_A	Micro1
GO:0009409	response to cold	3/130	51/18800	0.00528178	0.132676	0.118085	FOS/NFKBIA/SLC27A1	3	Micro_A	Micro1
GO:0010874	regulation of cholesterol efflux	3/130	52/18800	0.00557717	0.13859	0.123348	ABCA2/ABCG1/NFKBIA	3	Micro_A	Micro1
GO:0006641	triglyceride metabolic process	4/130	103/18800	0.00569598	0.139324	0.124001	SREBF1/C3/SLC27A1/GPX1	4	Micro_A	Micro1
GO:0030099	myeloid cell differentiation	8/130	391/18800	0.00586384	0.139324	0.124001	CCL3/FOS/TF/LRRK1/NFKBIA/CDK5RAP3/MEIS2/KCNQ1	8	Micro_A	Micro1
GO:0097305	response to alcohol	6/130	235/18800	0.00589864	0.139324	0.124001	CCL3/ABCA2/SREBF1/FOS/CFTR/ADCY3	6	Micro_A	Micro1
GO:0030595	leukocyte chemotaxis	6/130	236/18800	0.006019	0.139324	0.124001	CCL3/SERPINE1/CCL4/CH25H/CCL3L3/DAPK2	6	Micro_A	Micro1
GO:0007158	neuron cell-cell adhesion	2/130	17/18800	0.00602908	0.139324	0.124001	NRXN3/CNTN4	2	Micro_A	Micro1
GO:0055119	relaxation of cardiac muscle	2/130	17/18800	0.00602908	0.139324	0.124001	GSN/PDE5A	2	Micro_A	Micro1
GO:0070593	dendrite self-avoidance	2/130	17/18800	0.00602908	0.139324	0.124001	CNTN4/CNTN2	2	Micro_A	Micro1
GO:0030593	neutrophil chemotaxis	4/130	106/18800	0.00629952	0.139324	0.124001	CCL3/CCL4/CCL3L3/DAPK2	4	Micro_A	Micro1
GO:0030041	actin filament polymerization	5/130	169/18800	0.00642547	0.139324	0.124001	GSN/BAIAP2L2/BIN1/HIP1R/DAAM2	5	Micro_A	Micro1
GO:0048008	platelet-derived growth factor receptor signaling pathway	3/130	55/18800	0.00652208	0.139324	0.124001	PTPRJ/HIP1/HIP1R	3	Micro_A	Micro1
GO:1902991	regulation of amyloid precursor protein catabolic process	3/130	55/18800	0.00652208	0.139324	0.124001	ABCA2/BIN1/ABCG1	3	Micro_A	Micro1
GO:0007173	epidermal growth factor receptor signaling pathway	4/130	108/18800	0.00672462	0.139324	0.124001	PTPRJ/HIP1/RHBDF2/HIP1R	4	Micro_A	Micro1
GO:0001696	gastric acid secretion	2/130	18/18800	0.00675217	0.139324	0.124001	HIP1R/KCNQ1	2	Micro_A	Micro1
GO:0034433	steroid esterification	2/130	18/18800	0.00675217	0.139324	0.124001	ABCA2/ABCG1	2	Micro_A	Micro1
GO:0034434	sterol esterification	2/130	18/18800	0.00675217	0.139324	0.124001	ABCA2/ABCG1	2	Micro_A	Micro1
GO:0034435	cholesterol esterification	2/130	18/18800	0.00675217	0.139324	0.124001	ABCA2/ABCG1	2	Micro_A	Micro1
GO:0043217	myelin maintenance	2/130	18/18800	0.00675217	0.139324	0.124001	MYRF/FA2H	2	Micro_A	Micro1
GO:0048268	clathrin coat assembly	2/130	18/18800	0.00675217	0.139324	0.124001	HIP1/HIP1R	2	Micro_A	Micro1
GO:0071071	regulation of phospholipid biosynthetic process	2/130	18/18800	0.00675217	0.139324	0.124001	ABCA2/SLC27A1	2	Micro_A	Micro1
GO:0034205	amyloid-beta formation	3/130	56/18800	0.00685689	0.139547	0.1242	ABCA2/BIN1/ABCG1	3	Micro_A	Micro1
GO:1901617	organic hydroxy compound biosynthetic process	6/130	243/18800	0.00691231	0.139547	0.1242	ABCA2/SREBF1/CFTR/GIPC1/CH25H/ABCG1	6	Micro_A	Micro1
GO:0090263	positive regulation of canonical Wnt signaling pathway	4/130	109/18800	0.00694413	0.139547	0.1242	RNF220/GPC5/LRRK1/DAAM2	4	Micro_A	Micro1
GO:0001676	long-chain fatty acid metabolic process	4/130	111/18800	0.00739725	0.143144	0.127402	SLC27A1/PLA2G4C/CBR1/GPX1	4	Micro_A	Micro1
GO:0044089	positive regulation of cellular component biogenesis	9/130	494/18800	0.0074171	0.143144	0.127402	NRG1/BAIAP2L2/ASIC2/PTPRJ/COL16A1/BIN1/TENM2/PHLDB1/HIP1R	9	Micro_A	Micro1
GO:0046890	regulation of lipid biosynthetic process	5/130	175/18800	0.00741987	0.143144	0.127402	ABCA2/SREBF1/ABCG1/C3/SLC27A1	5	Micro_A	Micro1
GO:0060047	heart contraction	6/130	247/18800	0.007464	0.143144	0.127402	GSN/BIN1/SREBF1/PDE5A/GPX1/KCNQ1	6	Micro_A	Micro1
GO:0006695	cholesterol biosynthetic process	3/130	58/18800	0.00755674	0.143144	0.127402	SREBF1/CFTR/ABCG1	3	Micro_A	Micro1
GO:0019369	arachidonic acid metabolic process	3/130	58/18800	0.00755674	0.143144	0.127402	PLA2G4C/CBR1/GPX1	3	Micro_A	Micro1
GO:1902653	secondary alcohol biosynthetic process	3/130	58/18800	0.00755674	0.143144	0.127402	SREBF1/CFTR/ABCG1	3	Micro_A	Micro1
GO:0070293	renal absorption	2/130	20/18800	0.00830976	0.151949	0.135238	GSN/KCNQ1	2	Micro_A	Micro1
GO:0140131	positive regulation of lymphocyte chemotaxis	2/130	20/18800	0.00830976	0.151949	0.135238	CCL3/CCL4	2	Micro_A	Micro1
GO:1902004	positive regulation of amyloid-beta formation	2/130	20/18800	0.00830976	0.151949	0.135238	ABCA2/ABCG1	2	Micro_A	Micro1
GO:0007416	synapse assembly	5/130	180/18800	0.0083268	0.151949	0.135238	CNTN5/NRG1/ASIC2/LRP4/PLXNB1	5	Micro_A	Micro1
GO:0045017	glycerolipid biosynthetic process	6/130	253/18800	0.00835029	0.151949	0.135238	SREBF1/AGPAT4/PIK3C2B/C3/SLC27A1/PLA2G4C	6	Micro_A	Micro1
GO:0050808	synapse organization	8/130	419/18800	0.00873844	0.157725	0.140378	CNTN5/NRG1/ASIC2/LRRC4C/LRP4/C3/CNTN2/PLXNB1	8	Micro_A	Micro1
GO:0034329	cell junction assembly	8/130	420/18800	0.00885765	0.157725	0.140378	CNTN5/NRG1/ASIC2/PTPRJ/COL16A1/LRP4/CDH9/PLXNB1	8	Micro_A	Micro1
GO:0045446	endothelial cell differentiation	4/130	117/18800	0.00887244	0.157725	0.140378	NRG1/PPP1R16B/HAPLN2/GPX1	4	Micro_A	Micro1
GO:0003015	heart process	6/130	257/18800	0.00898171	0.158448	0.141023	GSN/BIN1/SREBF1/PDE5A/GPX1/KCNQ1	6	Micro_A	Micro1
GO:0072676	lymphocyte migration	4/130	119/18800	0.00940381	0.164638	0.146531	CCL3/CCL4/CH25H/CCL3L3	4	Micro_A	Micro1
GO:0051896	regulation of protein kinase B signaling	5/130	187/18800	0.00972186	0.164891	0.146757	NRG1/CCL3/PTPRJ/HIP1/GPX1	5	Micro_A	Micro1
GO:0001885	endothelial cell development	3/130	64/18800	0.00990272	0.164891	0.146757	PPP1R16B/HAPLN2/GPX1	3	Micro_A	Micro1
GO:0050771	negative regulation of axonogenesis	3/130	64/18800	0.00990272	0.164891	0.146757	MBP/SEMA3B/LRP4	3	Micro_A	Micro1
GO:0003018	vascular process in circulatory system	6/130	263/18800	0.00999199	0.164891	0.146757	ABCA2/ASIC2/PTPRJ/SLC27A1/GPX1/KCNMA1	6	Micro_A	Micro1
GO:0034329	cell junction assembly	19/186	420/18800	3.9296e-08	7.16182e-05	6.48034e-05	NLGN1/CNTNAP2/NEGR1/ADGRL3/LIMCH1/NRCAM/PCLO/NRXN1/ARHGEF7/MAP1B/RAPGEF2/PRKCA/NTRK3/PARD3/LINGO2/MPDZ/CDH12/SORBS1/CDH8	19	Micro_P	Micro2
GO:0061564	axon development	20/186	479/18800	6.3239e-08	7.16182e-05	6.48034e-05	GRM7/CNTN1/EPHA6/ANK3/NCAM2/NRCAM/NRXN1/MAP1B/KIF5C/SLIT3/NFIB/PARD3/MAP3K13/TNR/UST/UNC5D/PLXNA2/NR4A2/SEMA6D/ATP8A2	20	Micro_P	Micro2
GO:0031644	regulation of nervous system process	11/186	138/18800	1.27832e-07	9.33677e-05	8.44833e-05	DLGAP1/NLGN1/NRXN1/GRM1/PARD3/DLGAP2/SHISA9/TNR/NETO1/TMEM108/SLC25A12	11	Micro_P	Micro2
GO:0050808	synapse organization	18/186	419/18800	1.97011e-07	9.33677e-05	8.44833e-05	PPFIA2/NLGN1/NEGR1/ADGRL3/ANK3/ERC2/NRCAM/PCLO/NRXN1/MAP1B/NTRK3/LINGO2/WASF1/TNR/CDH8/TMEM108/UBE3A/C5AR1	18	Micro_P	Micro2
GO:0050804	modulation of chemical synaptic transmission	18/186	429/18800	2.78859e-07	9.33677e-05	8.44833e-05	DLGAP1/NLGN1/SYT1/GRM7/ERC2/SLC4A10/NRXN1/MAP1B/RAPGEF2/GRM1/DLGAP2/CACNA1B/SHISA9/TNR/NETO1/PPP1R9A/TMEM108/PREPL	18	Micro_P	Micro2
GO:0007409	axonogenesis	18/186	430/18800	2.88554e-07	9.33677e-05	8.44833e-05	CNTN1/EPHA6/ANK3/NRCAM/NRXN1/MAP1B/KIF5C/SLIT3/NFIB/PARD3/MAP3K13/TNR/UST/UNC5D/PLXNA2/NR4A2/SEMA6D/ATP8A2	18	Micro_P	Micro2
GO:0099177	regulation of trans-synaptic signaling	18/186	430/18800	2.88554e-07	9.33677e-05	8.44833e-05	DLGAP1/NLGN1/SYT1/GRM7/ERC2/SLC4A10/NRXN1/MAP1B/RAPGEF2/GRM1/DLGAP2/CACNA1B/SHISA9/TNR/NETO1/PPP1R9A/TMEM108/PREPL	18	Micro_P	Micro2
GO:1990089	response to nerve growth factor	7/186	47/18800	3.73091e-07	0.000105631	9.558e-05	RAPGEF2/NTRK3/WASF1/TMEM108/SH3GL2/UBE3A/KCNC2	7	Micro_P	Micro2
GO:0010975	regulation of neuron projection development	17/186	431/18800	1.41994e-06	0.000357352	0.000323348	PPFIA2/NLGN1/CSMD3/CNTN1/NEGR1/NRCAM/MAP1B/RAPGEF2/NTRK3/MAP3K13/TNR/UST/PLXNA2/SEMA6D/ATP8A2/TNIK/UBE3A	17	Micro_P	Micro2
GO:1990090	cellular response to nerve growth factor stimulus	6/186	45/18800	5.11357e-06	0.0011076	0.00100221	RAPGEF2/NTRK3/WASF1/TMEM108/SH3GL2/UBE3A	6	Micro_P	Micro2
GO:0034765	regulation of ion transmembrane transport	17/186	476/18800	5.37909e-06	0.0011076	0.00100221	NLGN1/PDE4D/KCNQ5/DPP6/CACNA2D1/FGF14/ANK3/DAPK1/UBASH3B/SCN3A/CACNA1B/SHISA9/NETO1/SCN1A/KCNAB1/KCNMB1/KCNC2	17	Micro_P	Micro2
GO:1990138	neuron projection extension	10/186	172/18800	8.45593e-06	0.00159606	0.00144418	SYT1/NRCAM/MAP1B/SLIT3/MAP3K13/WASF1/TNR/TMEM108/SEMA6D/SH3GL2	10	Micro_P	Micro2
GO:2001257	regulation of cation channel activity	10/186	180/18800	1.25976e-05	0.00193846	0.001754	NLGN1/PDE4D/CACNA2D1/FGF14/ANK3/DAPK1/SHISA9/NETO1/KCNAB1/KCNC2	10	Micro_P	Micro2
GO:0007269	neurotransmitter secretion	9/186	145/18800	1.42846e-05	0.00193846	0.001754	NLGN1/SYT1/ERC2/CADPS/PCLO/NRXN1/PTPRN2/SYN2/PREPL	9	Micro_P	Micro2
GO:0099643	signal release from synapse	9/186	145/18800	1.42846e-05	0.00193846	0.001754	NLGN1/SYT1/ERC2/CADPS/PCLO/NRXN1/PTPRN2/SYN2/PREPL	9	Micro_P	Micro2
GO:0021954	central nervous system neuron development	7/186	80/18800	1.4318e-05	0.00193846	0.001754	AGBL4/SLC4A10/RAPGEF2/NFIB/DCLK2/GABRB1/NR4A2	7	Micro_P	Micro2
GO:0099504	synaptic vesicle cycle	10/186	183/18800	1.45491e-05	0.00193846	0.001754	NLGN1/SYT1/ERC2/CADPS/PCLO/ITSN1/SYN2/SH3GL2/PREPL/SNAP91	10	Micro_P	Micro2
GO:0048588	developmental cell growth	11/186	227/18800	1.67751e-05	0.00211086	0.00191001	SYT1/NRCAM/MAP1B/SLIT3/MAP3K13/WASF1/TNR/TMEM108/SEMA6D/SORBS2/SH3GL2	11	Micro_P	Micro2
GO:0097120	receptor localization to synapse	6/186	56/18800	1.8627e-05	0.00222053	0.00200924	DLG2/NLGN1/ANKS1B/CEP112/KIF5C/NETO1	6	Micro_P	Micro2
GO:0007158	neuron cell-cell adhesion	4/186	17/18800	1.99622e-05	0.00226072	0.0020456	NLGN1/NCAM2/NRXN1/TNR	4	Micro_P	Micro2
GO:0007411	axon guidance	11/186	234/18800	2.22359e-05	0.0023813	0.0021547	CNTN1/EPHA6/NRCAM/NRXN1/KIF5C/SLIT3/NFIB/TNR/UNC5D/PLXNA2/SEMA6D	11	Micro_P	Micro2
GO:0097485	neuron projection guidance	11/186	235/18800	2.31296e-05	0.0023813	0.0021547	CNTN1/EPHA6/NRCAM/NRXN1/KIF5C/SLIT3/NFIB/TNR/UNC5D/PLXNA2/SEMA6D	11	Micro_P	Micro2
GO:0099003	vesicle-mediated transport in synapse	10/186	197/18800	2.74886e-05	0.00270703	0.00244944	NLGN1/SYT1/ERC2/CADPS/PCLO/ITSN1/SYN2/SH3GL2/PREPL/SNAP91	10	Micro_P	Micro2
GO:0099601	regulation of neurotransmitter receptor activity	6/186	61/18800	3.05772e-05	0.00288572	0.00261113	DLGAP1/NLGN1/DAPK1/DLGAP2/SHISA9/NETO1	6	Micro_P	Micro2
GO:0035249	synaptic transmission, glutamatergic	7/186	94/18800	4.10705e-05	0.00372099	0.00336691	NLGN1/SYT1/GRM7/NRXN1/GRM1/TNR/CDH8	7	Micro_P	Micro2
GO:1904062	regulation of cation transmembrane transport	13/186	352/18800	5.06302e-05	0.00441067	0.00399097	NLGN1/PDE4D/DPP6/CACNA2D1/FGF14/ANK3/DAPK1/UBASH3B/SHISA9/NETO1/KCNAB1/KCNMB1/KCNC2	13	Micro_P	Micro2
GO:0051966	regulation of synaptic transmission, glutamatergic	6/186	70/18800	6.7081e-05	0.00562735	0.00509188	NLGN1/SYT1/GRM7/NRXN1/GRM1/TNR	6	Micro_P	Micro2
GO:0007416	synapse assembly	9/186	180/18800	7.82174e-05	0.00632723	0.00572516	NLGN1/NEGR1/ADGRL3/NRCAM/PCLO/NRXN1/MAP1B/NTRK3/LINGO2	9	Micro_P	Micro2
GO:0019226	transmission of nerve impulse	6/186	73/18800	8.49839e-05	0.00663754	0.00600594	CNTNAP2/ANK3/NRCAM/SCN3A/TNR/SCN1A	6	Micro_P	Micro2
GO:0060560	developmental growth involved in morphogenesis	10/186	234/18800	0.000116512	0.00879665	0.0079596	SYT1/NRCAM/MAP1B/SLIT3/MAP3K13/WASF1/TNR/TMEM108/SEMA6D/SH3GL2	10	Micro_P	Micro2
GO:0007626	locomotory behavior	9/186	192/18800	0.000127994	0.00935183	0.00846195	CNTN1/NEGR1/SLC4A10/GRM1/TNR/VPS13A/SCN1A/NR4A2/UBE3A	9	Micro_P	Micro2
GO:0030705	cytoskeleton-dependent intracellular transport	9/186	197/18800	0.000155415	0.0109921	0.00994614	PPFIA2/DLG2/AGBL4/DYNC1I1/MAP1B/KIF5C/KIFAP3/WASF1/TMEM108	9	Micro_P	Micro2
GO:0097479	synaptic vesicle localization	5/186	52/18800	0.00016015	0.0109921	0.00994614	NLGN1/PCLO/KIF5C/SYN2/SNAP91	5	Micro_P	Micro2
GO:0010970	transport along microtubule	8/186	157/18800	0.00017209	0.0114642	0.0103733	DLG2/AGBL4/DYNC1I1/MAP1B/KIF5C/KIFAP3/WASF1/TMEM108	8	Micro_P	Micro2
GO:0006836	neurotransmitter transport	9/186	207/18800	0.000225097	0.0140405	0.0127045	NLGN1/SYT1/ERC2/CADPS/PCLO/NRXN1/PTPRN2/SYN2/PREPL	9	Micro_P	Micro2
GO:0001764	neuron migration	8/186	164/18800	0.000231899	0.0140405	0.0127045	ADGRL3/NRCAM/PHACTR1/MAP1B/RAPGEF2/NTRK3/UNC5D/NR4A2	8	Micro_P	Micro2
GO:0035637	multicellular organismal signaling	8/186	164/18800	0.000231899	0.0140405	0.0127045	CNTNAP2/PDE4D/CACNA2D1/ANK3/NRCAM/SCN3A/TNR/SCN1A	8	Micro_P	Micro2
GO:0097106	postsynaptic density organization	4/186	31/18800	0.000236833	0.0140405	0.0127045	NLGN1/NRXN1/NTRK3/TMEM108	4	Micro_P	Micro2
GO:0050807	regulation of synapse organization	9/186	209/18800	0.000241757	0.0140405	0.0127045	PPFIA2/NLGN1/NEGR1/NRCAM/NRXN1/NTRK3/LINGO2/CDH8/UBE3A	9	Micro_P	Micro2
GO:0021859	pyramidal neuron differentiation	3/186	13/18800	0.000253339	0.0143453	0.0129803	SLC4A10/DCLK2/UNC5D	3	Micro_P	Micro2
GO:0001505	regulation of neurotransmitter levels	9/186	213/18800	0.000278157	0.0152653	0.0138127	NLGN1/SYT1/ERC2/CADPS/PCLO/NRXN1/PTPRN2/SYN2/PREPL	9	Micro_P	Micro2
GO:0021953	central nervous system neuron differentiation	8/186	169/18800	0.000284286	0.0152653	0.0138127	AGBL4/SLC4A10/RAPGEF2/NFIB/DCLK2/GABRB1/NR4A2/RORA	8	Micro_P	Micro2
GO:0050803	regulation of synapse structure or activity	9/186	215/18800	0.000297993	0.0152653	0.0138127	PPFIA2/NLGN1/NEGR1/NRCAM/NRXN1/NTRK3/LINGO2/CDH8/UBE3A	9	Micro_P	Micro2
GO:0032412	regulation of ion transmembrane transporter activity	10/186	263/18800	0.000299539	0.0152653	0.0138127	NLGN1/PDE4D/CACNA2D1/FGF14/ANK3/DAPK1/SHISA9/NETO1/KCNAB1/KCNC2	10	Micro_P	Micro2
GO:0099084	postsynaptic specialization organization	4/186	33/18800	0.000303284	0.0152653	0.0138127	NLGN1/NRXN1/NTRK3/TMEM108	4	Micro_P	Micro2
GO:0097091	synaptic vesicle clustering	3/186	14/18800	0.000320088	0.0157285	0.0142319	NLGN1/PCLO/SYN2	3	Micro_P	Micro2
GO:0042391	regulation of membrane potential	13/186	425/18800	0.000326375	0.0157285	0.0142319	NLGN1/CACNA2D1/ANK3/NRCAM/NRXN1/GRM1/SCN3A/GABRB1/NETO1/PID1/SCN1A/TMEM108/KCNC2	13	Micro_P	Micro2
GO:0048488	synaptic vesicle endocytosis	5/186	61/18800	0.000341196	0.0157716	0.0142709	NLGN1/SYT1/ITSN1/SH3GL2/SNAP91	5	Micro_P	Micro2
GO:0140238	presynaptic endocytosis	5/186	61/18800	0.000341196	0.0157716	0.0142709	NLGN1/SYT1/ITSN1/SH3GL2/SNAP91	5	Micro_P	Micro2
GO:1901379	regulation of potassium ion transmembrane transport	6/186	95/18800	0.000362627	0.016427	0.0148639	DPP6/ANK3/NETO1/KCNAB1/KCNMB1/KCNC2	6	Micro_P	Micro2
GO:0022898	regulation of transmembrane transporter activity	10/186	273/18800	0.000402284	0.0178662	0.0161661	NLGN1/PDE4D/CACNA2D1/FGF14/ANK3/DAPK1/SHISA9/NETO1/KCNAB1/KCNC2	10	Micro_P	Micro2
GO:0086010	membrane depolarization during action potential	4/186	36/18800	0.000426602	0.0182312	0.0164964	CACNA2D1/ANK3/SCN3A/SCN1A	4	Micro_P	Micro2
GO:0097484	dendrite extension	4/186	36/18800	0.000426602	0.0182312	0.0164964	SYT1/WASF1/TMEM108/SH3GL2	4	Micro_P	Micro2
GO:0048813	dendrite morphogenesis	7/186	139/18800	0.000471663	0.0195466	0.0176866	PPFIA2/NLGN1/PHACTR1/RAPGEF2/RBFOX2/TNIK/UBE3A	7	Micro_P	Micro2
GO:0038179	neurotrophin signaling pathway	4/186	37/18800	0.000474641	0.0195466	0.0176866	RAPGEF2/NTRK3/WASF1/TMEM108	4	Micro_P	Micro2
GO:0035641	locomotory exploration behavior	3/186	16/18800	0.000485315	0.0196292	0.0177614	SLC4A10/TNR/UBE3A	3	Micro_P	Micro2
GO:0016358	dendrite development	9/186	231/18800	0.000502869	0.0199824	0.018081	PPFIA2/NLGN1/CSMD3/PHACTR1/MAP1B/RAPGEF2/RBFOX2/TNIK/UBE3A	9	Micro_P	Micro2
GO:0035418	protein localization to synapse	5/186	67/18800	0.000528043	0.020621	0.0186588	DLG2/NLGN1/PCLO/NRXN1/KIF5C	5	Micro_P	Micro2
GO:0098815	modulation of excitatory postsynaptic potential	4/186	39/18800	0.000582073	0.022085	0.0199835	NLGN1/NRXN1/NETO1/TMEM108	4	Micro_P	Micro2
GO:0098962	regulation of postsynaptic neurotransmitter receptor activity	3/186	17/18800	0.000585033	0.022085	0.0199835	DLGAP1/DLGAP2/SHISA9	3	Micro_P	Micro2
GO:0051648	vesicle localization	8/186	189/18800	0.000599346	0.0222544	0.0201368	PPFIA2/NLGN1/PCLO/DYNC1I1/KIF5C/KIFAP3/SYN2/SNAP91	8	Micro_P	Micro2
GO:0016079	synaptic vesicle exocytosis	6/186	107/18800	0.000683941	0.0249859	0.0226084	NLGN1/SYT1/ERC2/CADPS/PCLO/PREPL	6	Micro_P	Micro2
GO:0010959	regulation of metal ion transport	12/186	403/18800	0.000700368	0.0251799	0.0227839	PDE4D/CNTN1/DPP6/CACNA2D1/NKAIN3/FGF14/ANK3/UBASH3B/NETO1/KCNAB1/KCNMB1/KCNC2	12	Micro_P	Micro2
GO:0036465	synaptic vesicle recycling	5/186	73/18800	0.000782983	0.0274609	0.0248478	NLGN1/SYT1/ITSN1/SH3GL2/SNAP91	5	Micro_P	Micro2
GO:0043266	regulation of potassium ion transport	6/186	110/18800	0.000791055	0.0274609	0.0248478	DPP6/ANK3/NETO1/KCNAB1/KCNMB1/KCNC2	6	Micro_P	Micro2
GO:0050905	neuromuscular process	7/186	152/18800	0.000802859	0.0274609	0.0248478	CSMD1/PCDH15/NRXN1/TNR/SCN1A/RBFOX2/ATP8A2	7	Micro_P	Micro2
GO:0099111	microtubule-based transport	8/186	198/18800	0.000812308	0.0274609	0.0248478	DLG2/AGBL4/DYNC1I1/MAP1B/KIF5C/KIFAP3/WASF1/TMEM108	8	Micro_P	Micro2
GO:0016339	calcium-dependent cell-cell adhesion via plasma membrane cell adhesion molecules	4/186	43/18800	0.000846881	0.0282086	0.0255244	NLGN1/KIFAP3/CDH12/CDH8	4	Micro_P	Micro2
GO:1901888	regulation of cell junction assembly	8/186	201/18800	0.000895473	0.0291396	0.0263668	NLGN1/CNTNAP2/NEGR1/LIMCH1/NRXN1/RAPGEF2/NTRK3/LINGO2	8	Micro_P	Micro2
GO:0031503	protein-containing complex localization	7/186	155/18800	0.000900561	0.0291396	0.0263668	DLG2/NLGN1/ANKS1B/KLHL21/CEP112/KIF5C/NETO1	7	Micro_P	Micro2
GO:0032409	regulation of transporter activity	10/186	305/18800	0.000946322	0.0301876	0.0273151	NLGN1/PDE4D/CACNA2D1/FGF14/ANK3/DAPK1/SHISA9/NETO1/KCNAB1/KCNC2	10	Micro_P	Micro2
GO:0098698	postsynaptic specialization assembly	3/186	20/18800	0.000959607	0.0301876	0.0273151	NLGN1/NRXN1/NTRK3	3	Micro_P	Micro2
GO:0042551	neuron maturation	4/186	45/18800	0.00100686	0.0312401	0.0282675	CNTNAP2/NRCAM/MAP3K13/NR4A2	4	Micro_P	Micro2
GO:0008088	axo-dendritic transport	5/186	78/18800	0.00105763	0.0323721	0.0292917	DLG2/AGBL4/KIF5C/WASF1/TMEM108	5	Micro_P	Micro2
GO:0008090	retrograde axonal transport	3/186	21/18800	0.00111143	0.0335652	0.0303713	DLG2/AGBL4/TMEM108	3	Micro_P	Micro2
GO:0099173	postsynapse organization	7/186	163/18800	0.00120742	0.0359843	0.0325602	PPFIA2/NLGN1/NRCAM/NRXN1/NTRK3/TMEM108/UBE3A	7	Micro_P	Micro2
GO:0021884	forebrain neuron development	3/186	22/18800	0.0012776	0.0375813	0.0340053	SLC4A10/RAPGEF2/DCLK2	3	Micro_P	Micro2
GO:0048675	axon extension	6/186	121/18800	0.00129826	0.0376995	0.0341122	NRCAM/MAP1B/SLIT3/MAP3K13/TNR/SEMA6D	6	Micro_P	Micro2
GO:0030900	forebrain development	11/186	376/18800	0.00134089	0.0384445	0.0347863	CNTNAP2/SLC4A10/PHACTR1/RAPGEF2/NFIB/DCLK2/TNR/NR4A2/TMEM108/KCNC2/ZEB1	11	Micro_P	Micro2
GO:0008038	neuron recognition	4/186	49/18800	0.00138847	0.0386153	0.0349409	CNTNAP2/OPCML/NCAM2/NRCAM	4	Micro_P	Micro2
GO:0050885	neuromuscular process controlling balance	4/186	49/18800	0.00138847	0.0386153	0.0349409	PCDH15/NRXN1/TNR/RBFOX2	4	Micro_P	Micro2
GO:0019935	cyclic-nucleotide-mediated signaling	5/186	83/18800	0.00139799	0.0386153	0.0349409	PDE4D/PEX5L/RAPGEF2/ADCY2/KCNC2	5	Micro_P	Micro2
GO:0051960	regulation of nervous system development	12/186	440/18800	0.00148684	0.0403837	0.036541	NLGN1/NRXN1/MAP1B/RAPGEF2/NTRK3/PARD3/MAP3K13/LINGO2/TNR/PLXNA2/SEMA6D/SLC25A12	12	Micro_P	Micro2
GO:0019933	cAMP-mediated signaling	4/186	50/18800	0.00149768	0.0403837	0.036541	PDE4D/PEX5L/RAPGEF2/ADCY2	4	Micro_P	Micro2
GO:0071805	potassium ion transmembrane transport	8/186	219/18800	0.00154905	0.040942	0.0370462	KCNQ5/DPP6/ANK3/NETO1/KCNAB1/KCNMB1/KCNT2/KCNC2	8	Micro_P	Micro2
GO:0072384	organelle transport along microtubule	5/186	85/18800	0.00155453	0.040942	0.0370462	AGBL4/DYNC1I1/MAP1B/KIFAP3/WASF1	5	Micro_P	Micro2
GO:0099175	regulation of postsynapse organization	5/186	86/18800	0.00163746	0.0426304	0.0385739	PPFIA2/NLGN1/NRCAM/NTRK3/UBE3A	5	Micro_P	Micro2
GO:0010469	regulation of signaling receptor activity	7/186	173/18800	0.00170004	0.0436331	0.0394812	DLGAP1/NLGN1/PDE4D/DAPK1/DLGAP2/SHISA9/NETO1	7	Micro_P	Micro2
GO:0048013	ephrin receptor signaling pathway	4/186	52/18800	0.00173377	0.0436331	0.0394812	ANKS1B/EPHA6/ARHGEF7/NTRK3	4	Micro_P	Micro2
GO:0099172	presynapse organization	4/186	52/18800	0.00173377	0.0436331	0.0394812	NLGN1/PCLO/NTRK3/C5AR1	4	Micro_P	Micro2
GO:1904861	excitatory synapse assembly	3/186	25/18800	0.00186699	0.0459644	0.0415906	NLGN1/NRXN1/NTRK3	3	Micro_P	Micro2
GO:2000463	positive regulation of excitatory postsynaptic potential	3/186	25/18800	0.00186699	0.0459644	0.0415906	NLGN1/NRXN1/NETO1	3	Micro_P	Micro2
GO:0060078	regulation of postsynaptic membrane potential	6/186	131/18800	0.00194686	0.0474155	0.0429037	NLGN1/NRXN1/GRM1/GABRB1/NETO1/TMEM108	6	Micro_P	Micro2
GO:0007018	microtubule-based movement	11/186	395/18800	0.00197713	0.0476405	0.0431072	DLG2/AGBL4/DYNC1I1/MAP1B/KIF5C/KIFAP3/WASF1/VPS13A/TMEM108/KIF21B/FMN2	11	Micro_P	Micro2
GO:0002028	regulation of sodium ion transport	5/186	90/18800	0.00200195	0.0477307	0.0431889	CNTN1/NKAIN3/FGF14/ANK3/NETO1	5	Micro_P	Micro2
GO:0034643	establishment of mitochondrion localization, microtubule-mediated	3/186	26/18800	0.00209525	0.0489252	0.0442697	AGBL4/MAP1B/WASF1	3	Micro_P	Micro2
GO:0047497	mitochondrion transport along microtubule	3/186	26/18800	0.00209525	0.0489252	0.0442697	AGBL4/MAP1B/WASF1	3	Micro_P	Micro2
GO:0031346	positive regulation of cell projection organization	10/186	341/18800	0.00216533	0.0500456	0.0452835	NLGN1/CNTN1/NEGR1/ARHGEF7/MAP1B/RAPGEF2/NTRK3/MAP3K13/PLXNA2/ATP8A2	10	Micro_P	Micro2
GO:0030516	regulation of axon extension	5/186	93/18800	0.00231181	0.0522856	0.0473104	NRCAM/MAP1B/MAP3K13/TNR/SEMA6D	5	Micro_P	Micro2
GO:0010996	response to auditory stimulus	3/186	27/18800	0.00234013	0.0522856	0.0473104	CNTNAP2/NRXN1/ATP8A2	3	Micro_P	Micro2
GO:0035640	exploration behavior	3/186	27/18800	0.00234013	0.0522856	0.0473104	SLC4A10/TNR/UBE3A	3	Micro_P	Micro2
GO:0051656	establishment of organelle localization	11/186	404/18800	0.00235458	0.0522856	0.0473104	PPFIA2/NLGN1/AGBL4/DYNC1I1/MAP1B/KIF5C/PARD3/KIFAP3/WASF1/SNAP91/FMN2	11	Micro_P	Micro2
GO:0043949	regulation of cAMP-mediated signaling	3/186	28/18800	0.00260202	0.0572191	0.0517744	PDE4D/PEX5L/RAPGEF2	3	Micro_P	Micro2
GO:1902414	protein localization to cell junction	5/186	96/18800	0.00265519	0.057827	0.0523245	DLG2/NLGN1/PCLO/NRXN1/KIF5C	5	Micro_P	Micro2
GO:0010575	positive regulation of vascular endothelial growth factor production	3/186	29/18800	0.0028813	0.0604273	0.0546773	CCBE1/RORA/C5AR1	3	Micro_P	Micro2
GO:0051654	establishment of mitochondrion localization	3/186	29/18800	0.0028813	0.0604273	0.0546773	AGBL4/MAP1B/WASF1	3	Micro_P	Micro2
GO:0051968	positive regulation of synaptic transmission, glutamatergic	3/186	29/18800	0.0028813	0.0604273	0.0546773	NLGN1/NRXN1/TNR	3	Micro_P	Micro2
GO:0099068	postsynapse assembly	3/186	29/18800	0.0028813	0.0604273	0.0546773	NLGN1/NRXN1/NTRK3	3	Micro_P	Micro2
GO:0006813	potassium ion transport	8/186	243/18800	0.00295393	0.061382	0.0555412	KCNQ5/DPP6/ANK3/NETO1/KCNAB1/KCNMB1/KCNT2/KCNC2	8	Micro_P	Micro2
GO:0001508	action potential	6/186	143/18800	0.00301912	0.0617569	0.0558804	CACNA2D1/ANK3/NRCAM/SCN3A/SCN1A/KCNC2	6	Micro_P	Micro2
GO:0007188	adenylate cyclase-modulating G protein-coupled receptor signaling pathway	8/186	244/18800	0.00302883	0.0617569	0.0558804	GRM7/PDE4D/ADGRL3/RAPGEF2/PRKCA/GRM1/ADGRL2/ADCY2	8	Micro_P	Micro2
GO:0045664	regulation of neuron differentiation	7/186	192/18800	0.00305376	0.0617569	0.0558804	NLGN1/TCF4/NRCAM/MAP1B/MAP3K13/PBX1/ZEB1	7	Micro_P	Micro2
GO:0140058	neuron projection arborization	3/186	30/18800	0.00317835	0.0637076	0.0576455	NLGN1/PHACTR1/MAP3K13	3	Micro_P	Micro2
GO:0007612	learning	6/186	145/18800	0.00323373	0.0640934	0.0579946	CSMD1/CNTNAP2/NRXN1/TNR/NETO1/UBE3A	6	Micro_P	Micro2
GO:0016049	cell growth	12/186	484/18800	0.00325419	0.0640934	0.0579946	SYT1/NRCAM/MAP1B/SLIT3/TEAD1/MAP3K13/WASF1/TNR/TMEM108/SEMA6D/SORBS2/SH3GL2	12	Micro_P	Micro2
GO:0006814	sodium ion transport	8/186	249/18800	0.00342584	0.0668926	0.0605274	CNTN1/NKAIN3/FGF14/ANK3/SLC4A10/SCN3A/NETO1/SCN1A	8	Micro_P	Micro2
GO:0051963	regulation of synapse assembly	5/186	103/18800	0.00359814	0.0694515	0.0628429	NLGN1/NEGR1/NRXN1/NTRK3/LINGO2	5	Micro_P	Micro2
GO:0048167	regulation of synaptic plasticity	7/186	198/18800	0.00361823	0.0694515	0.0628429	ERC2/SLC4A10/MAP1B/RAPGEF2/SHISA9/TNR/NETO1	7	Micro_P	Micro2
GO:0007043	cell-cell junction assembly	6/186	149/18800	0.00369684	0.0700649	0.0633978	CNTNAP2/PRKCA/PARD3/MPDZ/CDH12/CDH8	6	Micro_P	Micro2
GO:0098930	axonal transport	4/186	64/18800	0.00371205	0.0700649	0.0633978	DLG2/AGBL4/KIF5C/TMEM108	4	Micro_P	Micro2
GO:0030902	hindbrain development	6/186	150/18800	0.00381994	0.0715054	0.0647013	CNTN1/NFIB/PLXNA2/RBFOX2/AHI1/RORA	6	Micro_P	Micro2
GO:0070099	regulation of chemokine-mediated signaling pathway	2/186	10/18800	0.00415835	0.0765745	0.069288	PADI2/SLIT3	2	Micro_P	Micro2
GO:1905383	protein localization to presynapse	2/186	10/18800	0.00415835	0.0765745	0.069288	DLG2/KIF5C	2	Micro_P	Micro2
GO:0050770	regulation of axonogenesis	6/186	154/18800	0.00434292	0.0791745	0.0716407	MAP1B/MAP3K13/TNR/UST/PLXNA2/SEMA6D	6	Micro_P	Micro2
GO:1901016	regulation of potassium ion transmembrane transporter activity	4/186	67/18800	0.00437661	0.0791745	0.0716407	ANK3/NETO1/KCNAB1/KCNC2	4	Micro_P	Micro2
GO:0061387	regulation of extent of cell growth	5/186	108/18800	0.00440441	0.0791745	0.0716407	NRCAM/MAP1B/MAP3K13/TNR/SEMA6D	5	Micro_P	Micro2
GO:0007189	adenylate cyclase-activating G protein-coupled receptor signaling pathway	6/186	155/18800	0.00448154	0.0799267	0.0723212	PDE4D/ADGRL3/RAPGEF2/PRKCA/ADGRL2/ADCY2	6	Micro_P	Micro2
GO:0019228	neuronal action potential	3/186	35/18800	0.0049418	0.0853511	0.0772295	ANK3/SCN3A/SCN1A	3	Micro_P	Micro2
GO:0031646	positive regulation of nervous system process	3/186	35/18800	0.0049418	0.0853511	0.0772295	PARD3/TNR/SLC25A12	3	Micro_P	Micro2
GO:0034110	regulation of homotypic cell-cell adhesion	3/186	35/18800	0.0049418	0.0853511	0.0772295	ANK3/PRKCA/UBASH3B	3	Micro_P	Micro2
GO:0021860	pyramidal neuron development	2/186	11/18800	0.00504947	0.0853511	0.0772295	SLC4A10/DCLK2	2	Micro_P	Micro2
GO:0045161	neuronal ion channel clustering	2/186	11/18800	0.00504947	0.0853511	0.0772295	CNTNAP2/NRCAM	2	Micro_P	Micro2
GO:0051386	regulation of neurotrophin TRK receptor signaling pathway	2/186	11/18800	0.00504947	0.0853511	0.0772295	WASF1/TMEM108	2	Micro_P	Micro2
GO:0097104	postsynaptic membrane assembly	2/186	11/18800	0.00504947	0.0853511	0.0772295	NLGN1/NRXN1	2	Micro_P	Micro2
GO:0007585	respiratory gaseous exchange by respiratory system	4/186	70/18800	0.00511706	0.0858528	0.0776835	NLGN1/CCBE1/NR4A2/MAN1A2	4	Micro_P	Micro2
GO:1903580	positive regulation of ATP metabolic process	3/186	37/18800	0.00578265	0.0963066	0.0871425	ZBTB20/PID1/SLC25A12	3	Micro_P	Micro2
GO:0031223	auditory behavior	2/186	12/18800	0.0060201	0.0973967	0.0881289	CNTNAP2/NRXN1	2	Micro_P	Micro2
GO:0098840	protein transport along microtubule	2/186	12/18800	0.0060201	0.0973967	0.0881289	DLG2/KIF5C	2	Micro_P	Micro2
GO:0098935	dendritic transport	2/186	12/18800	0.0060201	0.0973967	0.0881289	KIF5C/WASF1	2	Micro_P	Micro2
GO:0099118	microtubule-based protein transport	2/186	12/18800	0.0060201	0.0973967	0.0881289	DLG2/KIF5C	2	Micro_P	Micro2
GO:0009187	cyclic nucleotide metabolic process	3/186	39/18800	0.00670411	0.107694	0.097446	PDE4D/ADCY2/RORA	3	Micro_P	Micro2
GO:0005513	detection of calcium ion	2/186	13/18800	0.00706861	0.111183	0.100604	SYT1/KCNMB1	2	Micro_P	Micro2
GO:0061000	negative regulation of dendritic spine development	2/186	13/18800	0.00706861	0.111183	0.100604	NLGN1/UBE3A	2	Micro_P	Micro2
GO:1902260	negative regulation of delayed rectifier potassium channel activity	2/186	13/18800	0.00706861	0.111183	0.100604	ANK3/KCNAB1	2	Micro_P	Micro2
GO:0051453	regulation of intracellular pH	4/186	77/18800	0.00716046	0.111851	0.101208	SLC4A10/DMXL2/RAB20/UBE3A	4	Micro_P	Micro2
GO:0072659	protein localization to plasma membrane	8/186	283/18800	0.00729926	0.113238	0.102463	DPP6/ANK3/RAPGEF2/PID1/MAP7/SORBS1/TNIK/PREPL	8	Micro_P	Micro2
GO:0051650	establishment of vesicle localization	6/186	173/18800	0.00757347	0.116693	0.105589	PPFIA2/NLGN1/DYNC1I1/KIF5C/KIFAP3/SNAP91	6	Micro_P	Micro2
GO:0021879	forebrain neuron differentiation	3/186	41/18800	0.00770801	0.117964	0.106739	SLC4A10/RAPGEF2/DCLK2	3	Micro_P	Micro2
GO:0007638	mechanosensory behavior	2/186	14/18800	0.00819336	0.12372	0.111947	CNTNAP2/NRXN1	2	Micro_P	Micro2
GO:2001171	positive regulation of ATP biosynthetic process	2/186	14/18800	0.00819336	0.12372	0.111947	PID1/SLC25A12	2	Micro_P	Micro2
GO:0010038	response to metal ion	9/186	351/18800	0.00839682	0.125604	0.113652	DLG2/NLGN1/SYT1/ANK3/PAM/CPNE4/KCNMB1/SLC25A12/KCNC2	9	Micro_P	Micro2
GO:0035725	sodium ion transmembrane transport	6/186	177/18800	0.00842907	0.125604	0.113652	FGF14/ANK3/SLC4A10/SCN3A/NETO1/SCN1A	6	Micro_P	Micro2
GO:2001222	regulation of neuron migration	3/186	43/18800	0.00879598	0.129824	0.117471	PHACTR1/RAPGEF2/UNC5D	3	Micro_P	Micro2
GO:0045055	regulated exocytosis	7/186	234/18800	0.0088269	0.129824	0.117471	NLGN1/SYT1/ERC2/CADPS/PCLO/SYN2/PREPL	7	Micro_P	Micro2
GO:0030641	regulation of cellular pH	4/186	83/18800	0.00928998	0.130519	0.1181	SLC4A10/DMXL2/RAB20/UBE3A	4	Micro_P	Micro2
GO:0006887	exocytosis	9/186	357/18800	0.00932049	0.130519	0.1181	NLGN1/SYT1/ERC2/CADPS/PCLO/ITSN1/SYN2/SYTL3/PREPL	9	Micro_P	Micro2
GO:0045981	positive regulation of nucleotide metabolic process	3/186	44/18800	0.00937195	0.130519	0.1181	ZBTB20/PID1/SLC25A12	3	Micro_P	Micro2
GO:0051452	intracellular pH reduction	3/186	44/18800	0.00937195	0.130519	0.1181	DMXL2/RAB20/UBE3A	3	Micro_P	Micro2
GO:0061001	regulation of dendritic spine morphogenesis	3/186	44/18800	0.00937195	0.130519	0.1181	PPFIA2/NLGN1/UBE3A	3	Micro_P	Micro2
GO:1900544	positive regulation of purine nucleotide metabolic process	3/186	44/18800	0.00937195	0.130519	0.1181	ZBTB20/PID1/SLC25A12	3	Micro_P	Micro2
GO:0007216	G protein-coupled glutamate receptor signaling pathway	2/186	15/18800	0.00939277	0.130519	0.1181	GRM7/GRM1	2	Micro_P	Micro2
GO:0010649	regulation of cell communication by electrical coupling	2/186	15/18800	0.00939277	0.130519	0.1181	PDE4D/ANK3	2	Micro_P	Micro2
GO:0048172	regulation of short-term neuronal synaptic plasticity	2/186	15/18800	0.00939277	0.130519	0.1181	SLC4A10/SHISA9	2	Micro_P	Micro2
GO:0051899	membrane depolarization	4/186	84/18800	0.00968074	0.1337	0.120978	CACNA2D1/ANK3/SCN3A/SCN1A	4	Micro_P	Micro2
GO:0072583	clathrin-dependent endocytosis	3/186	45/18800	0.00996945	0.136853	0.123831	ITSN1/SGIP1/SNAP91	3	Micro_P	Micro2
GO:1903131	mononuclear cell differentiation	24/197	433/18800	2.95763e-11	9.3254e-08	7.02981e-08	ZBTB16/TGFBR2/ZFP36L2/CD74/INPP5D/B2M/DOCK10/KLF6/ID2/LYN/CDK6/IFI16/IKZF1/PREX1/CSF1R/PTPRC/PSEN1/HDAC9/IL18/PLCG2/NLRP3/ZFP36L1/NCKAP1L/PPARG	24	Micro_A	Micro2
GO:0045785	positive regulation of cell adhesion	21/197	446/18800	1.00502e-08	1.58441e-05	1.19439e-05	DOCK8/VWC2/ZBTB16/TGFBR2/P2RY12/IL6ST/CD74/ALOX5/B2M/ZFHX3/LYN/CDK6/PREX1/PTPRC/DISC1/IL18/NLRP3/RAC1/MAP4K4/RREB1/NCKAP1L	21	Micro_A	Micro2
GO:0030098	lymphocyte differentiation	19/197	382/18800	2.21067e-08	2.23752e-05	1.68672e-05	ZBTB16/TGFBR2/ZFP36L2/CD74/INPP5D/B2M/DOCK10/KLF6/ID2/CDK6/IKZF1/PREX1/PTPRC/HDAC9/IL18/PLCG2/NLRP3/ZFP36L1/NCKAP1L	19	Micro_A	Micro2
GO:0030099	myeloid cell differentiation	19/197	391/18800	3.20362e-08	2.23752e-05	1.68672e-05	ZBTB16/TGFBR2/CD74/INPP5D/SCIN/WASF2/B2M/ID2/LYN/CDK6/IFI16/IKZF1/CSF1R/PSEN1/TGFB1/PIP4K2A/ZFP36L1/NCKAP1L/PPARG	19	Micro_A	Micro2
GO:0032869	cellular response to insulin stimulus	14/197	205/18800	3.54824e-08	2.23752e-05	1.68672e-05	CCND3/PRKCB/CFLAR/SORL1/RAB31/INSR/HDAC9/PIP4K2A/GAB1/BCAR3/PTPRE/ENPP1/ZFP36L1/PPARG	14	Micro_A	Micro2
GO:0060284	regulation of cell development	21/197	500/18800	7.1418e-08	3.62462e-05	2.73237e-05	PTPRD/IL6ST/DIP2B/SHTN1/B2M/PRKCH/ID2/SORL1/LYN/PREX1/SEMA4D/SPP1/PSEN1/HDAC9/BMPR2/DISC1/TGFB1/ADD1/RAC1/BHLHE41/RREB1	21	Micro_A	Micro2
GO:0030224	monocyte differentiation	7/197	36/18800	8.04705e-08	3.62462e-05	2.73237e-05	CD74/INPP5D/CDK6/IFI16/CSF1R/ZFP36L1/PPARG	7	Micro_A	Micro2
GO:0032868	response to insulin	15/197	259/18800	1.01173e-07	3.9875e-05	3.00591e-05	CCND3/PRKCB/CFLAR/SORL1/LYN/RAB31/INSR/HDAC9/PIP4K2A/GAB1/BCAR3/PTPRE/ENPP1/ZFP36L1/PPARG	15	Micro_A	Micro2
GO:0031346	positive regulation of cell projection organization	17/197	341/18800	1.21975e-07	4.2732e-05	3.22129e-05	PTPRD/P2RY12/SHTN1/WASF2/CFLAR/LYN/SEMA4D/BMPR2/DISC1/EPS8/RAC1/ENPP2/SCARB2/CROCC/RREB1/ARSB/TENM3	17	Micro_A	Micro2
GO:0032535	regulation of cellular component size	17/197	351/18800	1.84103e-07	5.47701e-05	4.12876e-05	SSH2/DIP2B/SCIN/PICALM/SHTN1/FCHSD2/COTL1/SEMA4D/RIN3/SPP1/BMPR2/DISC1/EPS8/ADD1/RAC1/RAP1GAP2/NCKAP1L	17	Micro_A	Micro2
GO:0043547	positive regulation of GTPase activity	15/197	272/18800	1.91079e-07	5.47701e-05	4.12876e-05	DOCK8/RASGEF1C/ARHGAP22/PICALM/DOCK10/PREX1/SEMA4D/ADAP2/USP6NL/BCAR3/MAP4K4/GARNL3/ARAP2/RAP1GAP2/TBC1D14	15	Micro_A	Micro2
GO:0071375	cellular response to peptide hormone stimulus	15/197	294/18800	5.17025e-07	0.000135848	0.000102407	CCND3/PRKCB/CFLAR/SORL1/LYN/RAB31/INSR/HDAC9/PIP4K2A/GAB1/BCAR3/PTPRE/ENPP1/ZFP36L1/PPARG	15	Micro_A	Micro2
GO:1902107	positive regulation of leukocyte differentiation	11/197	157/18800	8.35794e-07	0.000188233	0.000141896	ZBTB16/TGFBR2/CD74/INPP5D/ID2/PTPRC/TGFB1/IL18/NLRP3/ZFP36L1/NCKAP1L	11	Micro_A	Micro2
GO:1903708	positive regulation of hemopoiesis	11/197	157/18800	8.35794e-07	0.000188233	0.000141896	ZBTB16/TGFBR2/CD74/INPP5D/ID2/PTPRC/TGFB1/IL18/NLRP3/ZFP36L1/NCKAP1L	11	Micro_A	Micro2
GO:0050767	regulation of neurogenesis	16/197	361/18800	1.38225e-06	0.000272391	0.000205338	PTPRD/IL6ST/DIP2B/SHTN1/B2M/PRKCH/ID2/SORL1/LYN/SEMA4D/SPP1/PSEN1/BMPR2/DISC1/TGFB1/BHLHE41	16	Micro_A	Micro2
GO:1901653	cellular response to peptide	16/197	361/18800	1.38225e-06	0.000272391	0.000205338	CCND3/PRKCB/CFLAR/SORL1/LYN/RAB31/INSR/PSEN1/HDAC9/PIP4K2A/GAB1/BCAR3/PTPRE/ENPP1/ZFP36L1/PPARG	16	Micro_A	Micro2
GO:1902105	regulation of leukocyte differentiation	14/197	283/18800	1.80352e-06	0.0003345	0.000252158	ZBTB16/TGFBR2/ZFP36L2/CD74/INPP5D/ID2/LYN/CDK6/PTPRC/TGFB1/IL18/NLRP3/ZFP36L1/NCKAP1L	14	Micro_A	Micro2
GO:1903706	regulation of hemopoiesis	16/197	371/18800	1.97121e-06	0.000341682	0.000257572	ZBTB16/TGFBR2/ZFP36L2/CD74/INPP5D/SCIN/B2M/ID2/LYN/CDK6/PTPRC/TGFB1/IL18/NLRP3/ZFP36L1/NCKAP1L	16	Micro_A	Micro2
GO:0006898	receptor-mediated endocytosis	13/197	246/18800	2.05898e-06	0.000341682	0.000257572	MSR1/TGFBR2/PICALM/B2M/FCHSD2/SORL1/RIN3/RAB31/INSR/PLCG2/RAC1/ITSN2/SCARB2	13	Micro_A	Micro2
GO:0002573	myeloid leukocyte differentiation	12/197	210/18800	2.28921e-06	0.000360894	0.000272055	TGFBR2/CD74/INPP5D/ID2/LYN/CDK6/IFI16/CSF1R/PSEN1/TGFB1/ZFP36L1/PPARG	12	Micro_A	Micro2
GO:0030183	B cell differentiation	10/197	142/18800	2.54505e-06	0.000364752	0.000274963	ZFP36L2/INPP5D/DOCK10/KLF6/ID2/PTPRC/HDAC9/PLCG2/ZFP36L1/NCKAP1L	10	Micro_A	Micro2
GO:0045598	regulation of fat cell differentiation	10/197	142/18800	2.54505e-06	0.000364752	0.000274963	ZBTB16/ZFP36L2/ALOX5/ID2/TGFB1/WDFY2/RREB1/ENPP1/ZFP36L1/PPARG	10	Micro_A	Micro2
GO:0042113	B cell activation	15/197	336/18800	2.73277e-06	0.000374627	0.000282407	ZFP36L2/PRKCB/CD74/INPP5D/DOCK10/KLF6/ID2/LYN/ERCC1/PTPRC/HDAC9/TGFB1/PLCG2/ZFP36L1/NCKAP1L	15	Micro_A	Micro2
GO:0010720	positive regulation of cell development	14/197	297/18800	3.16915e-06	0.000416347	0.000313857	PTPRD/IL6ST/SHTN1/PRKCH/ID2/LYN/PREX1/SEMA4D/BMPR2/DISC1/TGFB1/ADD1/RAC1/RREB1	14	Micro_A	Micro2
GO:0045619	regulation of lymphocyte differentiation	11/197	181/18800	3.37323e-06	0.000425432	0.000320706	ZBTB16/TGFBR2/ZFP36L2/CD74/INPP5D/ID2/PTPRC/IL18/NLRP3/ZFP36L1/NCKAP1L	11	Micro_A	Micro2
GO:0090066	regulation of anatomical structure size	18/197	487/18800	3.9441e-06	0.000477504	0.000359959	TBXAS1/SSH2/DIP2B/SCIN/PICALM/SHTN1/FCHSD2/COTL1/SEMA4D/RIN3/SPP1/BMPR2/DISC1/EPS8/ADD1/RAC1/RAP1GAP2/NCKAP1L	18	Micro_A	Micro2
GO:0051960	regulation of nervous system development	17/197	440/18800	4.12133e-06	0.000477504	0.000359959	SYNDIG1/PTPRD/IL6ST/DIP2B/SHTN1/B2M/PRKCH/ID2/SORL1/LYN/SEMA4D/SPP1/PSEN1/BMPR2/DISC1/TGFB1/BHLHE41	17	Micro_A	Micro2
GO:0008286	insulin receptor signaling pathway	9/197	118/18800	4.24044e-06	0.000477504	0.000359959	CCND3/PRKCB/SORL1/INSR/PIP4K2A/GAB1/BCAR3/PTPRE/ENPP1	9	Micro_A	Micro2
GO:0050920	regulation of chemotaxis	12/197	225/18800	4.67047e-06	0.000507793	0.000382792	ST6GAL1/P2RY12/CD74/LYN/SEMA4D/CSF1R/RIN3/BMPR2/TGFB1/C3AR1/RAC1/NCKAP1L	12	Micro_A	Micro2
GO:0050731	positive regulation of peptidyl-tyrosine phosphorylation	11/197	190/18800	5.38127e-06	0.000565571	0.000426347	IL6ST/CD74/LYN/SEMA4D/CSF1R/PTPRC/TGFB1/IL18/PLCG2/ENPP2/PARP14	11	Micro_A	Micro2
GO:0043087	regulation of GTPase activity	15/197	364/18800	7.20418e-06	0.000732735	0.000552361	DOCK8/RASGEF1C/ARHGAP22/PICALM/DOCK10/PREX1/SEMA4D/ADAP2/USP6NL/BCAR3/MAP4K4/GARNL3/ARAP2/RAP1GAP2/TBC1D14	15	Micro_A	Micro2
GO:0045646	regulation of erythrocyte differentiation	6/197	47/18800	9.21247e-06	0.000907716	0.000684268	INPP5D/B2M/LYN/CDK6/ZFP36L1/NCKAP1L	6	Micro_A	Micro2
GO:0051235	maintenance of location	14/197	331/18800	1.0943e-05	0.00102826	0.00077514	MSR1/SCIN/RYR1/SORL1/LYN/PTPRC/PSEN1/PLCG2/UVRAG/RNF213/IGSF11/ENPP1/FTL/PPARG	14	Micro_A	Micro2
GO:1903039	positive regulation of leukocyte cell-cell adhesion	12/197	245/18800	1.10881e-05	0.00102826	0.00077514	DOCK8/ZBTB16/TGFBR2/IL6ST/CD74/ALOX5/B2M/LYN/PTPRC/IL18/NLRP3/NCKAP1L	12	Micro_A	Micro2
GO:0030041	actin filament polymerization	10/197	169/18800	1.19841e-05	0.00107959	0.000813835	SSH2/SCIN/FCHSD2/COTL1/PREX1/EPS8/ADD1/RAC1/TTC17/NCKAP1L	10	Micro_A	Micro2
GO:0045637	regulation of myeloid cell differentiation	11/197	208/18800	1.2695e-05	0.00111187	0.000838169	ZBTB16/CD74/INPP5D/SCIN/B2M/ID2/LYN/CDK6/TGFB1/ZFP36L1/NCKAP1L	11	Micro_A	Micro2
GO:0010634	positive regulation of epithelial cell migration	10/197	174/18800	1.54548e-05	0.001317	0.000992802	TGFBR2/HDAC9/BMPR2/TGFB1/PLCG2/RAC1/ENPP2/MAP4K4/RREB1/MAP3K3	10	Micro_A	Micro2
GO:0001782	B cell homeostasis	5/197	31/18800	1.63489e-05	0.00132175	0.000996381	CD74/DOCK10/LYN/SPNS2/NCKAP1L	5	Micro_A	Micro2
GO:0045577	regulation of B cell differentiation	5/197	31/18800	1.63489e-05	0.00132175	0.000996381	ZFP36L2/INPP5D/ID2/ZFP36L1/NCKAP1L	5	Micro_A	Micro2
GO:0045621	positive regulation of lymphocyte differentiation	8/197	107/18800	1.69429e-05	0.00133553	0.00100677	ZBTB16/TGFBR2/CD74/INPP5D/PTPRC/IL18/NLRP3/NCKAP1L	8	Micro_A	Micro2
GO:0050730	regulation of peptidyl-tyrosine phosphorylation	12/197	261/18800	2.08321e-05	0.00160204	0.00120767	IL6ST/CD74/LYN/SEMA4D/CSF1R/PTPRC/PSEN1/TGFB1/IL18/PLCG2/ENPP2/PARP14	12	Micro_A	Micro2
GO:0030217	T cell differentiation	12/197	263/18800	2.24634e-05	0.00168636	0.00127124	ZBTB16/TGFBR2/ZFP36L2/CD74/B2M/CDK6/PREX1/PTPRC/IL18/NLRP3/ZFP36L1/NCKAP1L	12	Micro_A	Micro2
GO:0050870	positive regulation of T cell activation	11/197	223/18800	2.42771e-05	0.00176183	0.00132813	DOCK8/ZBTB16/TGFBR2/IL6ST/CD74/B2M/LYN/PTPRC/IL18/NLRP3/NCKAP1L	11	Micro_A	Micro2
GO:0043434	response to peptide hormone	15/197	404/18800	2.45863e-05	0.00176183	0.00132813	CCND3/PRKCB/CFLAR/SORL1/LYN/RAB31/INSR/HDAC9/PIP4K2A/GAB1/BCAR3/PTPRE/ENPP1/ZFP36L1/PPARG	15	Micro_A	Micro2
GO:0045444	fat cell differentiation	11/197	237/18800	4.24123e-05	0.00297169	0.00224016	ZBTB16/ZFP36L2/ALOX5/ID2/CEBPD/TGFB1/WDFY2/RREB1/ENPP1/ZFP36L1/PPARG	11	Micro_A	Micro2
GO:0014902	myotube differentiation	8/197	122/18800	4.37908e-05	0.00297843	0.00224524	RYR1/CD53/CFLAR/HDAC9/ATP11A/MYOF/BHLHE41/TANC1	8	Micro_A	Micro2
GO:0070665	positive regulation of leukocyte proliferation	9/197	158/18800	4.43977e-05	0.00297843	0.00224524	ST6GAL1/TGFBR2/IL6ST/CD74/LYN/CSF1R/PTPRC/IL18/NCKAP1L	9	Micro_A	Micro2
GO:0010742	macrophage derived foam cell differentiation	5/197	38/18800	4.5508e-05	0.00297917	0.0022458	MSR1/PRKCH/TGFB1/IL18/PPARG	5	Micro_A	Micro2
GO:0031663	lipopolysaccharide-mediated signaling pathway	6/197	62/18800	4.62986e-05	0.00297917	0.0022458	LYN/TGFB1/IL18/PLCG2/MTDH/LY86	6	Micro_A	Micro2
GO:0008154	actin polymerization or depolymerization	10/197	199/18800	4.88318e-05	0.00301228	0.00227076	SSH2/SCIN/FCHSD2/COTL1/PREX1/EPS8/ADD1/RAC1/TTC17/NCKAP1L	10	Micro_A	Micro2
GO:0030218	erythrocyte differentiation	8/197	124/18800	4.91839e-05	0.00301228	0.00227076	INPP5D/B2M/ID2/LYN/CDK6/IKZF1/ZFP36L1/NCKAP1L	8	Micro_A	Micro2
GO:0045655	regulation of monocyte differentiation	4/197	20/18800	4.96792e-05	0.00301228	0.00227076	CD74/INPP5D/CDK6/ZFP36L1	4	Micro_A	Micro2
GO:0007159	leukocyte cell-cell adhesion	14/197	381/18800	5.15591e-05	0.00302215	0.0022782	DOCK8/ZBTB16/TGFBR2/IL6ST/CD74/ALOX5/B2M/LYN/SEMA4D/PTPRC/STK10/IL18/NLRP3/NCKAP1L	14	Micro_A	Micro2
GO:0090077	foam cell differentiation	5/197	39/18800	5.1759e-05	0.00302215	0.0022782	MSR1/PRKCH/TGFB1/IL18/PPARG	5	Micro_A	Micro2
GO:0002285	lymphocyte activation involved in immune response	10/197	201/18800	5.31259e-05	0.00304556	0.00229585	CD74/DOCK10/ERCC1/PTPRC/PSEN1/TGFB1/IL18/PLCG2/NLRP3/NCKAP1L	10	Micro_A	Micro2
GO:0050900	leukocyte migration	14/197	384/18800	5.60959e-05	0.00315187	0.00237599	DOCK8/P2RY12/CD74/ALOX5/LYN/PREX1/CSF1R/RIN3/SPNS2/EPS8/C3AR1/STK10/RAC1/NCKAP1L	14	Micro_A	Micro2
GO:0010632	regulation of epithelial cell migration	12/197	290/18800	5.81584e-05	0.00315187	0.00237599	TGFBR2/HDAC9/BMPR2/TGFB1/PLCG2/RAC1/ENPP2/MAP4K4/RREB1/MAP3K3/ARSB/PPARG	12	Micro_A	Micro2
GO:0045582	positive regulation of T cell differentiation	7/197	94/18800	5.91147e-05	0.00315187	0.00237599	ZBTB16/TGFBR2/CD74/PTPRC/IL18/NLRP3/NCKAP1L	7	Micro_A	Micro2
GO:0022409	positive regulation of cell-cell adhesion	12/197	291/18800	6.0111e-05	0.00315187	0.00237599	DOCK8/ZBTB16/TGFBR2/IL6ST/CD74/ALOX5/B2M/LYN/PTPRC/IL18/NLRP3/NCKAP1L	12	Micro_A	Micro2
GO:0042063	gliogenesis	12/197	291/18800	6.0111e-05	0.00315187	0.00237599	P2RY12/IL6ST/CNP/IFNGR1/PRKCH/ID2/LYN/CDK6/CSF1R/PSEN1/DISC1/TGFB1	12	Micro_A	Micro2
GO:0042692	muscle cell differentiation	14/197	387/18800	6.09781e-05	0.00315187	0.00237599	QKI/RYR1/MEF2A/CD53/CFLAR/ID2/HDAC9/BMPR2/TGFB1/NFATC3/ATP11A/MYOF/BHLHE41/TANC1	14	Micro_A	Micro2
GO:1901652	response to peptide	16/197	491/18800	6.31693e-05	0.00321247	0.00242167	CCND3/PRKCB/CFLAR/SORL1/LYN/RAB31/INSR/PSEN1/HDAC9/PIP4K2A/GAB1/BCAR3/PTPRE/ENPP1/ZFP36L1/PPARG	16	Micro_A	Micro2
GO:0032103	positive regulation of response to external stimulus	15/197	442/18800	6.8455e-05	0.00342601	0.00258265	P2RY12/IL6ST/CD74/LYN/IFI16/CSF1R/BMPR2/TGFB1/C3AR1/IL18/PLCG2/RAC1/LY86/NCKAP1L/CDK19	15	Micro_A	Micro2
GO:0045600	positive regulation of fat cell differentiation	6/197	67/18800	7.19694e-05	0.00354562	0.00267281	ZBTB16/ID2/WDFY2/RREB1/ZFP36L1/PPARG	6	Micro_A	Micro2
GO:0046626	regulation of insulin receptor signaling pathway	6/197	68/18800	7.82528e-05	0.00379586	0.00286145	CCND3/PRKCB/SORL1/PIP4K2A/PTPRE/ENPP1	6	Micro_A	Micro2
GO:0034101	erythrocyte homeostasis	8/197	133/18800	8.07967e-05	0.00385988	0.00290971	INPP5D/B2M/ID2/LYN/CDK6/IKZF1/ZFP36L1/NCKAP1L	8	Micro_A	Micro2
GO:0045639	positive regulation of myeloid cell differentiation	7/197	99/18800	8.22747e-05	0.00387182	0.00291872	CD74/INPP5D/SCIN/ID2/TGFB1/ZFP36L1/NCKAP1L	7	Micro_A	Micro2
GO:0046635	positive regulation of alpha-beta T cell activation	6/197	69/18800	8.49656e-05	0.00393966	0.00296985	ZBTB16/TGFBR2/PTPRC/IL18/NLRP3/NCKAP1L	6	Micro_A	Micro2
GO:0022604	regulation of cell morphogenesis	12/197	305/18800	9.40232e-05	0.00429645	0.00323882	PTPRD/ST6GAL1/EPB41/PREX1/SEMA4D/CSF1R/EPS8/DLC1/RAC1/ITSN2/ENPP2/RREB1	12	Micro_A	Micro2
GO:0002685	regulation of leukocyte migration	10/197	218/18800	0.000104512	0.00465585	0.00350975	DOCK8/P2RY12/CD74/LYN/CSF1R/RIN3/C3AR1/STK10/RAC1/NCKAP1L	10	Micro_A	Micro2
GO:0090023	positive regulation of neutrophil chemotaxis	4/197	24/18800	0.000105438	0.00465585	0.00350975	CD74/C3AR1/RAC1/NCKAP1L	4	Micro_A	Micro2
GO:0006650	glycerophospholipid metabolic process	12/197	309/18800	0.000106318	0.00465585	0.00350975	INPP5D/SLC44A2/LPCAT2/SLC44A1/CSF1R/LPGAT1/PIP4K2A/PLCG2/UVRAG/ENPP2/PLD1/ABHD12	12	Micro_A	Micro2
GO:0050921	positive regulation of chemotaxis	8/197	140/18800	0.000115697	0.00499718	0.00376705	P2RY12/CD74/CSF1R/BMPR2/TGFB1/C3AR1/RAC1/NCKAP1L	8	Micro_A	Micro2
GO:0050769	positive regulation of neurogenesis	10/197	222/18800	0.000121378	0.00517167	0.00389859	PTPRD/IL6ST/SHTN1/PRKCH/ID2/LYN/SEMA4D/BMPR2/DISC1/TGFB1	10	Micro_A	Micro2
GO:1902959	regulation of aspartic-type endopeptidase activity involved in amyloid precursor protein catabolic process	3/197	10/18800	0.000128809	0.00541511	0.0040821	PICALM/SORL1/LYN	3	Micro_A	Micro2
GO:0051962	positive regulation of nervous system development	11/197	270/18800	0.00013588	0.00563722	0.00424953	SYNDIG1/PTPRD/IL6ST/SHTN1/PRKCH/ID2/LYN/SEMA4D/BMPR2/DISC1/TGFB1	11	Micro_A	Micro2
GO:0097696	receptor signaling pathway via STAT	9/197	184/18800	0.000143242	0.00586549	0.00442161	PTPRD/IL6ST/LYN/CSF1R/PTPRC/TGFB1/IL18/PARP14/PPARG	9	Micro_A	Micro2
GO:0051251	positive regulation of lymphocyte activation	13/197	371/18800	0.000153558	0.0062073	0.00467928	DOCK8/ZBTB16/TGFBR2/IL6ST/CD74/INPP5D/B2M/LYN/PTPRC/TGFB1/IL18/NLRP3/NCKAP1L	13	Micro_A	Micro2
GO:0018108	peptidyl-tyrosine phosphorylation	13/197	373/18800	0.000161891	0.00646128	0.00487074	IL6ST/CD74/LYN/SEMA4D/CSF1R/INSR/PTPRC/PSEN1/TGFB1/IL18/PLCG2/ENPP2/PARP14	13	Micro_A	Micro2
GO:0033077	T cell differentiation in thymus	6/197	78/18800	0.000168396	0.00653381	0.00492541	ZFP36L2/CD74/B2M/CDK6/PTPRC/ZFP36L1	6	Micro_A	Micro2
GO:0071624	positive regulation of granulocyte chemotaxis	4/197	27/18800	0.000169914	0.00653381	0.00492541	CD74/C3AR1/RAC1/NCKAP1L	4	Micro_A	Micro2
GO:0001667	ameboidal-type cell migration	15/197	480/18800	0.000169925	0.00653381	0.00492541	TGFBR2/P2RY12/WASF2/SEMA4D/HDAC9/BMPR2/TGFB1/PLCG2/RAC1/ENPP2/MAP4K4/RREB1/MAP3K3/ARSB/PPARG	15	Micro_A	Micro2
GO:0046638	positive regulation of alpha-beta T cell differentiation	5/197	50/18800	0.000173508	0.00657319	0.0049551	ZBTB16/TGFBR2/IL18/NLRP3/NCKAP1L	5	Micro_A	Micro2
GO:0018212	peptidyl-tyrosine modification	13/197	376/18800	0.000175118	0.00657319	0.0049551	IL6ST/CD74/LYN/SEMA4D/CSF1R/INSR/PTPRC/PSEN1/TGFB1/IL18/PLCG2/ENPP2/PARP14	13	Micro_A	Micro2
GO:0010975	regulation of neuron projection development	14/197	431/18800	0.000188899	0.00699328	0.00527178	PTPRD/DIP2B/SHTN1/B2M/CFLAR/LYN/SEMA4D/SPP1/PSEN1/BMPR2/DISC1/SCARB2/ARSB/TENM3	14	Micro_A	Micro2
GO:0071622	regulation of granulocyte chemotaxis	5/197	51/18800	0.000190746	0.00699328	0.00527178	CD74/CSF1R/C3AR1/RAC1/NCKAP1L	5	Micro_A	Micro2
GO:0070661	leukocyte proliferation	12/197	330/18800	0.000196118	0.00710759	0.00535795	DOCK8/ST6GAL1/TGFBR2/CCND3/IL6ST/CD74/INPP5D/LYN/CSF1R/PTPRC/IL18/NCKAP1L	12	Micro_A	Micro2
GO:0048872	homeostasis of number of cells	11/197	282/18800	0.000198431	0.0071097	0.00535954	CD74/INPP5D/B2M/DOCK10/ID2/LYN/CDK6/IKZF1/SPNS2/ZFP36L1/NCKAP1L	11	Micro_A	Micro2
GO:0002821	positive regulation of adaptive immune response	7/197	115/18800	0.000210372	0.00745284	0.00561821	IL6ST/B2M/PTPRC/TGFB1/IL18/NLRP3/STX7	7	Micro_A	Micro2
GO:0002366	leukocyte activation involved in immune response	11/197	285/18800	0.000217418	0.00761687	0.00574186	CD74/DOCK10/LYN/ERCC1/PTPRC/PSEN1/TGFB1/IL18/PLCG2/NLRP3/NCKAP1L	11	Micro_A	Micro2
GO:0044089	positive regulation of cellular component biogenesis	15/197	494/18800	0.00023161	0.0079328	0.00598003	SYNDIG1/PTPRD/P2RY12/WASF2/FCHSD2/SEMA4D/ERCC1/EPS8/TGFB1/PIP4K2A/PLCG2/RAC1/MAP4K4/CROCC/NCKAP1L	15	Micro_A	Micro2
GO:1905245	regulation of aspartic-type peptidase activity	3/197	12/18800	0.00023252	0.0079328	0.00598003	PICALM/SORL1/LYN	3	Micro_A	Micro2
GO:0002761	regulation of myeloid leukocyte differentiation	7/197	117/18800	0.000233984	0.0079328	0.00598003	CD74/INPP5D/ID2/LYN/CDK6/TGFB1/ZFP36L1	7	Micro_A	Micro2
GO:0002263	cell activation involved in immune response	11/197	289/18800	0.000245109	0.00822159	0.00619772	CD74/DOCK10/LYN/ERCC1/PTPRC/PSEN1/TGFB1/IL18/PLCG2/NLRP3/NCKAP1L	11	Micro_A	Micro2
GO:0050864	regulation of B cell activation	9/197	200/18800	0.000267179	0.00886753	0.00668465	ZFP36L2/CD74/INPP5D/ID2/LYN/PTPRC/TGFB1/ZFP36L1/NCKAP1L	9	Micro_A	Micro2
GO:0002702	positive regulation of production of molecular mediator of immune response	7/197	120/18800	0.000273363	0.00897827	0.00676814	CD74/B2M/PTPRC/TGFB1/IL18/PLCG2/NLRP3	7	Micro_A	Micro2
GO:1903037	regulation of leukocyte cell-cell adhesion	12/197	344/18800	0.000286748	0.00912574	0.0068793	DOCK8/ZBTB16/TGFBR2/IL6ST/CD74/ALOX5/B2M/LYN/PTPRC/IL18/NLRP3/NCKAP1L	12	Micro_A	Micro2
GO:0034103	regulation of tissue remodeling	6/197	86/18800	0.000287633	0.00912574	0.0068793	INPP5D/CSF1R/SPP1/TGFB1/IL18/PPARG	6	Micro_A	Micro2
GO:0002262	myeloid cell homeostasis	8/197	160/18800	0.000289316	0.00912574	0.0068793	INPP5D/B2M/ID2/LYN/CDK6/IKZF1/ZFP36L1/NCKAP1L	8	Micro_A	Micro2
GO:0046486	glycerolipid metabolic process	13/197	396/18800	0.00028943	0.00912574	0.0068793	INPP5D/SLC44A2/LPCAT2/SORL1/SLC44A1/CSF1R/LPGAT1/PIP4K2A/PLCG2/UVRAG/ENPP2/PLD1/ABHD12	13	Micro_A	Micro2
GO:0007015	actin filament organization	14/197	450/18800	0.000293251	0.00915465	0.00690109	SSH2/CTNNA3/SCIN/SHTN1/WASF2/FCHSD2/COTL1/PREX1/EPS8/ADD1/DLC1/RAC1/TTC17/NCKAP1L	14	Micro_A	Micro2
GO:0060100	positive regulation of phagocytosis, engulfment	3/197	13/18800	0.000299947	0.00916962	0.00691238	RAB31/PLCG2/NCKAP1L	3	Micro_A	Micro2
GO:1905155	positive regulation of membrane invagination	3/197	13/18800	0.000299947	0.00916962	0.00691238	RAB31/PLCG2/NCKAP1L	3	Micro_A	Micro2
GO:0010811	positive regulation of cell-substrate adhesion	7/197	122/18800	0.000302455	0.00916962	0.00691238	VWC2/CDK6/PREX1/DISC1/RAC1/MAP4K4/RREB1	7	Micro_A	Micro2
GO:0002709	regulation of T cell mediated immunity	6/197	88/18800	0.000325863	0.00957509	0.00721804	B2M/PTPRC/IL18/NLRP3/NCKAP1L/STX7	6	Micro_A	Micro2
GO:0043254	regulation of protein-containing complex assembly	13/197	401/18800	0.000326379	0.00957509	0.00721804	P2RY12/SSH2/SCIN/FCHSD2/SORL1/COTL1/EPS8/TGFB1/ADD1/CRYAB/PLCG2/RAC1/NCKAP1L	13	Micro_A	Micro2
GO:0002688	regulation of leukocyte chemotaxis	7/197	124/18800	0.000333983	0.00957509	0.00721804	CD74/LYN/CSF1R/RIN3/C3AR1/RAC1/NCKAP1L	7	Micro_A	Micro2
GO:0010743	regulation of macrophage derived foam cell differentiation	4/197	32/18800	0.000334195	0.00957509	0.00721804	MSR1/PRKCH/IL18/PPARG	4	Micro_A	Micro2
GO:1902624	positive regulation of neutrophil migration	4/197	32/18800	0.000334195	0.00957509	0.00721804	CD74/C3AR1/RAC1/NCKAP1L	4	Micro_A	Micro2
GO:0022407	regulation of cell-cell adhesion	14/197	456/18800	0.000335118	0.00957509	0.00721804	DOCK8/ZBTB16/TGFBR2/IL6ST/CD74/ALOX5/B2M/LYN/PTPRC/TGFB1/IL18/NLRP3/NCKAP1L/TENM3	14	Micro_A	Micro2
GO:0032943	mononuclear cell proliferation	11/197	300/18800	0.000337087	0.00957509	0.00721804	DOCK8/ST6GAL1/TGFBR2/CCND3/IL6ST/CD74/INPP5D/LYN/PTPRC/IL18/NCKAP1L	11	Micro_A	Micro2
GO:0070663	regulation of leukocyte proliferation	10/197	254/18800	0.000359125	0.01011	0.00762128	ST6GAL1/TGFBR2/IL6ST/CD74/INPP5D/LYN/CSF1R/PTPRC/IL18/NCKAP1L	10	Micro_A	Micro2
GO:0090022	regulation of neutrophil chemotaxis	4/197	33/18800	0.000377194	0.0105078	0.00792118	CD74/C3AR1/RAC1/NCKAP1L	4	Micro_A	Micro2
GO:0002711	positive regulation of T cell mediated immunity	5/197	59/18800	0.000379922	0.0105078	0.00792118	B2M/PTPRC/IL18/NLRP3/STX7	5	Micro_A	Micro2
GO:0010631	epithelial cell migration	12/197	358/18800	0.000410758	0.0112619	0.00848962	TGFBR2/HDAC9/BMPR2/TGFB1/PLCG2/RAC1/ENPP2/MAP4K4/RREB1/MAP3K3/ARSB/PPARG	12	Micro_A	Micro2
GO:0090132	epithelium migration	12/197	361/18800	0.000442531	0.0119625	0.00901779	TGFBR2/HDAC9/BMPR2/TGFB1/PLCG2/RAC1/ENPP2/MAP4K4/RREB1/MAP3K3/ARSB/PPARG	12	Micro_A	Micro2
GO:0043112	receptor metabolic process	5/197	61/18800	0.0004439	0.0119625	0.00901779	FUT8/SORL1/PSEN1/TGFB1/UVRAG	5	Micro_A	Micro2
GO:0060099	regulation of phagocytosis, engulfment	3/197	15/18800	0.000469866	0.0124495	0.00938486	RAB31/PLCG2/NCKAP1L	3	Micro_A	Micro2
GO:1905153	regulation of membrane invagination	3/197	15/18800	0.000469866	0.0124495	0.00938486	RAB31/PLCG2/NCKAP1L	3	Micro_A	Micro2
GO:0010810	regulation of cell-substrate adhesion	9/197	217/18800	0.000485266	0.0127504	0.00961167	VWC2/ST6GAL1/CDK6/PREX1/DISC1/DLC1/RAC1/MAP4K4/RREB1	9	Micro_A	Micro2
GO:0090130	tissue migration	12/197	366/18800	0.000500098	0.0129751	0.00978109	TGFBR2/HDAC9/BMPR2/TGFB1/PLCG2/RAC1/ENPP2/MAP4K4/RREB1/MAP3K3/ARSB/PPARG	12	Micro_A	Micro2
GO:0001819	positive regulation of cytokine production	14/197	475/18800	0.0005032	0.0129751	0.00978109	IL6ST/CD74/IFNGR1/B2M/SORL1/IFI16/CSF1R/PTPRC/PSEN1/TGFB1/C3AR1/IL18/PLCG2/NLRP3	14	Micro_A	Micro2
GO:0010950	positive regulation of endopeptidase activity	8/197	174/18800	0.000507242	0.0129751	0.00978109	ST18/PICALM/CFLAR/LYN/IFI16/DLC1/NLRP3/PPARG	8	Micro_A	Micro2
GO:0006949	syncytium formation	5/197	63/18800	0.000515678	0.0129751	0.00978109	CD53/CFLAR/ERCC1/MYOF/TANC1	5	Micro_A	Micro2
GO:0002696	positive regulation of leukocyte activation	13/197	421/18800	0.000517168	0.0129751	0.00978109	DOCK8/ZBTB16/TGFBR2/IL6ST/CD74/INPP5D/B2M/LYN/PTPRC/TGFB1/IL18/NLRP3/NCKAP1L	13	Micro_A	Micro2
GO:0051651	maintenance of location in cell	9/197	219/18800	0.000518511	0.0129751	0.00978109	SCIN/RYR1/SORL1/LYN/PTPRC/PSEN1/PLCG2/UVRAG/FTL	9	Micro_A	Micro2
GO:0015695	organic cation transport	4/197	36/18800	0.000529828	0.0130512	0.00983842	SLC44A2/SLC44A1/PSEN1/SLC38A2	4	Micro_A	Micro2
GO:1902745	positive regulation of lamellipodium organization	4/197	36/18800	0.000529828	0.0130512	0.00983842	WASF2/RAC1/ENPP2/RREB1	4	Micro_A	Micro2
GO:0014015	positive regulation of gliogenesis	5/197	64/18800	0.000554677	0.0134531	0.0101414	IL6ST/PRKCH/ID2/LYN/TGFB1	5	Micro_A	Micro2
GO:0030888	regulation of B cell proliferation	5/197	64/18800	0.000554677	0.0134531	0.0101414	CD74/INPP5D/LYN/PTPRC/NCKAP1L	5	Micro_A	Micro2
GO:0051127	positive regulation of actin nucleation	3/197	16/18800	0.000573847	0.0137638	0.0103756	SCIN/WASF2/FCHSD2	3	Micro_A	Micro2
GO:0110053	regulation of actin filament organization	10/197	270/18800	0.000579111	0.0137638	0.0103756	SSH2/SCIN/WASF2/FCHSD2/COTL1/EPS8/ADD1/DLC1/RAC1/NCKAP1L	10	Micro_A	Micro2
GO:0002718	regulation of cytokine production involved in immune response	6/197	98/18800	0.000580584	0.0137638	0.0103756	CD74/B2M/TGFB1/IL18/PLCG2/NLRP3	6	Micro_A	Micro2
GO:0046627	negative regulation of insulin receptor signaling pathway	4/197	37/18800	0.000589219	0.0138642	0.0104513	PRKCB/PIP4K2A/PTPRE/ENPP1	4	Micro_A	Micro2
GO:0002260	lymphocyte homeostasis	5/197	65/18800	0.000595849	0.0139164	0.0104907	CD74/DOCK10/LYN/SPNS2/NCKAP1L	5	Micro_A	Micro2
GO:0008361	regulation of cell size	8/197	179/18800	0.00061154	0.0141778	0.0106878	DIP2B/SHTN1/SEMA4D/SPP1/BMPR2/DISC1/RAC1/RAP1GAP2	8	Micro_A	Micro2
GO:0060348	bone development	9/197	225/18800	0.000629641	0.0143973	0.0108532	ZBTB16/TGFBR2/RYR1/WASF2/SEMA4D/PTPRC/SPNS2/BMPR2/PIP4K2A	9	Micro_A	Micro2
GO:1902903	regulation of supramolecular fiber organization	12/197	376/18800	0.00063432	0.0143973	0.0108532	SSH2/SCIN/WASF2/FCHSD2/COTL1/PSEN1/EPS8/ADD1/CRYAB/DLC1/RAC1/NCKAP1L	12	Micro_A	Micro2
GO:0002705	positive regulation of leukocyte mediated immunity	7/197	138/18800	0.000635859	0.0143973	0.0108532	B2M/PTPRC/TGFB1/IL18/PLCG2/NLRP3/STX7	7	Micro_A	Micro2
GO:1900076	regulation of cellular response to insulin stimulus	5/197	66/18800	0.000639272	0.0143973	0.0108532	PRKCB/SORL1/PIP4K2A/PTPRE/ENPP1	5	Micro_A	Micro2
GO:0002367	cytokine production involved in immune response	6/197	100/18800	0.000646247	0.0144512	0.0108938	CD74/B2M/TGFB1/IL18/PLCG2/NLRP3	6	Micro_A	Micro2
GO:0030833	regulation of actin filament polymerization	7/197	139/18800	0.000663742	0.0146011	0.0110068	SSH2/SCIN/FCHSD2/COTL1/EPS8/ADD1/NCKAP1L	7	Micro_A	Micro2
GO:0042531	positive regulation of tyrosine phosphorylation of STAT protein	5/197	67/18800	0.000685022	0.0146011	0.0110068	IL6ST/LYN/CSF1R/IL18/PARP14	5	Micro_A	Micro2
GO:0046637	regulation of alpha-beta T cell differentiation	5/197	67/18800	0.000685022	0.0146011	0.0110068	ZBTB16/TGFBR2/IL18/NLRP3/NCKAP1L	5	Micro_A	Micro2
GO:0002830	positive regulation of type 2 immune response	3/197	17/18800	0.000691454	0.0146011	0.0110068	CD74/IL18/NLRP3	3	Micro_A	Micro2
GO:0010934	macrophage cytokine production	3/197	17/18800	0.000691454	0.0146011	0.0110068	CD74/TGFB1/PLCG2	3	Micro_A	Micro2
GO:0010935	regulation of macrophage cytokine production	3/197	17/18800	0.000691454	0.0146011	0.0110068	CD74/TGFB1/PLCG2	3	Micro_A	Micro2
GO:0072673	lamellipodium morphogenesis	3/197	17/18800	0.000691454	0.0146011	0.0110068	WASF2/ENPP2/RREB1	3	Micro_A	Micro2
GO:0090594	inflammatory response to wounding	3/197	17/18800	0.000691454	0.0146011	0.0110068	ALOX5/TGFB1/PPARG	3	Micro_A	Micro2
GO:0051258	protein polymerization	10/197	277/18800	0.000705489	0.0146011	0.0110068	SSH2/SCIN/FCHSD2/COTL1/PREX1/EPS8/ADD1/RAC1/TTC17/NCKAP1L	10	Micro_A	Micro2
GO:0097529	myeloid leukocyte migration	9/197	229/18800	0.000714022	0.0146011	0.0110068	P2RY12/CD74/LYN/PREX1/CSF1R/RIN3/C3AR1/RAC1/NCKAP1L	9	Micro_A	Micro2
GO:0050867	positive regulation of cell activation	13/197	436/18800	0.000715999	0.0146011	0.0110068	DOCK8/ZBTB16/TGFBR2/IL6ST/CD74/INPP5D/B2M/LYN/PTPRC/TGFB1/IL18/NLRP3/NCKAP1L	13	Micro_A	Micro2
GO:0097242	amyloid-beta clearance	4/197	39/18800	0.000721919	0.0146011	0.0110068	MSR1/PICALM/IFNGR1/INSR	4	Micro_A	Micro2
GO:1900077	negative regulation of cellular response to insulin stimulus	4/197	39/18800	0.000721919	0.0146011	0.0110068	PRKCB/PIP4K2A/PTPRE/ENPP1	4	Micro_A	Micro2
GO:2000516	positive regulation of CD4-positive, alpha-beta T cell activation	4/197	39/18800	0.000721919	0.0146011	0.0110068	TGFBR2/IL18/NLRP3/NCKAP1L	4	Micro_A	Micro2
GO:0002687	positive regulation of leukocyte migration	7/197	141/18800	0.000722416	0.0146011	0.0110068	DOCK8/P2RY12/CD74/CSF1R/C3AR1/RAC1/NCKAP1L	7	Micro_A	Micro2
GO:0002720	positive regulation of cytokine production involved in immune response	5/197	68/18800	0.000733178	0.0146311	0.0110294	CD74/B2M/IL18/PLCG2/NLRP3	5	Micro_A	Micro2
GO:0042987	amyloid precursor protein catabolic process	5/197	68/18800	0.000733178	0.0146311	0.0110294	PICALM/IFNGR1/SORL1/LYN/PSEN1	5	Micro_A	Micro2
GO:0002274	myeloid leukocyte activation	9/197	232/18800	0.000783187	0.0153248	0.0115524	TGFBR2/CD74/IFNGR1/LYN/PREX1/PTPRC/PSEN1/IL18/PLCG2	9	Micro_A	Micro2
GO:0032946	positive regulation of mononuclear cell proliferation	7/197	143/18800	0.000785124	0.0153248	0.0115524	ST6GAL1/TGFBR2/IL6ST/CD74/PTPRC/IL18/NCKAP1L	7	Micro_A	Micro2
GO:0030308	negative regulation of cell growth	8/197	186/18800	0.000786011	0.0153248	0.0115524	DIP2B/SEMA4D/SPP1/BMPR2/TGFB1/CRYAB/ENPP1/SERTAD2	8	Micro_A	Micro2
GO:0051146	striated muscle cell differentiation	10/197	281/18800	0.000787384	0.0153248	0.0115524	RYR1/MEF2A/CD53/CFLAR/HDAC9/TGFB1/ATP11A/MYOF/BHLHE41/TANC1	10	Micro_A	Micro2
GO:0001914	regulation of T cell mediated cytotoxicity	4/197	40/18800	0.000795615	0.01539	0.0116015	B2M/PTPRC/NCKAP1L/STX7	4	Micro_A	Micro2
GO:0032944	regulation of mononuclear cell proliferation	9/197	233/18800	0.00080742	0.0155231	0.0117019	ST6GAL1/TGFBR2/IL6ST/CD74/INPP5D/LYN/PTPRC/IL18/NCKAP1L	9	Micro_A	Micro2
GO:0060391	positive regulation of SMAD protein signal transduction	3/197	18/18800	0.000823365	0.0157338	0.0118607	BMPR2/TGFB1/PPARG	3	Micro_A	Micro2
GO:0006644	phospholipid metabolic process	12/197	388/18800	0.000834137	0.0157776	0.0118937	INPP5D/SLC44A2/LPCAT2/SLC44A1/CSF1R/LPGAT1/PIP4K2A/PLCG2/UVRAG/ENPP2/PLD1/ABHD12	12	Micro_A	Micro2
GO:0046634	regulation of alpha-beta T cell activation	6/197	105/18800	0.00083567	0.0157776	0.0118937	ZBTB16/TGFBR2/PTPRC/IL18/NLRP3/NCKAP1L	6	Micro_A	Micro2
GO:0002819	regulation of adaptive immune response	8/197	188/18800	0.000842595	0.0158137	0.0119209	IL6ST/B2M/PTPRC/TGFB1/IL18/NLRP3/NCKAP1L/STX7	8	Micro_A	Micro2
GO:0002703	regulation of leukocyte mediated immunity	9/197	236/18800	0.000883809	0.0163921	0.0123569	B2M/LYN/PTPRC/TGFB1/IL18/PLCG2/NLRP3/NCKAP1L/STX7	9	Micro_A	Micro2
GO:0030595	leukocyte chemotaxis	9/197	236/18800	0.000883809	0.0163921	0.0123569	CD74/ALOX5/LYN/PREX1/CSF1R/RIN3/C3AR1/RAC1/NCKAP1L	9	Micro_A	Micro2
GO:2000377	regulation of reactive oxygen species metabolic process	7/197	147/18800	0.000923423	0.0169802	0.0128003	TGFBR2/ALOX5/CFLAR/TGFB1/CRYAB/PLCG2/RAC1	7	Micro_A	Micro2
GO:0019216	regulation of lipid metabolic process	11/197	339/18800	0.000929116	0.0169802	0.0128003	P2RY12/CD74/ID2/SORL1/LYN/LPGAT1/TGFB1/PIP4K2A/PLCG2/RNF213/PPARG	11	Micro_A	Micro2
GO:0032970	regulation of actin filament-based process	12/197	393/18800	0.000931675	0.0169802	0.0128003	SSH2/CTNNA3/SCIN/WASF2/FCHSD2/COTL1/CSF1R/EPS8/ADD1/DLC1/RAC1/NCKAP1L	12	Micro_A	Micro2
GO:0010952	positive regulation of peptidase activity	8/197	192/18800	0.00096558	0.0172833	0.0130288	ST18/PICALM/CFLAR/LYN/IFI16/DLC1/NLRP3/PPARG	8	Micro_A	Micro2
GO:0061387	regulation of extent of cell growth	6/197	108/18800	0.000968287	0.0172833	0.0130288	DIP2B/SHTN1/SEMA4D/SPP1/BMPR2/DISC1	6	Micro_A	Micro2
GO:0010744	positive regulation of macrophage derived foam cell differentiation	3/197	19/18800	0.000970233	0.0172833	0.0130288	MSR1/PRKCH/IL18	3	Micro_A	Micro2
GO:1902894	negative regulation of miRNA transcription	3/197	19/18800	0.000970233	0.0172833	0.0130288	TGFB1/NFATC3/PPARG	3	Micro_A	Micro2
GO:0050863	regulation of T cell activation	11/197	342/18800	0.000997799	0.0176745	0.0133237	DOCK8/ZBTB16/TGFBR2/IL6ST/CD74/B2M/LYN/PTPRC/IL18/NLRP3/NCKAP1L	11	Micro_A	Micro2
GO:0150076	neuroinflammatory response	5/197	73/18800	0.00101285	0.0178409	0.0134491	IFNGR1/PTPRC/PSEN1/IL18/PLCG2	5	Micro_A	Micro2
GO:0006470	protein dephosphorylation	10/197	291/18800	0.00102689	0.0179877	0.0135597	PTPRD/SSH2/PALD1/PTPRC/TGFB1/DLC1/PHLPP1/PTPRE/BOD1L1/NCKAP1L	10	Micro_A	Micro2
GO:0002062	chondrocyte differentiation	6/197	110/18800	0.00106531	0.0183547	0.0138364	ZBTB16/TGFBR2/SCIN/SOX5/BMPR2/TGFB1	6	Micro_A	Micro2
GO:0002824	positive regulation of adaptive immune response based on somatic recombination of immune receptors built from immunoglobulin superfamily domains	6/197	110/18800	0.00106531	0.0183547	0.0138364	B2M/PTPRC/TGFB1/IL18/NLRP3/STX7	6	Micro_A	Micro2
GO:0048259	regulation of receptor-mediated endocytosis	6/197	110/18800	0.00106531	0.0183547	0.0138364	PICALM/B2M/RIN3/INSR/PLCG2/RAC1	6	Micro_A	Micro2
GO:0045580	regulation of T cell differentiation	7/197	151/18800	0.00108025	0.018511	0.0139542	ZBTB16/TGFBR2/CD74/PTPRC/IL18/NLRP3/NCKAP1L	7	Micro_A	Micro2
GO:0050851	antigen receptor-mediated signaling pathway	9/197	244/18800	0.00111664	0.0190126	0.0143324	PRKCB/INPP5D/PRKCH/FYB1/LYN/PTPRC/PSEN1/PLCG2/NCKAP1L	9	Micro_A	Micro2
GO:0007265	Ras protein signal transduction	11/197	347/18800	0.00112158	0.0190126	0.0143324	RASGEF1C/SHTN1/WASF2/EPS8/DLC1/RAC1/KPNB1/MAP4K4/MCF2L/PLD1/RREB1	11	Micro_A	Micro2
GO:0042953	lipoprotein transport	3/197	20/18800	0.00113268	0.0190981	0.0143968	MSR1/PRKCB/PPARG	3	Micro_A	Micro2
GO:0045926	negative regulation of growth	9/197	245/18800	0.00114894	0.0192691	0.0145257	TGFBR2/DIP2B/SEMA4D/SPP1/BMPR2/TGFB1/CRYAB/ENPP1/SERTAD2	9	Micro_A	Micro2
GO:0051147	regulation of muscle cell differentiation	7/197	153/18800	0.00116613	0.0193079	0.014555	ID2/HDAC9/BMPR2/TGFB1/NFATC3/ATP11A/BHLHE41	7	Micro_A	Micro2
GO:0046651	lymphocyte proliferation	10/197	296/18800	0.00116733	0.0193079	0.014555	DOCK8/TGFBR2/CCND3/IL6ST/CD74/INPP5D/LYN/PTPRC/IL18/NCKAP1L	10	Micro_A	Micro2
GO:0002456	T cell mediated immunity	6/197	112/18800	0.00116962	0.0193079	0.014555	B2M/PTPRC/IL18/NLRP3/NCKAP1L/STX7	6	Micro_A	Micro2
GO:0050770	regulation of axonogenesis	7/197	154/18800	0.00121103	0.019749	0.0148875	DIP2B/SHTN1/SEMA4D/SPP1/PSEN1/BMPR2/DISC1	7	Micro_A	Micro2
GO:0051092	positive regulation of NF-kappaB transcription factor activity	7/197	154/18800	0.00121103	0.019749	0.0148875	PRKCB/PRKCH/CFLAR/IL18/PLCG2/NLRP3/MTDH	7	Micro_A	Micro2
GO:0071674	mononuclear cell migration	8/197	199/18800	0.00121513	0.019749	0.0148875	DOCK8/ALOX5/LYN/CSF1R/SPNS2/EPS8/C3AR1/STK10	8	Micro_A	Micro2
GO:0007520	myoblast fusion	4/197	45/18800	0.00124532	0.0199459	0.0150359	CD53/CFLAR/MYOF/TANC1	4	Micro_A	Micro2
GO:1902622	regulation of neutrophil migration	4/197	45/18800	0.00124532	0.0199459	0.0150359	CD74/C3AR1/RAC1/NCKAP1L	4	Micro_A	Micro2
GO:0002699	positive regulation of immune effector process	9/197	248/18800	0.0012504	0.0199459	0.0150359	CD74/B2M/LYN/PTPRC/TGFB1/IL18/PLCG2/NLRP3/STX7	9	Micro_A	Micro2
GO:0032956	regulation of actin cytoskeleton organization	11/197	352/18800	0.00125777	0.0199459	0.0150359	SSH2/SCIN/WASF2/FCHSD2/COTL1/CSF1R/EPS8/ADD1/DLC1/RAC1/NCKAP1L	11	Micro_A	Micro2
GO:0051056	regulation of small GTPase mediated signal transduction	10/197	299/18800	0.00125887	0.0199459	0.0150359	DOCK8/ARHGAP22/PREX1/EPS8/DLC1/RAC1/MAP4K4/GARNL3/MCF2L/RAP1GAP2	10	Micro_A	Micro2
GO:0002429	immune response-activating cell surface receptor signaling pathway	10/197	300/18800	0.00129066	0.0202157	0.0152393	PRKCB/INPP5D/PRKCH/FYB1/LYN/PTPRC/PSEN1/C3AR1/PLCG2/NCKAP1L	10	Micro_A	Micro2
GO:0002757	immune response-activating signal transduction	10/197	300/18800	0.00129066	0.0202157	0.0152393	PRKCB/INPP5D/PRKCH/FYB1/LYN/PTPRC/PSEN1/C3AR1/PLCG2/NCKAP1L	10	Micro_A	Micro2
GO:0032271	regulation of protein polymerization	8/197	201/18800	0.00129514	0.0202157	0.0152393	SSH2/SCIN/FCHSD2/COTL1/EPS8/ADD1/RAC1/NCKAP1L	8	Micro_A	Micro2
GO:0044872	lipoprotein localization	3/197	21/18800	0.00131132	0.0203674	0.0153537	MSR1/PRKCB/PPARG	3	Micro_A	Micro2
GO:0008064	regulation of actin polymerization or depolymerization	7/197	158/18800	0.00140437	0.0215999	0.0162827	SSH2/SCIN/FCHSD2/COTL1/EPS8/ADD1/NCKAP1L	7	Micro_A	Micro2
GO:0046631	alpha-beta T cell activation	7/197	158/18800	0.00140437	0.0215999	0.0162827	ZBTB16/TGFBR2/WDFY4/PTPRC/IL18/NLRP3/NCKAP1L	7	Micro_A	Micro2
GO:0045017	glycerolipid biosynthetic process	9/197	253/18800	0.0014355	0.0219715	0.0165629	INPP5D/SLC44A2/LPCAT2/SLC44A1/LPGAT1/PIP4K2A/PLCG2/UVRAG/PLD1	9	Micro_A	Micro2
GO:0048708	astrocyte differentiation	5/197	79/18800	0.0014449	0.0220085	0.0165908	IL6ST/IFNGR1/ID2/CDK6/PSEN1	5	Micro_A	Micro2
GO:0030832	regulation of actin filament length	7/197	159/18800	0.00145627	0.0220751	0.016641	SSH2/SCIN/FCHSD2/COTL1/EPS8/ADD1/NCKAP1L	7	Micro_A	Micro2
GO:0002708	positive regulation of lymphocyte mediated immunity	6/197	117/18800	0.00146468	0.0220963	0.016657	B2M/PTPRC/TGFB1/IL18/NLRP3/STX7	6	Micro_A	Micro2
GO:0001558	regulation of cell growth	12/197	415/18800	0.0014812	0.0222392	0.0167647	DIP2B/SHTN1/SEMA4D/SPP1/BMPR2/DISC1/TGFB1/CRYAB/ITSN2/SGK3/ENPP1/SERTAD2	12	Micro_A	Micro2
GO:0001570	vasculogenesis	5/197	80/18800	0.00152832	0.0228378	0.0172159	TGFBR2/QKI/CCM2/TGFB1/ZFP36L1	5	Micro_A	Micro2
GO:0033674	positive regulation of kinase activity	13/197	476/18800	0.00158275	0.0235396	0.017745	TGFBR2/CCND3/P2RY12/CD74/LYN/CSF1R/INSR/PTPRC/PSEN1/BMPR2/TGFB1/IL18/NCKAP1L	13	Micro_A	Micro2
GO:0030100	regulation of endocytosis	8/197	208/18800	0.0016088	0.0238147	0.0179524	PICALM/B2M/RIN3/RAB31/INSR/PLCG2/RAC1/NCKAP1L	8	Micro_A	Micro2
GO:0001503	ossification	12/197	420/18800	0.00163768	0.0239695	0.0180691	ZBTB16/IL6ST/ALOX5/RYR1/CEBPD/CDK6/SEMA4D/SPP1/BMPR2/TGFB1/ENPP1/PPARG	12	Micro_A	Micro2
GO:0008654	phospholipid biosynthetic process	9/197	258/18800	0.00164206	0.0239695	0.0180691	INPP5D/SLC44A2/LPCAT2/SLC44A1/LPGAT1/PIP4K2A/PLCG2/UVRAG/PLD1	9	Micro_A	Micro2
GO:0071559	response to transforming growth factor beta	9/197	258/18800	0.00164206	0.0239695	0.0180691	TGFBR2/ZFP36L2/FUT8/ZFHX3/CFLAR/SOX5/TGFB1/ZFP36L1/PPARG	9	Micro_A	Micro2
GO:0016311	dephosphorylation	12/197	422/18800	0.00170398	0.0247552	0.0186614	PTPRD/SSH2/PALD1/INPP5D/SEMA4D/PTPRC/TGFB1/DLC1/PHLPP1/PTPRE/BOD1L1/NCKAP1L	12	Micro_A	Micro2
GO:0010862	positive regulation of pathway-restricted SMAD protein phosphorylation	4/197	49/18800	0.00171417	0.0247552	0.0186614	TGFBR2/BMPR2/TGFB1/PPARG	4	Micro_A	Micro2
GO:0046641	positive regulation of alpha-beta T cell proliferation	3/197	23/18800	0.00171944	0.0247552	0.0186614	TGFBR2/PTPRC/IL18	3	Micro_A	Micro2
GO:0042509	regulation of tyrosine phosphorylation of STAT protein	5/197	83/18800	0.00179986	0.0257883	0.0194401	IL6ST/LYN/CSF1R/IL18/PARP14	5	Micro_A	Micro2
GO:0002683	negative regulation of immune system process	12/197	425/18800	0.00180755	0.0257883	0.0194401	CD74/INPP5D/ID2/LYN/CDK6/IFI16/RIN3/PTPRC/TGFB1/PARP14/NCKAP1L/PPARG	12	Micro_A	Micro2
GO:0016049	cell growth	13/197	484/18800	0.00183313	0.0260353	0.0196264	TGFBR2/DIP2B/SHTN1/SEMA4D/SPP1/BMPR2/DISC1/TGFB1/CRYAB/ITSN2/SGK3/ENPP1/SERTAD2	13	Micro_A	Micro2
GO:0001913	T cell mediated cytotoxicity	4/197	50/18800	0.00184814	0.0260601	0.019645	B2M/PTPRC/NCKAP1L/STX7	4	Micro_A	Micro2
GO:0060326	cell chemotaxis	10/197	315/18800	0.0018514	0.0260601	0.019645	CD74/ALOX5/LYN/PREX1/CSF1R/RIN3/C3AR1/GAB1/RAC1/NCKAP1L	10	Micro_A	Micro2
GO:0002244	hematopoietic progenitor cell differentiation	6/197	123/18800	0.00189003	0.0264857	0.0199658	CEBPD/CDK6/CSF1R/PTPRC/PSEN1/TGFB1	6	Micro_A	Micro2
GO:0046474	glycerophospholipid biosynthetic process	8/197	214/18800	0.00192306	0.0266662	0.0201019	INPP5D/SLC44A2/LPCAT2/SLC44A1/PIP4K2A/PLCG2/UVRAG/PLD1	8	Micro_A	Micro2
GO:0002700	regulation of production of molecular mediator of immune response	7/197	167/18800	0.00192746	0.0266662	0.0201019	CD74/B2M/PTPRC/TGFB1/IL18/PLCG2/NLRP3	7	Micro_A	Micro2
GO:0071900	regulation of protein serine/threonine kinase activity	11/197	372/18800	0.0019458	0.0266662	0.0201019	CCND3/SORL1/LYN/CSF1R/INSR/PTPRC/PSEN1/BMPR2/TGFB1/UVRAG/PPARG	11	Micro_A	Micro2
GO:0050855	regulation of B cell receptor signaling pathway	3/197	24/18800	0.00195001	0.0266662	0.0201019	PRKCB/PRKCH/LYN	3	Micro_A	Micro2
GO:0032102	negative regulation of response to external stimulus	12/197	429/18800	0.00195366	0.0266662	0.0201019	ST6GAL1/ALOX5/AOAH/LYN/IFI16/SEMA4D/RIN3/PTPRC/SPP1/NLRP3/PARP14/PPARG	12	Micro_A	Micro2
GO:0042060	wound healing	12/197	429/18800	0.00195366	0.0266662	0.0201019	TGFBR2/P2RY12/IL6ST/ALOX5/CFLAR/LYN/TGFB1/ENTPD1/PLCG2/MYOF/RREB1/PPARG	12	Micro_A	Micro2
GO:1904375	regulation of protein localization to cell periphery	6/197	124/18800	0.00196916	0.0267618	0.020174	EPB41L2/PICALM/PRKCH/EPB41/TGFB1/STX7	6	Micro_A	Micro2
GO:0072330	monocarboxylic acid biosynthetic process	8/197	215/18800	0.00197985	0.0267917	0.0201965	QKI/TBXAS1/CD74/ALOX5/SCD/LPGAT1/OSBPL1A/OSBPL3	8	Micro_A	Micro2
GO:0045778	positive regulation of ossification	4/197	51/18800	0.00198919	0.0268031	0.0202051	ZBTB16/ALOX5/BMPR2/TGFB1	4	Micro_A	Micro2
GO:0048639	positive regulation of developmental growth	7/197	169/18800	0.0020619	0.0275473	0.0207661	TGFBR2/SHTN1/SEMA4D/INSR/BMPR2/DISC1/ITSN2	7	Micro_A	Micro2
GO:1902904	negative regulation of supramolecular fiber organization	7/197	169/18800	0.0020619	0.0275473	0.0207661	SSH2/SCIN/WASF2/EPS8/ADD1/CRYAB/DLC1	7	Micro_A	Micro2
GO:0071222	cellular response to lipopolysaccharide	8/197	217/18800	0.00209738	0.0278891	0.0210238	LYN/TGFB1/IL18/PLCG2/NLRP3/MTDH/LY86/CDK19	8	Micro_A	Micro2
GO:0002312	B cell activation involved in immune response	5/197	86/18800	0.00210517	0.0278891	0.0210238	DOCK10/ERCC1/PTPRC/TGFB1/PLCG2	5	Micro_A	Micro2
GO:0010001	glial cell differentiation	8/197	218/18800	0.00215817	0.0284716	0.0214629	IL6ST/CNP/IFNGR1/ID2/LYN/CDK6/PSEN1/TGFB1	8	Micro_A	Micro2
GO:0006929	substrate-dependent cell migration	3/197	25/18800	0.00219895	0.0286499	0.0215973	P2RY12/SHTN1/PTPRC	3	Micro_A	Micro2
GO:1902993	positive regulation of amyloid precursor protein catabolic process	3/197	25/18800	0.00219895	0.0286499	0.0215973	PICALM/IFNGR1/LYN	3	Micro_A	Micro2
GO:1905523	positive regulation of macrophage migration	3/197	25/18800	0.00219895	0.0286499	0.0215973	P2RY12/CSF1R/C3AR1	3	Micro_A	Micro2
GO:0007260	tyrosine phosphorylation of STAT protein	5/197	87/18800	0.00221486	0.0287385	0.0216641	IL6ST/LYN/CSF1R/IL18/PARP14	5	Micro_A	Micro2
GO:0071385	cellular response to glucocorticoid stimulus	4/197	53/18800	0.00229331	0.0295135	0.0222483	ZFP36L2/CFLAR/ZFP36L1/EIF4E	4	Micro_A	Micro2
GO:1902743	regulation of lamellipodium organization	4/197	53/18800	0.00229331	0.0295135	0.0222483	WASF2/RAC1/ENPP2/RREB1	4	Micro_A	Micro2
GO:0071621	granulocyte chemotaxis	6/197	128/18800	0.00231095	0.0296196	0.0223283	CD74/PREX1/CSF1R/C3AR1/RAC1/NCKAP1L	6	Micro_A	Micro2
GO:0002822	regulation of adaptive immune response based on somatic recombination of immune receptors built from immunoglobulin superfamily domains	7/197	173/18800	0.00235247	0.0299086	0.0225461	B2M/PTPRC/TGFB1/IL18/NLRP3/NCKAP1L/STX7	7	Micro_A	Micro2
GO:0007259	receptor signaling pathway via JAK-STAT	7/197	173/18800	0.00235247	0.0299086	0.0225461	PTPRD/IL6ST/LYN/CSF1R/PTPRC/IL18/PARP14	7	Micro_A	Micro2
GO:0045936	negative regulation of phosphate metabolic process	12/197	440/18800	0.00240618	0.030263	0.0228133	SORL1/LYN/SEMA4D/PTPRC/PSEN1/TGFB1/PIP4K2A/PARP14/BOD1L1/ENPP1/NCKAP1L/PPARG	12	Micro_A	Micro2
GO:0048771	tissue remodeling	7/197	174/18800	0.00242981	0.030263	0.0228133	INPP5D/CSF1R/SPP1/BMPR2/TGFB1/IL18/PPARG	7	Micro_A	Micro2
GO:0001776	leukocyte homeostasis	5/197	89/18800	0.00244664	0.030263	0.0228133	CD74/DOCK10/LYN/SPNS2/NCKAP1L	5	Micro_A	Micro2
GO:0097581	lamellipodium organization	5/197	89/18800	0.00244664	0.030263	0.0228133	P2RY12/WASF2/RAC1/ENPP2/RREB1	5	Micro_A	Micro2
GO:0010563	negative regulation of phosphorus metabolic process	12/197	441/18800	0.00245124	0.030263	0.0228133	SORL1/LYN/SEMA4D/PTPRC/PSEN1/TGFB1/PIP4K2A/PARP14/BOD1L1/ENPP1/NCKAP1L/PPARG	12	Micro_A	Micro2
GO:0002726	positive regulation of T cell cytokine production	3/197	26/18800	0.00246673	0.030263	0.0228133	B2M/IL18/NLRP3	3	Micro_A	Micro2
GO:0043931	ossification involved in bone maturation	3/197	26/18800	0.00246673	0.030263	0.0228133	ZBTB16/RYR1/SEMA4D	3	Micro_A	Micro2
GO:0050857	positive regulation of antigen receptor-mediated signaling pathway	3/197	26/18800	0.00246673	0.030263	0.0228133	PRKCB/PRKCH/PTPRC	3	Micro_A	Micro2
GO:0051016	barbed-end actin filament capping	3/197	26/18800	0.00246673	0.030263	0.0228133	SCIN/EPS8/ADD1	3	Micro_A	Micro2
GO:0002768	immune response-regulating cell surface receptor signaling pathway	10/197	328/18800	0.00248372	0.0303534	0.0228815	PRKCB/INPP5D/PRKCH/FYB1/LYN/PTPRC/PSEN1/C3AR1/PLCG2/NCKAP1L	10	Micro_A	Micro2
GO:0035303	regulation of dephosphorylation	6/197	130/18800	0.00249773	0.0304067	0.0229217	SEMA4D/PTPRC/TGFB1/DLC1/BOD1L1/NCKAP1L	6	Micro_A	Micro2
GO:0002706	regulation of lymphocyte mediated immunity	7/197	175/18800	0.0025091	0.0304277	0.0229374	B2M/PTPRC/TGFB1/IL18/NLRP3/NCKAP1L/STX7	7	Micro_A	Micro2
GO:0002253	activation of immune response	11/197	386/18800	0.00258973	0.0311136	0.0234545	PRKCB/INPP5D/PRKCH/FYB1/LYN/IFI16/PTPRC/PSEN1/C3AR1/PLCG2/NCKAP1L	11	Micro_A	Micro2
GO:0034219	carbohydrate transmembrane transport	6/197	131/18800	0.00259527	0.0311136	0.0234545	TMEM144/PRKCB/MEF2A/SLC2A5/INSR/ENPP1	6	Micro_A	Micro2
GO:0050853	B cell receptor signaling pathway	6/197	131/18800	0.00259527	0.0311136	0.0234545	PRKCB/PRKCH/LYN/PTPRC/PLCG2/NCKAP1L	6	Micro_A	Micro2
GO:0001954	positive regulation of cell-matrix adhesion	4/197	55/18800	0.00262801	0.0311508	0.0234826	CDK6/DISC1/RAC1/MAP4K4	4	Micro_A	Micro2
GO:0002763	positive regulation of myeloid leukocyte differentiation	4/197	55/18800	0.00262801	0.0311508	0.0234826	CD74/ID2/TGFB1/ZFP36L1	4	Micro_A	Micro2
GO:1902991	regulation of amyloid precursor protein catabolic process	4/197	55/18800	0.00262801	0.0311508	0.0234826	PICALM/IFNGR1/SORL1/LYN	4	Micro_A	Micro2
GO:0035304	regulation of protein dephosphorylation	5/197	91/18800	0.00269557	0.0317132	0.0239065	PTPRC/TGFB1/DLC1/BOD1L1/NCKAP1L	5	Micro_A	Micro2
GO:0045638	negative regulation of myeloid cell differentiation	5/197	91/18800	0.00269557	0.0317132	0.0239065	ZBTB16/INPP5D/LYN/CDK6/ZFP36L1	5	Micro_A	Micro2
GO:0048588	developmental cell growth	8/197	227/18800	0.00276989	0.0324664	0.0244743	TGFBR2/DIP2B/SHTN1/SEMA4D/SPP1/BMPR2/DISC1/ITSN2	8	Micro_A	Micro2
GO:0031529	ruffle organization	4/197	56/18800	0.0028073	0.032662	0.0246218	P2RY12/CSF1R/EPS8/RAC1	4	Micro_A	Micro2
GO:0034205	amyloid-beta formation	4/197	56/18800	0.0028073	0.032662	0.0246218	PICALM/IFNGR1/SORL1/PSEN1	4	Micro_A	Micro2
GO:0050777	negative regulation of immune response	7/197	179/18800	0.00284636	0.0329947	0.0248726	INPP5D/LYN/IFI16/PTPRC/PARP14/NCKAP1L/PPARG	7	Micro_A	Micro2
GO:0071219	cellular response to molecule of bacterial origin	8/197	229/18800	0.0029226	0.0336313	0.0253524	LYN/TGFB1/IL18/PLCG2/NLRP3/MTDH/LY86/CDK19	8	Micro_A	Micro2
GO:2000116	regulation of cysteine-type endopeptidase activity	8/197	229/18800	0.0029226	0.0336313	0.0253524	ST18/CFLAR/IFI16/NAIP/CRYAB/DLC1/NLRP3/PPARG	8	Micro_A	Micro2
GO:0030516	regulation of axon extension	5/197	93/18800	0.00296235	0.0339647	0.0256037	DIP2B/SHTN1/SEMA4D/BMPR2/DISC1	5	Micro_A	Micro2
GO:0051090	regulation of DNA-binding transcription factor activity	12/197	452/18800	0.00299401	0.0341638	0.0257538	PRKCB/PRKCH/CFLAR/ID2/IL18/PLCG2/NLRP3/MTDH/SGK3/ENPP1/TMIGD3/PPARG	12	Micro_A	Micro2
GO:0050670	regulation of lymphocyte proliferation	8/197	230/18800	0.00300138	0.0341638	0.0257538	TGFBR2/IL6ST/CD74/INPP5D/LYN/PTPRC/IL18/NCKAP1L	8	Micro_A	Micro2
GO:0048017	inositol lipid-mediated signaling	7/197	181/18800	0.00302751	0.0342306	0.0258042	SEMA4D/CSF1R/INSR/ADAP2/IL18/PLD1/ZFP36L1	7	Micro_A	Micro2
GO:0050727	regulation of inflammatory response	11/197	394/18800	0.00302897	0.0342306	0.0258042	IL6ST/ALOX5/AOAH/LYN/PTPRC/IL18/PLCG2/NLRP3/CDK19/PPARG/ABHD12	11	Micro_A	Micro2
GO:0072593	reactive oxygen species metabolic process	8/197	231/18800	0.00308181	0.0347034	0.0261606	TGFBR2/ALOX5/CFLAR/PREX1/TGFB1/CRYAB/PLCG2/RAC1	8	Micro_A	Micro2
GO:0002690	positive regulation of leukocyte chemotaxis	5/197	94/18800	0.00310266	0.0348138	0.0262438	CD74/CSF1R/C3AR1/RAC1/NCKAP1L	5	Micro_A	Micro2
GO:0045667	regulation of osteoblast differentiation	6/197	136/18800	0.00312649	0.0349568	0.0263516	IL6ST/CEBPD/CDK6/SEMA4D/BMPR2/PPARG	6	Micro_A	Micro2
GO:0050732	negative regulation of peptidyl-tyrosine phosphorylation	4/197	58/18800	0.00319064	0.0354228	0.026703	SEMA4D/PTPRC/PSEN1/PARP14	4	Micro_A	Micro2
GO:1900024	regulation of substrate adhesion-dependent cell spreading	4/197	58/18800	0.00319064	0.0354228	0.026703	ST6GAL1/PREX1/RAC1/RREB1	4	Micro_A	Micro2
GO:0043405	regulation of MAP kinase activity	7/197	183/18800	0.00321736	0.0355941	0.0268321	SORL1/LYN/INSR/PTPRC/PSEN1/TGFB1/PPARG	7	Micro_A	Micro2
GO:0042982	amyloid precursor protein metabolic process	5/197	95/18800	0.00324769	0.0358041	0.0269904	PICALM/IFNGR1/SORL1/LYN/PSEN1	5	Micro_A	Micro2
GO:0002443	leukocyte mediated immunity	12/197	457/18800	0.00327109	0.0359364	0.0270901	CD74/INPP5D/B2M/LYN/ERCC1/PTPRC/TGFB1/IL18/PLCG2/NLRP3/NCKAP1L/STX7	12	Micro_A	Micro2
GO:0060560	developmental growth involved in morphogenesis	8/197	234/18800	0.00333319	0.0361909	0.0272819	TGFBR2/DIP2B/SHTN1/SEMA4D/SPP1/BMPR2/DISC1/ITSN2	8	Micro_A	Micro2
GO:0010575	positive regulation of vascular endothelial growth factor production	3/197	29/18800	0.00338775	0.0361909	0.0272819	IL6ST/TGFB1/C3AR1	3	Micro_A	Micro2
GO:0017145	stem cell division	3/197	29/18800	0.00338775	0.0361909	0.0272819	ZBTB16/ZFP36L2/NCOA3	3	Micro_A	Micro2
GO:0061082	myeloid leukocyte cytokine production	3/197	29/18800	0.00338775	0.0361909	0.0272819	CD74/TGFB1/PLCG2	3	Micro_A	Micro2
GO:0070977	bone maturation	3/197	29/18800	0.00338775	0.0361909	0.0272819	ZBTB16/RYR1/SEMA4D	3	Micro_A	Micro2
GO:0000768	syncytium formation by plasma membrane fusion	4/197	59/18800	0.00339505	0.0361909	0.0272819	CD53/CFLAR/MYOF/TANC1	4	Micro_A	Micro2
GO:0071384	cellular response to corticosteroid stimulus	4/197	59/18800	0.00339505	0.0361909	0.0272819	ZFP36L2/CFLAR/ZFP36L1/EIF4E	4	Micro_A	Micro2
GO:0140253	cell-cell fusion	4/197	59/18800	0.00339505	0.0361909	0.0272819	CD53/CFLAR/MYOF/TANC1	4	Micro_A	Micro2
GO:0010769	regulation of cell morphogenesis involved in differentiation	5/197	96/18800	0.00339756	0.0361909	0.0272819	PTPRD/ST6GAL1/PREX1/RAC1/RREB1	5	Micro_A	Micro2
GO:0045807	positive regulation of endocytosis	5/197	97/18800	0.00355233	0.0377121	0.0284287	B2M/RAB31/INSR/PLCG2/NCKAP1L	5	Micro_A	Micro2
GO:0050768	negative regulation of neurogenesis	6/197	140/18800	0.00360679	0.0381617	0.0287677	DIP2B/B2M/SORL1/SEMA4D/SPP1/PSEN1	6	Micro_A	Micro2
GO:0050671	positive regulation of lymphocyte proliferation	6/197	141/18800	0.00373498	0.0392591	0.0295949	TGFBR2/IL6ST/CD74/PTPRC/IL18/NCKAP1L	6	Micro_A	Micro2
GO:0001916	positive regulation of T cell mediated cytotoxicity	3/197	30/18800	0.0037354	0.0392591	0.0295949	B2M/PTPRC/STX7	3	Micro_A	Micro2
GO:0030865	cortical cytoskeleton organization	4/197	61/18800	0.00383026	0.0401223	0.0302456	EPB41L2/EPB41/RAC1/NCKAP1L	4	Micro_A	Micro2
GO:2001056	positive regulation of cysteine-type endopeptidase activity	6/197	143/18800	0.00400148	0.041777	0.031493	ST18/CFLAR/IFI16/DLC1/NLRP3/PPARG	6	Micro_A	Micro2
GO:0014013	regulation of gliogenesis	5/197	100/18800	0.004047	0.0419743	0.0316417	IL6ST/PRKCH/ID2/LYN/TGFB1	5	Micro_A	Micro2
GO:0042100	B cell proliferation	5/197	100/18800	0.004047	0.0419743	0.0316417	CD74/INPP5D/LYN/PTPRC/NCKAP1L	5	Micro_A	Micro2
GO:0060393	regulation of pathway-restricted SMAD protein phosphorylation	4/197	62/18800	0.00406139	0.0419855	0.0316501	TGFBR2/BMPR2/TGFB1/PPARG	4	Micro_A	Micro2
GO:0002507	tolerance induction	3/197	31/18800	0.00410404	0.0420131	0.0316709	TGFBR2/LYN/PHLPP1	3	Micro_A	Micro2
GO:0060390	regulation of SMAD protein signal transduction	3/197	31/18800	0.00410404	0.0420131	0.0316709	BMPR2/TGFB1/PPARG	3	Micro_A	Micro2
GO:0061036	positive regulation of cartilage development	3/197	31/18800	0.00410404	0.0420131	0.0316709	ZBTB16/SOX5/BMPR2	3	Micro_A	Micro2
GO:0002697	regulation of immune effector process	10/197	353/18800	0.00418183	0.0426709	0.0321668	CD74/B2M/LYN/PTPRC/TGFB1/IL18/PLCG2/NLRP3/NCKAP1L/STX7	10	Micro_A	Micro2
GO:0002237	response to molecule of bacterial origin	10/197	354/18800	0.00426514	0.043271	0.0326192	CNP/B2M/LYN/TGFB1/IL18/PLCG2/NLRP3/MTDH/LY86/CDK19	10	Micro_A	Micro2
GO:0031333	negative regulation of protein-containing complex assembly	6/197	145/18800	0.00428181	0.043271	0.0326192	SSH2/SCIN/SORL1/EPS8/ADD1/CRYAB	6	Micro_A	Micro2
GO:0051961	negative regulation of nervous system development	6/197	145/18800	0.00428181	0.043271	0.0326192	DIP2B/B2M/SORL1/SEMA4D/SPP1/PSEN1	6	Micro_A	Micro2
GO:1902106	negative regulation of leukocyte differentiation	5/197	102/18800	0.00440296	0.0443531	0.0334349	CD74/INPP5D/ID2/LYN/CDK6	5	Micro_A	Micro2
GO:0002828	regulation of type 2 immune response	3/197	32/18800	0.00449402	0.0448516	0.0338107	CD74/IL18/NLRP3	3	Micro_A	Micro2
GO:0043372	positive regulation of CD4-positive, alpha-beta T cell differentiation	3/197	32/18800	0.00449402	0.0448516	0.0338107	IL18/NLRP3/NCKAP1L	3	Micro_A	Micro2
GO:0050771	negative regulation of axonogenesis	4/197	64/18800	0.00455159	0.0448516	0.0338107	DIP2B/SEMA4D/SPP1/PSEN1	4	Micro_A	Micro2
GO:0035335	peptidyl-tyrosine dephosphorylation	5/197	103/18800	0.00458906	0.0448516	0.0338107	PTPRD/SSH2/PALD1/PTPRC/PTPRE	5	Micro_A	Micro2
GO:0042102	positive regulation of T cell proliferation	5/197	103/18800	0.00458906	0.0448516	0.0338107	TGFBR2/IL6ST/PTPRC/IL18/NCKAP1L	5	Micro_A	Micro2
GO:0001865	NK T cell differentiation	2/197	10/18800	0.0046516	0.0448516	0.0338107	ZBTB16/TGFBR2	2	Micro_A	Micro2
GO:0001915	negative regulation of T cell mediated cytotoxicity	2/197	10/18800	0.0046516	0.0448516	0.0338107	PTPRC/NCKAP1L	2	Micro_A	Micro2
GO:0045657	positive regulation of monocyte differentiation	2/197	10/18800	0.0046516	0.0448516	0.0338107	CD74/ZFP36L1	2	Micro_A	Micro2
GO:0050861	positive regulation of B cell receptor signaling pathway	2/197	10/18800	0.0046516	0.0448516	0.0338107	PRKCB/PRKCH	2	Micro_A	Micro2
GO:0060368	regulation of Fc receptor mediated stimulatory signaling pathway	2/197	10/18800	0.0046516	0.0448516	0.0338107	LYN/PTPRC	2	Micro_A	Micro2
GO:0097494	regulation of vesicle size	2/197	10/18800	0.0046516	0.0448516	0.0338107	PICALM/RIN3	2	Micro_A	Micro2
GO:1990535	neuron projection maintenance	2/197	10/18800	0.0046516	0.0448516	0.0338107	INSR/PSEN1	2	Micro_A	Micro2
GO:2000169	regulation of peptidyl-cysteine S-nitrosylation	2/197	10/18800	0.0046516	0.0448516	0.0338107	NCOA7/OXR1	2	Micro_A	Micro2
GO:2000601	positive regulation of Arp2/3 complex-mediated actin nucleation	2/197	10/18800	0.0046516	0.0448516	0.0338107	WASF2/FCHSD2	2	Micro_A	Micro2
GO:0036336	dendritic cell migration	3/197	33/18800	0.00490571	0.0468718	0.0353336	DOCK8/ALOX5/EPS8	3	Micro_A	Micro2
GO:0043552	positive regulation of phosphatidylinositol 3-kinase activity	3/197	33/18800	0.00490571	0.0468718	0.0353336	P2RY12/LYN/TGFB1	3	Micro_A	Micro2
GO:0048799	animal organ maturation	3/197	33/18800	0.00490571	0.0468718	0.0353336	ZBTB16/RYR1/SEMA4D	3	Micro_A	Micro2
GO:1901890	positive regulation of cell junction assembly	5/197	105/18800	0.00497794	0.0474067	0.0357368	SYNDIG1/PTPRD/SEMA4D/RAC1/MAP4K4	5	Micro_A	Micro2
GO:0010976	positive regulation of neuron projection development	6/197	150/18800	0.00504593	0.0474067	0.0357368	CFLAR/LYN/DISC1/SCARB2/ARSB/TENM3	6	Micro_A	Micro2
GO:0030837	negative regulation of actin filament polymerization	4/197	66/18800	0.00508012	0.0474067	0.0357368	SSH2/SCIN/EPS8/ADD1	4	Micro_A	Micro2
GO:0050435	amyloid-beta metabolic process	4/197	66/18800	0.00508012	0.0474067	0.0357368	PICALM/IFNGR1/SORL1/PSEN1	4	Micro_A	Micro2
GO:0050854	regulation of antigen receptor-mediated signaling pathway	4/197	66/18800	0.00508012	0.0474067	0.0357368	PRKCB/PRKCH/LYN/PTPRC	4	Micro_A	Micro2
GO:0060389	pathway-restricted SMAD protein phosphorylation	4/197	66/18800	0.00508012	0.0474067	0.0357368	TGFBR2/BMPR2/TGFB1/PPARG	4	Micro_A	Micro2
GO:2000514	regulation of CD4-positive, alpha-beta T cell activation	4/197	66/18800	0.00508012	0.0474067	0.0357368	TGFBR2/IL18/NLRP3/NCKAP1L	4	Micro_A	Micro2
GO:0031032	actomyosin structure organization	7/197	199/18800	0.00508197	0.0474067	0.0357368	EPB41L2/MEF2A/WASF2/EPB41/CFLAR/DLC1/RAC1	7	Micro_A	Micro2
GO:0030593	neutrophil chemotaxis	5/197	106/18800	0.0051809	0.0477361	0.0359851	CD74/PREX1/C3AR1/RAC1/NCKAP1L	5	Micro_A	Micro2
GO:0120034	positive regulation of plasma membrane bounded cell projection assembly	5/197	106/18800	0.0051809	0.0477361	0.0359851	P2RY12/WASF2/EPS8/RAC1/CROCC	5	Micro_A	Micro2
GO:1903707	negative regulation of hemopoiesis	5/197	106/18800	0.0051809	0.0477361	0.0359851	CD74/INPP5D/ID2/LYN/CDK6	5	Micro_A	Micro2
GO:0031098	stress-activated protein kinase signaling cascade	8/197	252/18800	0.00519298	0.0477361	0.0359851	CCM2/LYN/NAIP/CRYAB/PHLPP1/MAP4K4/MAP3K3/ZFP36L1	8	Micro_A	Micro2
GO:0071560	cellular response to transforming growth factor beta stimulus	8/197	252/18800	0.00519298	0.0477361	0.0359851	TGFBR2/ZFP36L2/FUT8/CFLAR/SOX5/TGFB1/ZFP36L1/PPARG	8	Micro_A	Micro2
GO:0008360	regulation of cell shape	6/197	151/18800	0.00521002	0.0477535	0.0359983	EPB41/SEMA4D/CSF1R/EPS8/DLC1/RAC1	6	Micro_A	Micro2
GO:0002449	lymphocyte mediated immunity	10/197	365/18800	0.00527094	0.0481718	0.0363136	CD74/INPP5D/B2M/ERCC1/PTPRC/TGFB1/IL18/NLRP3/NCKAP1L/STX7	10	Micro_A	Micro2
GO:0009649	entrainment of circadian clock	3/197	34/18800	0.00533942	0.0482384	0.0363638	ID2/PHLPP1/PER3	3	Micro_A	Micro2
GO:0051125	regulation of actin nucleation	3/197	34/18800	0.00533942	0.0482384	0.0363638	SCIN/WASF2/FCHSD2	3	Micro_A	Micro2
GO:1904893	negative regulation of receptor signaling pathway via STAT	3/197	34/18800	0.00533942	0.0482384	0.0363638	PTPRD/PARP14/PPARG	3	Micro_A	Micro2
GO:1990000	amyloid fibril formation	3/197	34/18800	0.00533942	0.0482384	0.0363638	B2M/PSEN1/CRYAB	3	Micro_A	Micro2
GO:1901888	regulation of cell junction assembly	7/197	201/18800	0.00536243	0.0483079	0.0364162	SYNDIG1/PTPRD/PRKCH/SEMA4D/DLC1/RAC1/MAP4K4	7	Micro_A	Micro2
GO:0052548	regulation of endopeptidase activity	11/197	426/18800	0.00542235	0.0487084	0.0367181	ST18/PICALM/CFLAR/SORL1/LYN/IFI16/NAIP/CRYAB/DLC1/NLRP3/PPARG	11	Micro_A	Micro2
GO:0045834	positive regulation of lipid metabolic process	6/197	153/18800	0.00554992	0.0496075	0.0373959	P2RY12/CD74/LYN/LPGAT1/TGFB1/PPARG	6	Micro_A	Micro2
GO:0005976	polysaccharide metabolic process	5/197	108/18800	0.00560428	0.0496075	0.0373959	IL6ST/AOAH/INSR/TGFB1/ENPP1	5	Micro_A	Micro2
GO:0045060	negative thymic T cell selection	2/197	11/18800	0.00564623	0.0496075	0.0373959	CD74/PTPRC	2	Micro_A	Micro2
GO:0045628	regulation of T-helper 2 cell differentiation	2/197	11/18800	0.00564623	0.0496075	0.0373959	IL18/NLRP3	2	Micro_A	Micro2
GO:0046643	regulation of gamma-delta T cell activation	2/197	11/18800	0.00564623	0.0496075	0.0373959	PTPRC/NCKAP1L	2	Micro_A	Micro2
GO:0072697	protein localization to cell cortex	2/197	11/18800	0.00564623	0.0496075	0.0373959	EPB41L2/EPB41	2	Micro_A	Micro2
GO:2000392	regulation of lamellipodium morphogenesis	2/197	11/18800	0.00564623	0.0496075	0.0373959	ENPP2/RREB1	2	Micro_A	Micro2
GO:0051148	negative regulation of muscle cell differentiation	4/197	68/18800	0.0056483	0.0496075	0.0373959	ID2/BMPR2/NFATC3/BHLHE41	4	Micro_A	Micro2
GO:0045862	positive regulation of proteolysis	10/197	369/18800	0.00567962	0.049744	0.0374988	ST18/PICALM/CFLAR/LYN/IFI16/PSEN1/DISC1/DLC1/NLRP3/PPARG	10	Micro_A	Micro2
GO:0071216	cellular response to biotic stimulus	8/197	256/18800	0.00569709	0.0497588	0.0375099	LYN/TGFB1/IL18/PLCG2/NLRP3/MTDH/LY86/CDK19	8	Micro_A	Micro2
GO:0097530	granulocyte migration	6/197	154/18800	0.00572582	0.0498705	0.0375941	CD74/PREX1/CSF1R/C3AR1/RAC1/NCKAP1L	6	Micro_A	Micro2
GO:0002460	adaptive immune response based on somatic recombination of immune receptors built from immunoglobulin superfamily domains	10/197	370/18800	0.00578557	0.0498705	0.0375941	CD74/INPP5D/B2M/ERCC1/PTPRC/TGFB1/IL18/NLRP3/NCKAP1L/STX7	10	Micro_A	Micro2
GO:0050869	negative regulation of B cell activation	3/197	35/18800	0.00579547	0.0498705	0.0375941	INPP5D/ID2/LYN	3	Micro_A	Micro2
GO:0042098	T cell proliferation	7/197	204/18800	0.00580472	0.0498705	0.0375941	DOCK8/TGFBR2/CCND3/IL6ST/PTPRC/IL18/NCKAP1L	7	Micro_A	Micro2
GO:0043281	regulation of cysteine-type endopeptidase activity involved in apoptotic process	7/197	204/18800	0.00580472	0.0498705	0.0375941	ST18/CFLAR/NAIP/CRYAB/DLC1/NLRP3/PPARG	7	Micro_A	Micro2
GO:0007409	axonogenesis	11/197	430/18800	0.00580478	0.0498705	0.0375941	DIP2B/CNP/PICALM/SHTN1/SEMA4D/CSF1R/SPP1/PSEN1/BMPR2/DISC1/RAC1	11	Micro_A	Micro2
GO:0032922	circadian regulation of gene expression	4/197	69/18800	0.00594765	0.050821	0.0383107	ZFHX3/ID2/BHLHE41/PER3	4	Micro_A	Micro2
GO:0043550	regulation of lipid kinase activity	4/197	69/18800	0.00594765	0.050821	0.0383107	P2RY12/LYN/TGFB1/PIP4K2A	4	Micro_A	Micro2
GO:0008643	carbohydrate transport	6/197	156/18800	0.00608979	0.0518949	0.0391202	TMEM144/PRKCB/MEF2A/SLC2A5/INSR/ENPP1	6	Micro_A	Micro2
GO:0061448	connective tissue development	8/197	260/18800	0.0062377	0.0528384	0.0398315	ZBTB16/TGFBR2/SCIN/CFLAR/SORL1/SOX5/BMPR2/TGFB1	8	Micro_A	Micro2
GO:0061035	regulation of cartilage development	4/197	70/18800	0.00625739	0.0528384	0.0398315	ZBTB16/SCIN/SOX5/BMPR2	4	Micro_A	Micro2
GO:0048261	negative regulation of receptor-mediated endocytosis	3/197	36/18800	0.00627417	0.0528384	0.0398315	PICALM/RIN3/RAC1	3	Micro_A	Micro2
GO:0046434	organophosphate catabolic process	6/197	157/18800	0.00627797	0.0528384	0.0398315	CNP/ENTPD1/PLCG2/ENPP2/ENPP1/ABHD12	6	Micro_A	Micro2
GO:0046632	alpha-beta T cell differentiation	5/197	111/18800	0.0062843	0.0528384	0.0398315	ZBTB16/TGFBR2/IL18/NLRP3/NCKAP1L	5	Micro_A	Micro2
GO:0071902	positive regulation of protein serine/threonine kinase activity	7/197	208/18800	0.00643622	0.0539718	0.0406859	CCND3/CSF1R/INSR/PTPRC/PSEN1/BMPR2/TGFB1	7	Micro_A	Micro2
GO:0030900	forebrain development	10/197	376/18800	0.0064541	0.0539782	0.0406907	P2RY12/CNP/B2M/ID2/CDK6/CSF1R/PSEN1/DISC1/DLC1/SLC38A2	10	Micro_A	Micro2
GO:0050766	positive regulation of phagocytosis	4/197	71/18800	0.00657766	0.0546395	0.0411892	RAB31/PTPRC/PLCG2/NCKAP1L	4	Micro_A	Micro2
GO:0031953	negative regulation of protein autophosphorylation	2/197	12/18800	0.00672897	0.0546395	0.0411892	PTPRC/ENPP1	2	Micro_A	Micro2
GO:0043383	negative T cell selection	2/197	12/18800	0.00672897	0.0546395	0.0411892	CD74/PTPRC	2	Micro_A	Micro2
GO:0043696	dedifferentiation	2/197	12/18800	0.00672897	0.0546395	0.0411892	NCOA3/CDK6	2	Micro_A	Micro2
GO:0043697	cell dedifferentiation	2/197	12/18800	0.00672897	0.0546395	0.0411892	NCOA3/CDK6	2	Micro_A	Micro2
GO:0060907	positive regulation of macrophage cytokine production	2/197	12/18800	0.00672897	0.0546395	0.0411892	CD74/PLCG2	2	Micro_A	Micro2
GO:0140289	protein mono-ADP-ribosylation	2/197	12/18800	0.00672897	0.0546395	0.0411892	PARP14/PARP4	2	Micro_A	Micro2
GO:1901503	ether biosynthetic process	2/197	12/18800	0.00672897	0.0546395	0.0411892	ALOX5/LPCAT2	2	Micro_A	Micro2
GO:0031623	receptor internalization	5/197	113/18800	0.00676862	0.0546395	0.0411892	PICALM/RIN3/RAB31/INSR/PLCG2	5	Micro_A	Micro2
GO:1904659	glucose transmembrane transport	5/197	113/18800	0.00676862	0.0546395	0.0411892	PRKCB/MEF2A/SLC2A5/INSR/ENPP1	5	Micro_A	Micro2
GO:0010923	negative regulation of phosphatase activity	3/197	37/18800	0.00677578	0.0546395	0.0411892	SEMA4D/BOD1L1/NCKAP1L	3	Micro_A	Micro2
GO:0042092	type 2 immune response	3/197	37/18800	0.00677578	0.0546395	0.0411892	CD74/IL18/NLRP3	3	Micro_A	Micro2
GO:0046640	regulation of alpha-beta T cell proliferation	3/197	37/18800	0.00677578	0.0546395	0.0411892	TGFBR2/PTPRC/IL18	3	Micro_A	Micro2
GO:0090218	positive regulation of lipid kinase activity	3/197	37/18800	0.00677578	0.0546395	0.0411892	P2RY12/LYN/TGFB1	3	Micro_A	Micro2
GO:0051091	positive regulation of DNA-binding transcription factor activity	8/197	265/18800	0.0069673	0.0560406	0.0422453	PRKCB/PRKCH/CFLAR/IL18/PLCG2/NLRP3/MTDH/PPARG	8	Micro_A	Micro2
GO:0090630	activation of GTPase activity	5/197	114/18800	0.00702032	0.0563233	0.0424585	ARHGAP22/USP6NL/GARNL3/RAP1GAP2/TBC1D14	5	Micro_A	Micro2
GO:0042326	negative regulation of phosphorylation	10/197	382/18800	0.00718132	0.0571184	0.0430579	SORL1/LYN/SEMA4D/PTPRC/PSEN1/TGFB1/PIP4K2A/PARP14/ENPP1/PPARG	10	Micro_A	Micro2
GO:0050673	epithelial cell proliferation	11/197	443/18800	0.00719661	0.0571184	0.0430579	ALOX5/B2M/CFLAR/ID2/CDK6/PSEN1/BMPR2/TGFB1/RREB1/ZFP36L1/PPARG	11	Micro_A	Micro2
GO:0002381	immunoglobulin production involved in immunoglobulin-mediated immune response	4/197	73/18800	0.00725039	0.0571184	0.0430579	B2M/ERCC1/PTPRC/TGFB1	4	Micro_A	Micro2
GO:0033559	unsaturated fatty acid metabolic process	5/197	115/18800	0.00727849	0.0571184	0.0430579	TBXAS1/CD74/ALOX5/SCD/ABHD12	5	Micro_A	Micro2
GO:0006633	fatty acid biosynthetic process	6/197	162/18800	0.00728291	0.0571184	0.0430579	QKI/TBXAS1/CD74/ALOX5/SCD/LPGAT1	6	Micro_A	Micro2
GO:0046488	phosphatidylinositol metabolic process	6/197	162/18800	0.00728291	0.0571184	0.0430579	INPP5D/CSF1R/LPGAT1/PIP4K2A/PLCG2/UVRAG	6	Micro_A	Micro2
GO:0061572	actin filament bundle organization	6/197	162/18800	0.00728291	0.0571184	0.0430579	SHTN1/WASF2/EPS8/ADD1/DLC1/RAC1	6	Micro_A	Micro2
GO:0002369	T cell cytokine production	3/197	38/18800	0.00730058	0.0571184	0.0430579	B2M/IL18/NLRP3	3	Micro_A	Micro2
GO:0002724	regulation of T cell cytokine production	3/197	38/18800	0.00730058	0.0571184	0.0430579	B2M/IL18/NLRP3	3	Micro_A	Micro2
GO:0045616	regulation of keratinocyte differentiation	3/197	38/18800	0.00730058	0.0571184	0.0430579	NCOA3/PRKCH/ZFP36L1	3	Micro_A	Micro2
GO:0031348	negative regulation of defense response	8/197	268/18800	0.00743501	0.0580262	0.0437422	ALOX5/AOAH/LYN/IFI16/PTPRC/NLRP3/PARP14/PPARG	8	Micro_A	Micro2
GO:0099173	postsynapse organization	6/197	163/18800	0.00749707	0.0582195	0.0438879	PTPRD/ARHGAP22/WASF2/DOCK10/INSR/TANC1	6	Micro_A	Micro2
GO:0002286	T cell activation involved in immune response	5/197	116/18800	0.00754321	0.0582195	0.0438879	CD74/PSEN1/IL18/NLRP3/NCKAP1L	5	Micro_A	Micro2
GO:0071675	regulation of mononuclear cell migration	5/197	116/18800	0.00754321	0.0582195	0.0438879	DOCK8/LYN/CSF1R/C3AR1/STK10	5	Micro_A	Micro2
GO:1904892	regulation of receptor signaling pathway via STAT	5/197	116/18800	0.00754321	0.0582195	0.0438879	PTPRD/PTPRC/TGFB1/PARP14/PPARG	5	Micro_A	Micro2
GO:0010876	lipid localization	11/197	446/18800	0.00755211	0.0582195	0.0438879	MSR1/SPP1/SPNS2/PIP4K2A/OSBPL1A/RNF213/SCARB2/OSBPL3/ATP11A/ENPP1/PPARG	11	Micro_A	Micro2
GO:0046470	phosphatidylcholine metabolic process	4/197	74/18800	0.00760315	0.0584701	0.0440768	SLC44A2/LPCAT2/SLC44A1/ENPP2	4	Micro_A	Micro2
GO:0008645	hexose transmembrane transport	5/197	117/18800	0.00781458	0.0592905	0.0446953	PRKCB/MEF2A/SLC2A5/INSR/ENPP1	5	Micro_A	Micro2
GO:0042752	regulation of circadian rhythm	5/197	117/18800	0.00781458	0.0592905	0.0446953	ZFHX3/ID2/PHLPP1/PER3/PPARG	5	Micro_A	Micro2
GO:0032885	regulation of polysaccharide biosynthetic process	3/197	39/18800	0.0078488	0.0592905	0.0446953	INSR/TGFB1/ENPP1	3	Micro_A	Micro2
GO:0045773	positive regulation of axon extension	3/197	39/18800	0.0078488	0.0592905	0.0446953	SHTN1/BMPR2/DISC1	3	Micro_A	Micro2
GO:0045923	positive regulation of fatty acid metabolic process	3/197	39/18800	0.0078488	0.0592905	0.0446953	CD74/LPGAT1/PPARG	3	Micro_A	Micro2
GO:0043491	protein kinase B signaling	7/197	216/18800	0.00785109	0.0592905	0.0446953	P2RY12/INSR/TGFB1/PHLPP1/IL18/MTDH/ZFP36L1	7	Micro_A	Micro2
GO:0002664	regulation of T cell tolerance induction	2/197	13/18800	0.00789788	0.0592905	0.0446953	TGFBR2/PHLPP1	2	Micro_A	Micro2
GO:0042492	gamma-delta T cell differentiation	2/197	13/18800	0.00789788	0.0592905	0.0446953	PTPRC/NCKAP1L	2	Micro_A	Micro2
GO:0048711	positive regulation of astrocyte differentiation	2/197	13/18800	0.00789788	0.0592905	0.0446953	IL6ST/ID2	2	Micro_A	Micro2
GO:0070486	leukocyte aggregation	2/197	13/18800	0.00789788	0.0592905	0.0446953	SEMA4D/STK10	2	Micro_A	Micro2
GO:0051494	negative regulation of cytoskeleton organization	6/197	165/18800	0.00793898	0.0594575	0.0448211	SSH2/SCIN/WASF2/EPS8/ADD1/DLC1	6	Micro_A	Micro2
GO:0048638	regulation of developmental growth	9/197	329/18800	0.00804269	0.0600914	0.045299	TGFBR2/DIP2B/SHTN1/SEMA4D/INSR/SPP1/BMPR2/DISC1/ITSN2	9	Micro_A	Micro2
GO:0030278	regulation of ossification	5/197	118/18800	0.00809266	0.0603219	0.0454727	ZBTB16/ALOX5/BMPR2/TGFB1/ENPP1	5	Micro_A	Micro2
GO:0008344	adult locomotory behavior	4/197	76/18800	0.00834215	0.0620056	0.046742	CNP/EPS8/OXR1/ABHD12	4	Micro_A	Micro2
GO:0015749	monosaccharide transmembrane transport	5/197	119/18800	0.00837754	0.0620056	0.046742	PRKCB/MEF2A/SLC2A5/INSR/ENPP1	5	Micro_A	Micro2
GO:0051897	positive regulation of protein kinase B signaling	5/197	119/18800	0.00837754	0.0620056	0.046742	P2RY12/INSR/TGFB1/IL18/MTDH	5	Micro_A	Micro2
GO:0030866	cortical actin cytoskeleton organization	3/197	40/18800	0.00842068	0.0620336	0.0467631	EPB41L2/EPB41/NCKAP1L	3	Micro_A	Micro2
GO:0046633	alpha-beta T cell proliferation	3/197	40/18800	0.00842068	0.0620336	0.0467631	TGFBR2/PTPRC/IL18	3	Micro_A	Micro2
GO:0032496	response to lipopolysaccharide	9/197	333/18800	0.00866695	0.0636991	0.0480186	CNP/LYN/TGFB1/IL18/PLCG2/NLRP3/MTDH/LY86/CDK19	9	Micro_A	Micro2
GO:0050772	positive regulation of axonogenesis	4/197	77/18800	0.00872867	0.0640035	0.0482481	SHTN1/SEMA4D/BMPR2/DISC1	4	Micro_A	Micro2
GO:0052547	regulation of peptidase activity	11/197	456/18800	0.00883705	0.0646478	0.0487338	ST18/PICALM/CFLAR/SORL1/LYN/IFI16/NAIP/CRYAB/DLC1/NLRP3/PPARG	11	Micro_A	Micro2
GO:0048675	axon extension	5/197	121/18800	0.00896801	0.0649849	0.0489879	DIP2B/SHTN1/SEMA4D/BMPR2/DISC1	5	Micro_A	Micro2
GO:0021879	forebrain neuron differentiation	3/197	41/18800	0.00901643	0.0649849	0.0489879	B2M/CSF1R/DISC1	3	Micro_A	Micro2
GO:0045124	regulation of bone resorption	3/197	41/18800	0.00901643	0.0649849	0.0489879	INPP5D/CSF1R/SPP1	3	Micro_A	Micro2
GO:0051693	actin filament capping	3/197	41/18800	0.00901643	0.0649849	0.0489879	SCIN/EPS8/ADD1	3	Micro_A	Micro2
GO:0150077	regulation of neuroinflammatory response	3/197	41/18800	0.00901643	0.0649849	0.0489879	PTPRC/IL18/PLCG2	3	Micro_A	Micro2
GO:1905521	regulation of macrophage migration	3/197	41/18800	0.00901643	0.0649849	0.0489879	P2RY12/CSF1R/C3AR1	3	Micro_A	Micro2
GO:0045860	positive regulation of protein kinase activity	10/197	396/18800	0.00912508	0.0649849	0.0489879	TGFBR2/CCND3/CSF1R/INSR/PTPRC/PSEN1/BMPR2/TGFB1/IL18/NCKAP1L	10	Micro_A	Micro2
GO:0048660	regulation of smooth muscle cell proliferation	6/197	170/18800	0.00912545	0.0649849	0.0489879	TGFBR2/ID2/BMPR2/TGFB1/IL18/PPARG	6	Micro_A	Micro2
GO:0010827	regulation of glucose transmembrane transport	4/197	78/18800	0.00912672	0.0649849	0.0489879	PRKCB/MEF2A/INSR/ENPP1	4	Micro_A	Micro2
GO:0003376	sphingosine-1-phosphate receptor signaling pathway	2/197	14/18800	0.00915106	0.0649849	0.0489879	SPNS2/RAC1	2	Micro_A	Micro2
GO:0045059	positive thymic T cell selection	2/197	14/18800	0.00915106	0.0649849	0.0489879	CD74/PTPRC	2	Micro_A	Micro2
GO:0045579	positive regulation of B cell differentiation	2/197	14/18800	0.00915106	0.0649849	0.0489879	INPP5D/NCKAP1L	2	Micro_A	Micro2
GO:1905049	negative regulation of metallopeptidase activity	2/197	14/18800	0.00915106	0.0649849	0.0489879	PICALM/SORL1	2	Micro_A	Micro2
GO:1990778	protein localization to cell periphery	9/197	337/18800	0.0093274	0.0660883	0.0498197	EPB41L2/PICALM/PRKCH/FYB1/EPB41/RAB31/TGFB1/STX7/TSPAN14	9	Micro_A	Micro2
GO:0051099	positive regulation of binding	6/197	171/18800	0.00937716	0.0662919	0.0499731	B2M/EPB41/PSEN1/TGFB1/ADD1/PPARG	6	Micro_A	Micro2
GO:0046777	protein autophosphorylation	7/197	224/18800	0.00948364	0.0668947	0.0504275	LYN/CSF1R/INSR/PTPRC/STK10/ENPP1/MAP3K3	7	Micro_A	Micro2
GO:0010770	positive regulation of cell morphogenesis involved in differentiation	4/197	79/18800	0.00953641	0.0669232	0.050449	PTPRD/PREX1/RAC1/RREB1	4	Micro_A	Micro2
GO:0001952	regulation of cell-matrix adhesion	5/197	123/18800	0.00958664	0.0669232	0.050449	CDK6/DISC1/DLC1/RAC1/MAP4K4	5	Micro_A	Micro2
GO:1990138	neuron projection extension	6/197	172/18800	0.00963379	0.0669232	0.050449	DIP2B/SHTN1/SEMA4D/BMPR2/DISC1/ITSN2	6	Micro_A	Micro2
GO:0030501	positive regulation of bone mineralization	3/197	42/18800	0.00963626	0.0669232	0.050449	ALOX5/BMPR2/TGFB1	3	Micro_A	Micro2
GO:0030890	positive regulation of B cell proliferation	3/197	42/18800	0.00963626	0.0669232	0.050449	CD74/PTPRC/NCKAP1L	3	Micro_A	Micro2
GO:0045687	positive regulation of glial cell differentiation	3/197	42/18800	0.00963626	0.0669232	0.050449	IL6ST/ID2/TGFB1	3	Micro_A	Micro2
GO:1900026	positive regulation of substrate adhesion-dependent cell spreading	3/197	42/18800	0.00963626	0.0669232	0.050449	PREX1/RAC1/RREB1	3	Micro_A	Micro2
GO:0048659	smooth muscle cell proliferation	6/197	173/18800	0.00989539	0.0685718	0.0516918	TGFBR2/ID2/BMPR2/TGFB1/IL18/PPARG	6	Micro_A	Micro2
GO:0050808	synapse organization	9/73	419/18800	3.42466e-05	0.0623974	0.0566331	ACTB/APOE/PPFIBP2/EFNB2/ABI2/C1QB/CLSTN1/SRGN/FARP1	9	Micro_P	Micro3
GO:0050870	positive regulation of T cell activation	6/73	223/18800	0.000228585	0.101252	0.0918981	VSIR/HLA-DRA/ZBTB1/EFNB2/HLA-DPA1/MAP3K8	6	Micro_P	Micro3
GO:1903039	positive regulation of leukocyte cell-cell adhesion	6/73	245/18800	0.000378262	0.101252	0.0918981	VSIR/HLA-DRA/ZBTB1/EFNB2/HLA-DPA1/MAP3K8	6	Micro_P	Micro3
GO:0050806	positive regulation of synaptic transmission	5/73	161/18800	0.000406587	0.101252	0.0918981	GFAP/ROR2/NRGN/APOE/CLSTN1	5	Micro_P	Micro3
GO:0099173	postsynapse organization	5/73	163/18800	0.000430225	0.101252	0.0918981	ACTB/APOE/ABI2/SRGN/FARP1	5	Micro_P	Micro3
GO:0061564	axon development	8/73	479/18800	0.000527685	0.101252	0.0918981	NREP/MT3/ACTB/APOE/EFNB2/NIN/UCHL1/PTPRM	8	Micro_P	Micro3
GO:0016049	cell growth	8/73	484/18800	0.000564967	0.101252	0.0918981	MT3/KLHL22/APOE/PRDM11/CYFIP2/CLSTN1/NIN/SMARCA2	8	Micro_P	Micro3
GO:0051251	positive regulation of lymphocyte activation	7/73	371/18800	0.00058653	0.101252	0.0918981	IRS2/VSIR/HLA-DRA/ZBTB1/EFNB2/HLA-DPA1/MAP3K8	7	Micro_P	Micro3
GO:0010712	regulation of collagen metabolic process	3/73	43/18800	0.000620028	0.101252	0.0918981	CST3/CIITA/VSIR	3	Micro_P	Micro3
GO:0014002	astrocyte development	3/73	43/18800	0.000620028	0.101252	0.0918981	GFAP/ROR2/MT3	3	Micro_P	Micro3
GO:0098974	postsynaptic actin cytoskeleton organization	2/73	10/18800	0.00065588	0.101252	0.0918981	ACTB/FARP1	2	Micro_P	Micro3
GO:0030098	lymphocyte differentiation	7/73	382/18800	0.000696909	0.101252	0.0918981	FOXP1/VSIR/RUNX2/HLA-DRA/ZBTB1/BLNK/HDAC4	7	Micro_P	Micro3
GO:0006707	cholesterol catabolic process	2/73	11/18800	0.000799617	0.101252	0.0918981	MT3/APOE	2	Micro_P	Micro3
GO:0016127	sterol catabolic process	2/73	11/18800	0.000799617	0.101252	0.0918981	MT3/APOE	2	Micro_P	Micro3
GO:0022409	positive regulation of cell-cell adhesion	6/73	291/18800	0.000932529	0.101252	0.0918981	VSIR/HLA-DRA/ZBTB1/EFNB2/HLA-DPA1/MAP3K8	6	Micro_P	Micro3
GO:0099188	postsynaptic cytoskeleton organization	2/73	12/18800	0.00095713	0.101252	0.0918981	ACTB/FARP1	2	Micro_P	Micro3
GO:0010713	negative regulation of collagen metabolic process	2/73	13/18800	0.00112831	0.101252	0.0918981	CST3/CIITA	2	Micro_P	Micro3
GO:0002696	positive regulation of leukocyte activation	7/73	421/18800	0.00122744	0.101252	0.0918981	IRS2/VSIR/HLA-DRA/ZBTB1/EFNB2/HLA-DPA1/MAP3K8	7	Micro_P	Micro3
GO:0002903	negative regulation of B cell apoptotic process	2/73	14/18800	0.00131306	0.101252	0.0918981	FOXP1/IRS2	2	Micro_P	Micro3
GO:0050807	regulation of synapse organization	5/73	209/18800	0.00131718	0.101252	0.0918981	APOE/ABI2/CLSTN1/SRGN/FARP1	5	Micro_P	Micro3
GO:0050804	modulation of chemical synaptic transmission	7/73	429/18800	0.00136769	0.101252	0.0918981	GFAP/ROR2/PLCL1/NRGN/APOE/CLSTN1/SRGN	7	Micro_P	Micro3
GO:0007409	axonogenesis	7/73	430/18800	0.00138606	0.101252	0.0918981	MT3/ACTB/APOE/EFNB2/NIN/UCHL1/PTPRM	7	Micro_P	Micro3
GO:0099177	regulation of trans-synaptic signaling	7/73	430/18800	0.00138606	0.101252	0.0918981	GFAP/ROR2/PLCL1/NRGN/APOE/CLSTN1/SRGN	7	Micro_P	Micro3
GO:0010975	regulation of neuron projection development	7/73	431/18800	0.00140464	0.101252	0.0918981	GFAP/ROR2/MT3/APOE/EFNB2/ABI2/NIN	7	Micro_P	Micro3
GO:1903131	mononuclear cell differentiation	7/73	433/18800	0.00144236	0.101252	0.0918981	FOXP1/VSIR/RUNX2/HLA-DRA/ZBTB1/BLNK/HDAC4	7	Micro_P	Micro3
GO:0050803	regulation of synapse structure or activity	5/73	215/18800	0.00149246	0.101252	0.0918981	APOE/ABI2/CLSTN1/SRGN/FARP1	5	Micro_P	Micro3
GO:0050867	positive regulation of cell activation	7/73	436/18800	0.00150044	0.101252	0.0918981	IRS2/VSIR/HLA-DRA/ZBTB1/EFNB2/HLA-DPA1/MAP3K8	7	Micro_P	Micro3
GO:0000381	regulation of alternative mRNA splicing, via spliceosome	3/73	60/18800	0.00163998	0.101258	0.0919038	MBNL1/DDX17/YTHDC1	3	Micro_P	Micro3
GO:0045785	positive regulation of cell adhesion	7/73	446/18800	0.00170735	0.101258	0.0919038	VSIR/DOCK5/HLA-DRA/ZBTB1/EFNB2/HLA-DPA1/MAP3K8	7	Micro_P	Micro3
GO:0002399	MHC class II protein complex assembly	2/73	16/18800	0.00172283	0.101258	0.0919038	HLA-DRA/HLA-DPA1	2	Micro_P	Micro3
GO:0002503	peptide antigen assembly with MHC class II protein complex	2/73	16/18800	0.00172283	0.101258	0.0919038	HLA-DRA/HLA-DPA1	2	Micro_P	Micro3
GO:0010977	negative regulation of neuron projection development	4/73	136/18800	0.00193842	0.107534	0.0975996	GFAP/MT3/APOE/EFNB2	4	Micro_P	Micro3
GO:0070932	histone H3 deacetylation	2/73	17/18800	0.00194764	0.107534	0.0975996	HDAC4/SMARCAD1	2	Micro_P	Micro3
GO:0050863	regulation of T cell activation	6/73	342/18800	0.00212123	0.113673	0.103172	VSIR/HLA-DRA/ZBTB1/EFNB2/HLA-DPA1/MAP3K8	6	Micro_P	Micro3
GO:1903037	regulation of leukocyte cell-cell adhesion	6/73	344/18800	0.00218404	0.113695	0.103192	VSIR/HLA-DRA/ZBTB1/EFNB2/HLA-DPA1/MAP3K8	6	Micro_P	Micro3
GO:0002396	MHC protein complex assembly	2/73	20/18800	0.00270056	0.129485	0.117523	HLA-DRA/HLA-DPA1	2	Micro_P	Micro3
GO:0002501	peptide antigen assembly with MHC protein complex	2/73	20/18800	0.00270056	0.129485	0.117523	HLA-DRA/HLA-DPA1	2	Micro_P	Micro3
GO:0045591	positive regulation of regulatory T cell differentiation	2/73	20/18800	0.00270056	0.129485	0.117523	VSIR/HLA-DRA	2	Micro_P	Micro3
GO:0002902	regulation of B cell apoptotic process	2/73	21/18800	0.00297735	0.139096	0.126246	FOXP1/IRS2	2	Micro_P	Micro3
GO:1903706	regulation of hemopoiesis	6/73	371/18800	0.00317683	0.141351	0.128293	FOXP1/ROR2/VSIR/HLA-DRA/MTURN/ZBTB1	6	Micro_P	Micro3
GO:1902107	positive regulation of leukocyte differentiation	4/73	157/18800	0.00325837	0.141351	0.128293	ROR2/VSIR/HLA-DRA/ZBTB1	4	Micro_P	Micro3
GO:1903708	positive regulation of hemopoiesis	4/73	157/18800	0.00325837	0.141351	0.128293	ROR2/VSIR/HLA-DRA/ZBTB1	4	Micro_P	Micro3
GO:0000380	alternative mRNA splicing, via spliceosome	3/73	77/18800	0.00334444	0.141711	0.12862	MBNL1/DDX17/YTHDC1	3	Micro_P	Micro3
GO:0030217	T cell differentiation	5/73	263/18800	0.00357276	0.14335	0.130108	FOXP1/VSIR/RUNX2/HLA-DRA/ZBTB1	5	Micro_P	Micro3
GO:0048708	astrocyte differentiation	3/73	79/18800	0.00359557	0.14335	0.130108	GFAP/ROR2/MT3	3	Micro_P	Micro3
GO:0007159	leukocyte cell-cell adhesion	6/73	381/18800	0.00361916	0.14335	0.130108	VSIR/HLA-DRA/ZBTB1/EFNB2/HLA-DPA1/MAP3K8	6	Micro_P	Micro3
GO:0006338	chromatin remodeling	5/73	266/18800	0.0037492	0.145341	0.131915	ACTB/ZBTB1/HDAC4/SMARCA2/SMARCAD1	5	Micro_P	Micro3
GO:1901522	positive regulation of transcription from RNA polymerase II promoter involved in cellular response to chemical stimulus	2/73	24/18800	0.00388377	0.147421	0.133803	RUNX2/MT3	2	Micro_P	Micro3
GO:0001783	B cell apoptotic process	2/73	26/18800	0.00455042	0.166314	0.15095	FOXP1/IRS2	2	Micro_P	Micro3
GO:0099175	regulation of postsynapse organization	3/73	86/18800	0.00456405	0.166314	0.15095	APOE/ABI2/SRGN	3	Micro_P	Micro3
GO:1902105	regulation of leukocyte differentiation	5/73	283/18800	0.00486929	0.171764	0.155897	FOXP1/ROR2/VSIR/HLA-DRA/ZBTB1	5	Micro_P	Micro3
GO:0006706	steroid catabolic process	2/73	27/18800	0.00490216	0.171764	0.155897	MT3/APOE	2	Micro_P	Micro3
GO:0001558	regulation of cell growth	6/73	415/18800	0.00547094	0.188076	0.170702	MT3/KLHL22/APOE/PRDM11/CLSTN1/SMARCA2	6	Micro_P	Micro3
GO:0045582	positive regulation of T cell differentiation	3/73	94/18800	0.00584739	0.196187	0.178063	VSIR/HLA-DRA/ZBTB1	3	Micro_P	Micro3
GO:0001945	lymph vessel development	2/73	30/18800	0.00602988	0.196187	0.178063	PTPN14/EFNB2	2	Micro_P	Micro3
GO:0019886	antigen processing and presentation of exogenous peptide antigen via MHC class II	2/73	30/18800	0.00602988	0.196187	0.178063	HLA-DRA/HLA-DPA1	2	Micro_P	Micro3
GO:0031345	negative regulation of cell projection organization	4/73	188/18800	0.006163	0.197	0.178801	GFAP/MT3/APOE/EFNB2	4	Micro_P	Micro3
GO:0060291	long-term synaptic potentiation	3/73	98/18800	0.00656208	0.20614	0.187097	GFAP/NRGN/APOE	3	Micro_P	Micro3
GO:0043393	regulation of protein binding	4/73	196/18800	0.00712374	0.207755	0.188563	PLCL1/ACTB/APOE/HDAC4	4	Micro_P	Micro3
GO:0032963	collagen metabolic process	3/73	101/18800	0.0071308	0.207755	0.188563	CST3/CIITA/VSIR	3	Micro_P	Micro3
GO:0045589	regulation of regulatory T cell differentiation	2/73	33/18800	0.00726433	0.207755	0.188563	VSIR/HLA-DRA	2	Micro_P	Micro3
GO:0070229	negative regulation of lymphocyte apoptotic process	2/73	33/18800	0.00726433	0.207755	0.188563	FOXP1/IRS2	2	Micro_P	Micro3
GO:0035710	CD4-positive, alpha-beta T cell activation	3/73	102/18800	0.00732667	0.207755	0.188563	FOXP1/VSIR/HLA-DRA	3	Micro_P	Micro3
GO:0008154	actin polymerization or depolymerization	4/73	199/18800	0.00750815	0.207755	0.188563	WIPF1/CYFIP2/ABI2/SSH1	4	Micro_P	Micro3
GO:0035335	peptidyl-tyrosine dephosphorylation	3/73	103/18800	0.00752571	0.207755	0.188563	PTPN14/SSH1/PTPRM	3	Micro_P	Micro3
GO:0048024	regulation of mRNA splicing, via spliceosome	3/73	103/18800	0.00752571	0.207755	0.188563	MBNL1/DDX17/YTHDC1	3	Micro_P	Micro3
GO:0002495	antigen processing and presentation of peptide antigen via MHC class II	2/73	34/18800	0.00769908	0.209369	0.190028	HLA-DRA/HLA-DPA1	2	Micro_P	Micro3
GO:0015849	organic acid transport	5/73	318/18800	0.00789184	0.211455	0.191921	GFAP/SLCO2B1/IRS2/APOE/SLC25A32	5	Micro_P	Micro3
GO:0019068	virion assembly	2/73	35/18800	0.00814531	0.211818	0.19225	MVB12B/APOE	2	Micro_P	Micro3
GO:0045621	positive regulation of lymphocyte differentiation	3/73	107/18800	0.00835379	0.211818	0.19225	VSIR/HLA-DRA/ZBTB1	3	Micro_P	Micro3
GO:0022407	regulation of cell-cell adhesion	6/73	456/18800	0.00853428	0.211818	0.19225	VSIR/HLA-DRA/ZBTB1/EFNB2/HLA-DPA1/MAP3K8	6	Micro_P	Micro3
GO:0002504	antigen processing and presentation of peptide or polysaccharide antigen via MHC class II	2/73	36/18800	0.00860293	0.211818	0.19225	HLA-DRA/HLA-DPA1	2	Micro_P	Micro3
GO:0019934	cGMP-mediated signaling	2/73	36/18800	0.00860293	0.211818	0.19225	PDE10A/APOE	2	Micro_P	Micro3
GO:0045066	regulatory T cell differentiation	2/73	36/18800	0.00860293	0.211818	0.19225	VSIR/HLA-DRA	2	Micro_P	Micro3
GO:0002478	antigen processing and presentation of exogenous peptide antigen	2/73	38/18800	0.00955196	0.232049	0.210612	HLA-DRA/HLA-DPA1	2	Micro_P	Micro3
GO:0010506	regulation of autophagy	5/73	336/18800	0.00986902	0.236597	0.21474	GFAP/MT3/KLHL22/PSAP/UCHL1	5	Micro_P	Micro3
GO:0031589	cell-substrate adhesion	18/165	364/18800	3.54702e-09	1.07475e-05	8.8302e-06	PEAK1/PDPN/RIN2/LIMS1/LYVE1/TMEFF2/PARVB/ITGB5/RAB1A/STK4/KANK1/PTPRK/SMAD3/JAM3/FMN1/CASS4/APOD/ABL1	18	Micro_A	Micro3
GO:0034329	cell junction assembly	18/165	420/18800	3.24205e-08	4.91171e-05	4.0355e-05	ERBB4/PEAK1/CDH18/IL1RAP/LIMS1/MEF2C/GPC6/DNM3/RAP1A/PTPRK/APP/SMAD3/DNER/JAM3/IKBKB/FMN1/APOD/ABL1	18	Micro_A	Micro3
GO:1901888	regulation of cell junction assembly	12/165	201/18800	2.17143e-07	0.000219314	0.000180191	PEAK1/IL1RAP/LIMS1/MEF2C/GPC6/RAP1A/APP/SMAD3/IKBKB/FMN1/APOD/ABL1	12	Micro_A	Micro3
GO:0034446	substrate adhesion-dependent cell spreading	9/165	109/18800	4.99913e-07	0.000378684	0.00031113	PEAK1/PDPN/LIMS1/TMEFF2/PARVB/RAB1A/KANK1/CASS4/ABL1	9	Micro_A	Micro3
GO:0150115	cell-substrate junction organization	8/165	98/18800	2.39123e-06	0.00106578	0.000875655	PEAK1/LIMS1/PTPRK/SMAD3/RAB8B/FMN1/APOD/ABL1	8	Micro_A	Micro3
GO:0007265	Ras protein signal transduction	14/165	347/18800	2.39834e-06	0.00106578	0.000875655	RGL1/PDPN/GNB1/ROBO1/RASA3/GNA13/RAP1A/CYTH3/KANK1/RIT2/LPAR1/GBF1/PRKD1/ABL1	14	Micro_A	Micro3
GO:0051056	regulation of small GTPase mediated signal transduction	13/165	299/18800	2.4622e-06	0.00106578	0.000875655	ARHGAP12/ROBO1/RASA3/SIPA1L2/FGD4/GNA13/CYTH3/KANK1/RIT2/LPAR1/GBF1/SLIT2/ABL1	13	Micro_A	Micro3
GO:0010810	regulation of cell-substrate adhesion	11/165	217/18800	3.49784e-06	0.00132481	0.00108847	PEAK1/PDPN/RIN2/LIMS1/STK4/KANK1/SMAD3/FMN1/CASS4/APOD/ABL1	11	Micro_A	Micro3
GO:0033674	positive regulation of kinase activity	16/165	476/18800	4.7439e-06	0.00159711	0.0013122	ERBB4/ROBO1/ATP2B4/SLC11A1/STK4/RAP1A/PIK3R5/TNFAIP8L3/SNX9/TAL1/ADAM17/IL6R/PRKD1/CASS4/ABL1/LCP2	16	Micro_A	Micro3
GO:0007160	cell-matrix adhesion	11/165	235/18800	7.48823e-06	0.00226893	0.00186417	PEAK1/RIN2/LIMS1/LYVE1/ITGB5/PTPRK/SMAD3/JAM3/FMN1/APOD/ABL1	11	Micro_A	Micro3
GO:0048041	focal adhesion assembly	7/165	83/18800	8.37493e-06	0.00227784	0.00187149	PEAK1/LIMS1/PTPRK/SMAD3/FMN1/APOD/ABL1	7	Micro_A	Micro3
GO:0032970	regulation of actin filament-based process	14/165	393/18800	9.98903e-06	0.00227784	0.00187149	CAPZB/PDPN/TMEFF2/CAMK2D/NCK2/KANK1/TMOD1/SNX9/SMAD3/JAM3/LPAR1/SLIT2/FMN1/ABL1	14	Micro_A	Micro3
GO:0031346	positive regulation of cell projection organization	13/165	341/18800	1.02335e-05	0.00227784	0.00187149	TOX/ROBO1/DNM3/GRIP1/PAFAH1B1/FUT9/MAGI2/RAP1A/RIT2/RAB8B/SLIT2/PRKD1/ABL1	13	Micro_A	Micro3
GO:0007015	actin filament organization	15/165	450/18800	1.05247e-05	0.00227784	0.00187149	ARHGAP12/CAPZB/TMEFF2/ITGB5/NCK2/TPM3/KANK1/TMOD1/SNX9/SMAD3/LPAR1/SLIT2/FMN1/CASS4/ABL1	15	Micro_A	Micro3
GO:0007044	cell-substrate junction assembly	7/165	92/18800	1.65418e-05	0.00314005	0.00257989	PEAK1/LIMS1/PTPRK/SMAD3/FMN1/APOD/ABL1	7	Micro_A	Micro3
GO:0022604	regulation of cell morphogenesis	12/165	305/18800	1.65811e-05	0.00314005	0.00257989	CAPZB/PDPN/LIMS1/PARVB/FGD4/GNA13/GRIP1/PAFAH1B1/KANK1/LPAR1/CASS4/ABL1	12	Micro_A	Micro3
GO:0051893	regulation of focal adhesion assembly	6/165	63/18800	1.87469e-05	0.00315573	0.00259277	PEAK1/LIMS1/SMAD3/FMN1/APOD/ABL1	6	Micro_A	Micro3
GO:0090109	regulation of cell-substrate junction assembly	6/165	63/18800	1.87469e-05	0.00315573	0.00259277	PEAK1/LIMS1/SMAD3/FMN1/APOD/ABL1	6	Micro_A	Micro3
GO:0110053	regulation of actin filament organization	11/165	270/18800	2.7346e-05	0.00401162	0.00329598	CAPZB/TMEFF2/NCK2/KANK1/TMOD1/SNX9/SMAD3/LPAR1/SLIT2/FMN1/ABL1	11	Micro_A	Micro3
GO:0010975	regulation of neuron projection development	14/165	431/18800	2.78669e-05	0.00401162	0.00329598	TOX/ROBO1/DNM3/PAFAH1B1/FUT9/MAGI2/RAP1A/KANK1/RIT2/DENND5A/LPAR1/SLIT2/PRKD1/ABL1	14	Micro_A	Micro3
GO:1902903	regulation of supramolecular fiber organization	13/165	376/18800	2.86018e-05	0.00401162	0.00329598	CAPZB/TMEFF2/NCK2/KANK1/TMOD1/SNX9/APP/SMAD3/LPAR1/SLAIN1/SLIT2/FMN1/ABL1	13	Micro_A	Micro3
GO:0150116	regulation of cell-substrate junction organization	6/165	68/18800	2.91272e-05	0.00401162	0.00329598	PEAK1/LIMS1/SMAD3/FMN1/APOD/ABL1	6	Micro_A	Micro3
GO:0034394	protein localization to cell surface	6/165	69/18800	3.16716e-05	0.00417238	0.00342807	ERBB4/USP4/PTPRK/JAM3/ASTN2/GBF1	6	Micro_A	Micro3
GO:0051258	protein polymerization	11/165	277/18800	3.45633e-05	0.00436362	0.00358519	CAPZB/NCK2/RANBP9/KANK1/UBE2K/TMOD1/SNX9/SLAIN1/SLIT2/FMN1/ABL1	11	Micro_A	Micro3
GO:0032103	positive regulation of response to external stimulus	14/165	442/18800	3.66908e-05	0.00444693	0.00365364	OPRM1/CADM1/LPL/CLEC7A/UBE2K/APP/SMAD3/LGMN/ADAM17/IL6R/SLIT2/IKBKB/SLC15A4/PRKD1	14	Micro_A	Micro3
GO:0001736	establishment of planar polarity	6/165	72/18800	4.03932e-05	0.00453301	0.00372436	ERBB4/GPC6/PAFAH1B1/MAGI2/ASTN2/ABL1	6	Micro_A	Micro3
GO:0007164	establishment of tissue polarity	6/165	72/18800	4.03932e-05	0.00453301	0.00372436	ERBB4/GPC6/PAFAH1B1/MAGI2/ASTN2/ABL1	6	Micro_A	Micro3
GO:0002819	regulation of adaptive immune response	9/165	188/18800	4.32821e-05	0.00468375	0.00384821	MEF2C/SLC11A1/NFKBID/ARID5A/CLEC7A/PLA2G4A/TNFRSF1B/SAMSN1/SLC15A4	9	Micro_A	Micro3
GO:0045860	positive regulation of protein kinase activity	13/165	396/18800	4.8763e-05	0.0050949	0.00418601	ROBO1/ATP2B4/SLC11A1/STK4/RAP1A/PIK3R5/SNX9/TAL1/ADAM17/IL6R/CASS4/ABL1/LCP2	13	Micro_A	Micro3
GO:0010976	positive regulation of neuron projection development	8/165	150/18800	5.43472e-05	0.00548906	0.00450986	TOX/PAFAH1B1/FUT9/MAGI2/RAP1A/RIT2/PRKD1/ABL1	8	Micro_A	Micro3
GO:0030336	negative regulation of cell migration	12/165	346/18800	5.6778e-05	0.00554959	0.00455959	TMEFF2/ROBO1/MEF2C/ATP2B4/PTPRT/GNA13/MAGI2/KANK1/PTPRK/SLIT2/APOD/MITF	12	Micro_A	Micro3
GO:0032956	regulation of actin cytoskeleton organization	12/165	352/18800	6.69264e-05	0.0063371	0.00520661	CAPZB/TMEFF2/NCK2/KANK1/TMOD1/SNX9/SMAD3/JAM3/LPAR1/SLIT2/FMN1/ABL1	12	Micro_A	Micro3
GO:0032271	regulation of protein polymerization	9/165	201/18800	7.26355e-05	0.00655565	0.00538617	CAPZB/NCK2/KANK1/TMOD1/SNX9/SLAIN1/SLIT2/FMN1/ABL1	9	Micro_A	Micro3
GO:0051894	positive regulation of focal adhesion assembly	4/165	26/18800	7.35617e-05	0.00655565	0.00538617	LIMS1/SMAD3/FMN1/ABL1	4	Micro_A	Micro3
GO:2000146	negative regulation of cell motility	12/165	361/18800	8.50772e-05	0.00736526	0.00605136	TMEFF2/ROBO1/MEF2C/ATP2B4/PTPRT/GNA13/MAGI2/KANK1/PTPRK/SLIT2/APOD/MITF	12	Micro_A	Micro3
GO:0007215	glutamate receptor signaling pathway	5/165	52/18800	9.12699e-05	0.0075343	0.00619024	GRM8/GRIK2/DAGLB/GRIK1/APP	5	Micro_A	Micro3
GO:0043087	regulation of GTPase activity	12/165	364/18800	9.2003e-05	0.0075343	0.00619024	RGL1/ARHGAP12/LIMS1/TBC1D16/RASA3/SIPA1L2/FGD4/PAFAH1B1/RAP1A/SNX9/TBC1D4/RGS1	12	Micro_A	Micro3
GO:0010811	positive regulation of cell-substrate adhesion	7/165	122/18800	0.000101528	0.00789793	0.00648901	RIN2/LIMS1/STK4/SMAD3/FMN1/CASS4/ABL1	7	Micro_A	Micro3
GO:0021889	olfactory bulb interneuron differentiation	3/165	11/18800	0.000104015	0.00789793	0.00648901	ERBB4/ROBO1/SLIT2	3	Micro_A	Micro3
GO:0051271	negative regulation of cellular component movement	12/165	369/18800	0.000104627	0.00789793	0.00648901	TMEFF2/ROBO1/MEF2C/ATP2B4/PTPRT/GNA13/MAGI2/KANK1/PTPRK/SLIT2/APOD/MITF	12	Micro_A	Micro3
GO:0001952	regulation of cell-matrix adhesion	7/165	123/18800	0.00010687	0.00789793	0.00648901	PEAK1/RIN2/LIMS1/SMAD3/FMN1/APOD/ABL1	7	Micro_A	Micro3
GO:0001954	positive regulation of cell-matrix adhesion	5/165	55/18800	0.000119605	0.00862868	0.0070894	RIN2/LIMS1/SMAD3/FMN1/ABL1	5	Micro_A	Micro3
GO:0030041	actin filament polymerization	8/165	169/18800	0.000125305	0.00882965	0.00725451	CAPZB/NCK2/KANK1/TMOD1/SNX9/SLIT2/FMN1/ABL1	8	Micro_A	Micro3
GO:0097581	lamellipodium organization	6/165	89/18800	0.000132892	0.00907861	0.00745906	CAPZB/PDPN/PARVB/NCK2/KANK1/SLIT2	6	Micro_A	Micro3
GO:0002685	regulation of leukocyte migration	9/165	218/18800	0.000134831	0.00907861	0.00745906	LYVE1/FUT9/APP/JAM3/LGMN/ADAM17/IL6R/SLIT2/APOD	9	Micro_A	Micro3
GO:0043551	regulation of phosphatidylinositol 3-kinase activity	5/165	57/18800	0.000141941	0.00934962	0.00768173	SOCS6/PIK3R5/TNFAIP8L3/WDR91/PRKD1	5	Micro_A	Micro3
GO:0002822	regulation of adaptive immune response based on somatic recombination of immune receptors built from immunoglobulin superfamily domains	8/165	173/18800	0.000147275	0.00944491	0.00776002	MEF2C/SLC11A1/NFKBID/ARID5A/CLEC7A/PLA2G4A/TNFRSF1B/SLC15A4	8	Micro_A	Micro3
GO:0150117	positive regulation of cell-substrate junction organization	4/165	31/18800	0.000149622	0.00944491	0.00776002	LIMS1/SMAD3/FMN1/ABL1	4	Micro_A	Micro3
GO:1900024	regulation of substrate adhesion-dependent cell spreading	5/165	58/18800	0.00015424	0.00953768	0.00783624	PDPN/LIMS1/KANK1/CASS4/ABL1	5	Micro_A	Micro3
GO:1902905	positive regulation of supramolecular fiber organization	8/165	176/18800	0.000165759	0.010045	0.00825306	NCK2/SNX9/APP/SMAD3/LPAR1/SLAIN1/FMN1/ABL1	8	Micro_A	Micro3
GO:0001738	morphogenesis of a polarized epithelium	6/165	94/18800	0.000179612	0.0106711	0.00876745	ERBB4/GPC6/PAFAH1B1/MAGI2/ASTN2/ABL1	6	Micro_A	Micro3
GO:0010769	regulation of cell morphogenesis involved in differentiation	6/165	96/18800	0.000201578	0.0113443	0.00932058	PDPN/LIMS1/PAFAH1B1/KANK1/CASS4/ABL1	6	Micro_A	Micro3
GO:0040013	negative regulation of locomotion	12/165	396/18800	0.000201751	0.0113443	0.00932058	TMEFF2/ROBO1/MEF2C/ATP2B4/PTPRT/GNA13/MAGI2/KANK1/PTPRK/SLIT2/APOD/MITF	12	Micro_A	Micro3
GO:0032642	regulation of chemokine production	6/165	97/18800	0.000213327	0.0113443	0.00932058	LPL/CLEC7A/APP/ADAM17/IL6R/APOD	6	Micro_A	Micro3
GO:0032755	positive regulation of interleukin-6 production	6/165	97/18800	0.000213327	0.0113443	0.00932058	IL1RAP/LPL/ARID5A/CLEC7A/APP/IL6R	6	Micro_A	Micro3
GO:0007266	Rho protein signal transduction	7/165	138/18800	0.000218472	0.0113443	0.00932058	PDPN/ROBO1/GNA13/KANK1/RIT2/LPAR1/ABL1	7	Micro_A	Micro3
GO:0002467	germinal center formation	3/165	14/18800	0.000225058	0.0113443	0.00932058	MEF2C/KLHL6/ADAM17	3	Micro_A	Micro3
GO:2000318	positive regulation of T-helper 17 type immune response	3/165	14/18800	0.000225058	0.0113443	0.00932058	NFKBID/ARID5A/CLEC7A	3	Micro_A	Micro3
GO:0032602	chemokine production	6/165	98/18800	0.000225609	0.0113443	0.00932058	LPL/CLEC7A/APP/ADAM17/IL6R/APOD	6	Micro_A	Micro3
GO:0043254	regulation of protein-containing complex assembly	12/165	401/18800	0.000226353	0.0113443	0.00932058	CAPZB/CLEC7A/NCK2/KANK1/TMOD1/SNX9/TAL1/JAM3/SLAIN1/SLIT2/FMN1/ABL1	12	Micro_A	Micro3
GO:0030833	regulation of actin filament polymerization	7/165	139/18800	0.000228384	0.0113443	0.00932058	CAPZB/NCK2/KANK1/TMOD1/SNX9/SLIT2/FMN1	7	Micro_A	Micro3
GO:0046578	regulation of Ras protein signal transduction	8/165	187/18800	0.000250633	0.0122487	0.0100636	ROBO1/RASA3/CYTH3/KANK1/RIT2/LPAR1/GBF1/ABL1	8	Micro_A	Micro3
GO:0031345	negative regulation of cell projection organization	8/165	188/18800	0.000259848	0.0124975	0.010268	CAPZB/DNM3/PAFAH1B1/KANK1/RIT2/DENND5A/LPAR1/SLIT2	8	Micro_A	Micro3
GO:0032535	regulation of cellular component size	11/165	351/18800	0.00027992	0.0132525	0.0108884	CAPZB/PRR16/NCK2/PAFAH1B1/KANK1/TMOD1/SNX9/DEPTOR/SLIT2/FMN1/ABL1	11	Micro_A	Micro3
GO:0001819	positive regulation of cytokine production	13/165	475/18800	0.000295666	0.0137826	0.0113239	CADM1/IL1RAP/SLC11A1/LPL/ARID5A/RAB1A/CD83/CLEC7A/APP/SMAD3/ADAM17/IL6R/ABL1	13	Micro_A	Micro3
GO:0007188	adenylate cyclase-modulating G protein-coupled receptor signaling pathway	9/165	244/18800	0.000311958	0.0143217	0.0117668	GRM8/OPRM1/GNB1/ATP2B4/CALCR/GNA13/RIT2/RGS1/LPAR1	9	Micro_A	Micro3
GO:0043550	regulation of lipid kinase activity	5/165	69/18800	0.000350075	0.0158318	0.0130075	SOCS6/PIK3R5/TNFAIP8L3/WDR91/PRKD1	5	Micro_A	Micro3
GO:0032722	positive regulation of chemokine production	5/165	70/18800	0.000374359	0.016681	0.0137052	LPL/CLEC7A/APP/ADAM17/IL6R	5	Micro_A	Micro3
GO:0008154	actin polymerization or depolymerization	8/165	199/18800	0.000380831	0.0167235	0.0137401	CAPZB/NCK2/KANK1/TMOD1/SNX9/SLIT2/FMN1/ABL1	8	Micro_A	Micro3
GO:0072538	T-helper 17 type immune response	4/165	40/18800	0.000408696	0.0176907	0.0145348	NFKBID/ARID5A/CLEC7A/IL6R	4	Micro_A	Micro3
GO:0002460	adaptive immune response based on somatic recombination of immune receptors built from immunoglobulin superfamily domains	11/165	370/18800	0.000437092	0.0186323	0.0153084	MEF2C/SLC11A1/NFKBID/KLHL6/ARID5A/CLEC7A/PLA2G4A/TNFRSF1B/ADAM17/IL6R/SLC15A4	11	Micro_A	Micro3
GO:0007189	adenylate cyclase-activating G protein-coupled receptor signaling pathway	7/165	155/18800	0.000442747	0.0186323	0.0153084	OPRM1/GNB1/ATP2B4/CALCR/GNA13/RIT2/LPAR1	7	Micro_A	Micro3
GO:0002827	positive regulation of T-helper 1 type immune response	3/165	18/18800	0.00049167	0.0203374	0.0167094	SLC11A1/ARID5A/PLA2G4A	3	Micro_A	Micro3
GO:0008064	regulation of actin polymerization or depolymerization	7/165	158/18800	0.000496689	0.0203374	0.0167094	CAPZB/NCK2/KANK1/TMOD1/SNX9/SLIT2/FMN1	7	Micro_A	Micro3
GO:0050730	regulation of peptidyl-tyrosine phosphorylation	9/165	261/18800	0.000509111	0.0205637	0.0168953	ERBB4/CLEC7A/NCK2/APP/ADAM17/SAMSN1/IL6R/CASS4/ABL1	9	Micro_A	Micro3
GO:0030832	regulation of actin filament length	7/165	159/18800	0.000515789	0.0205637	0.0168953	CAPZB/NCK2/KANK1/TMOD1/SNX9/SLIT2/FMN1	7	Micro_A	Micro3
GO:0008344	adult locomotory behavior	5/165	76/18800	0.00054782	0.0215571	0.0177115	FGF12/PAFAH1B1/CHL1/TMOD1/APP	5	Micro_A	Micro3
GO:0045785	positive regulation of cell adhesion	12/165	446/18800	0.000588104	0.0228456	0.0187701	PDPN/RIN2/LIMS1/NFKBID/STK4/CD83/NCK2/CYTH3/SMAD3/FMN1/CASS4/ABL1	12	Micro_A	Micro3
GO:0001959	regulation of cytokine-mediated signaling pathway	7/165	166/18800	0.000666476	0.0255623	0.0210022	IRAK2/ROBO1/PAFAH1B1/UBE2K/ADAM17/SLIT2/IKBKB	7	Micro_A	Micro3
GO:0003177	pulmonary valve development	3/165	21/18800	0.000786032	0.029771	0.0244601	ROBO1/TNFRSF1B/SLIT2	3	Micro_A	Micro3
GO:0043542	endothelial cell migration	9/165	279/18800	0.000819331	0.030649	0.0251815	RIN2/ROBO1/MEF2C/ATP2B4/LGMN/ADAM17/SLIT2/PRKD1/ABL1	9	Micro_A	Micro3
GO:0050920	regulation of chemotaxis	8/165	225/18800	0.000854029	0.0315574	0.0259278	ROBO1/SMAD3/JAM3/LGMN/ADAM17/IL6R/SLIT2/PRKD1	8	Micro_A	Micro3
GO:0010921	regulation of phosphatase activity	5/165	84/18800	0.000865374	0.0315913	0.0259557	MGAT5/MEF2C/MAGI2/SMAD3/IKBKB	5	Micro_A	Micro3
GO:0035235	ionotropic glutamate receptor signaling pathway	3/165	22/18800	0.000904301	0.031671	0.0260212	GRIK2/GRIK1/APP	3	Micro_A	Micro3
GO:1990806	ligand-gated ion channel signaling pathway	3/165	22/18800	0.000904301	0.031671	0.0260212	GRIK2/GRIK1/APP	3	Micro_A	Micro3
GO:2000310	regulation of NMDA receptor activity	3/165	22/18800	0.000904301	0.031671	0.0260212	OPRM1/MEF2C/APP	3	Micro_A	Micro3
GO:0043534	blood vessel endothelial cell migration	7/165	175/18800	0.000909366	0.031671	0.0260212	ROBO1/MEF2C/ATP2B4/ADAM17/SLIT2/PRKD1/ABL1	7	Micro_A	Micro3
GO:0045931	positive regulation of mitotic cell cycle	6/165	128/18800	0.000937038	0.0322639	0.0265083	PAFAH1B1/APP/TAL1/LGMN/ADAM17/ABL1	6	Micro_A	Micro3
GO:1903053	regulation of extracellular matrix organization	4/165	50/18800	0.000962145	0.0327562	0.0269127	PDPN/SMAD3/TNFRSF1B/ABL1	4	Micro_A	Micro3
GO:0010594	regulation of endothelial cell migration	8/165	230/18800	0.000984169	0.0330418	0.0271474	RIN2/MEF2C/ATP2B4/LGMN/ADAM17/SLIT2/PRKD1/ABL1	8	Micro_A	Micro3
GO:0060759	regulation of response to cytokine stimulus	7/165	178/18800	0.00100423	0.0330418	0.0271474	IRAK2/ROBO1/PAFAH1B1/UBE2K/ADAM17/SLIT2/IKBKB	7	Micro_A	Micro3
GO:0016358	dendrite development	8/165	231/18800	0.00101201	0.0330418	0.0271474	MEF2C/DNM3/GRIP1/NCK2/PAFAH1B1/APP/CPEB3/ABL1	8	Micro_A	Micro3
GO:0035023	regulation of Rho protein signal transduction	5/165	87/18800	0.00101415	0.0330418	0.0271474	ROBO1/KANK1/RIT2/LPAR1/ABL1	5	Micro_A	Micro3
GO:0002263	cell activation involved in immune response	9/165	289/18800	0.0010493	0.0338233	0.0277895	SLC11A1/NFKBID/CLEC7A/APP/IL6R/GBF1/SLC15A4/ST3GAL1/ABL1	9	Micro_A	Micro3
GO:0007416	synapse assembly	7/165	180/18800	0.00107168	0.0341811	0.0280835	ERBB4/IL1RAP/MEF2C/GPC6/DNM3/APP/DNER	7	Micro_A	Micro3
GO:0001667	ameboidal-type cell migration	12/165	480/18800	0.00111181	0.0350909	0.028831	ERBB4/RIN2/ROBO1/MEF2C/ATP2B4/PAFAH1B1/KANK1/LGMN/ADAM17/SLIT2/PRKD1/ABL1	12	Micro_A	Micro3
GO:0001776	leukocyte homeostasis	5/165	89/18800	0.00112337	0.0350909	0.028831	MEF2C/JAM3/ADAM17/SLC15A4/ABL1	5	Micro_A	Micro3
GO:1902743	regulation of lamellipodium organization	4/165	53/18800	0.00119868	0.0370613	0.0304498	CAPZB/PDPN/KANK1/SLIT2	4	Micro_A	Micro3
GO:0060996	dendritic spine development	5/165	91/18800	0.00124107	0.0377152	0.0309872	MEF2C/DNM3/NCK2/PAFAH1B1/CPEB3	5	Micro_A	Micro3
GO:0010720	positive regulation of cell development	9/165	297/18800	0.00126878	0.0377152	0.0309872	OPRM1/LIMS1/ROBO1/CLEC7A/PAFAH1B1/TNFRSF1B/SLIT2/CASS4/ABL1	9	Micro_A	Micro3
GO:0010631	epithelial cell migration	10/165	358/18800	0.00127267	0.0377152	0.0309872	RIN2/ROBO1/MEF2C/ATP2B4/KANK1/LGMN/ADAM17/SLIT2/PRKD1/ABL1	10	Micro_A	Micro3
GO:0010977	negative regulation of neuron projection development	6/165	136/18800	0.00128207	0.0377152	0.0309872	DNM3/PAFAH1B1/KANK1/RIT2/DENND5A/LPAR1	6	Micro_A	Micro3
GO:0030534	adult behavior	6/165	136/18800	0.00128207	0.0377152	0.0309872	OPRM1/FGF12/PAFAH1B1/CHL1/TMOD1/APP	6	Micro_A	Micro3
GO:0006929	substrate-dependent cell migration	3/165	25/18800	0.00132476	0.0385965	0.0317112	ROBO1/STK4/SLIT2	3	Micro_A	Micro3
GO:0043410	positive regulation of MAPK cascade	12/165	491/18800	0.00134775	0.0387126	0.0318066	ERBB4/OPRM1/ROBO1/CALCR/CLEC7A/RAP1A/PIK3R5/TNFAIP8L3/RIT2/APP/LPAR1/ABL1	12	Micro_A	Micro3
GO:0090132	epithelium migration	10/165	361/18800	0.0013543	0.0387126	0.0318066	RIN2/ROBO1/MEF2C/ATP2B4/KANK1/LGMN/ADAM17/SLIT2/PRKD1/ABL1	10	Micro_A	Micro3
GO:0060998	regulation of dendritic spine development	4/165	55/18800	0.00137728	0.0388416	0.0319126	MEF2C/DNM3/PAFAH1B1/CPEB3	4	Micro_A	Micro3
GO:0044089	positive regulation of cellular component biogenesis	12/165	494/18800	0.00141884	0.0388416	0.0319126	IL1RAP/LIMS1/DNM3/CLEC7A/NCK2/SNX9/SMAD3/TAL1/LPAR1/SLAIN1/FMN1/ABL1	12	Micro_A	Micro3
GO:0072503	cellular divalent inorganic cation homeostasis	12/165	494/18800	0.00141884	0.0388416	0.0319126	GRIK2/ATP2B4/SLC11A1/RASA3/CAMK2D/CALCR/GNA13/APP/SMAD3/LPAR1/PRKD1/ABL1	12	Micro_A	Micro3
GO:0035249	synaptic transmission, glutamatergic	5/165	94/18800	0.0014344	0.0388416	0.0319126	GRM8/GRIK2/PLAT/MEF2C/GRIK1	5	Micro_A	Micro3
GO:0042060	wound healing	11/165	429/18800	0.00146074	0.0388416	0.0319126	OPRM1/PLAT/PDPN/TMEFF2/SLC11A1/GNA13/CLEC7A/PLA2G4A/KANK1/SMAD3/ADAM17	11	Micro_A	Micro3
GO:0050804	modulation of chemical synaptic transmission	11/165	429/18800	0.00146074	0.0388416	0.0319126	GRM8/GRIK2/PLAT/MEF2C/GRIK1/RAP1A/APP/LGMN/CPEB3/ABL1/LAMA2	11	Micro_A	Micro3
GO:0099072	regulation of postsynaptic membrane neurotransmitter receptor levels	4/165	56/18800	0.0014732	0.0388416	0.0319126	GPC6/DNM3/GRIP1/RAP1A	4	Micro_A	Micro3
GO:0050921	positive regulation of chemotaxis	6/165	140/18800	0.00148735	0.0388416	0.0319126	SMAD3/LGMN/ADAM17/IL6R/SLIT2/PRKD1	6	Micro_A	Micro3
GO:0099177	regulation of trans-synaptic signaling	11/165	430/18800	0.00148792	0.0388416	0.0319126	GRM8/GRIK2/PLAT/MEF2C/GRIK1/RAP1A/APP/LGMN/CPEB3/ABL1/LAMA2	11	Micro_A	Micro3
GO:2000316	regulation of T-helper 17 type immune response	3/165	26/18800	0.00148797	0.0388416	0.0319126	NFKBID/ARID5A/CLEC7A	3	Micro_A	Micro3
GO:0090130	tissue migration	10/165	366/18800	0.00149982	0.0388416	0.0319126	RIN2/ROBO1/MEF2C/ATP2B4/KANK1/LGMN/ADAM17/SLIT2/PRKD1/ABL1	10	Micro_A	Micro3
GO:0002687	positive regulation of leukocyte migration	6/165	141/18800	0.00154237	0.039605	0.0325398	LYVE1/APP/JAM3/LGMN/ADAM17/IL6R	6	Micro_A	Micro3
GO:0051058	negative regulation of small GTPase mediated signal transduction	4/165	57/18800	0.00157367	0.040069	0.032921	ARHGAP12/RASA3/KANK1/SLIT2	4	Micro_A	Micro3
GO:0030010	establishment of cell polarity	6/165	143/18800	0.00165706	0.0416497	0.0342198	FBXW11/PAFAH1B1/CYTH3/KANK1/JAM3/GBF1	6	Micro_A	Micro3
GO:1903055	positive regulation of extracellular matrix organization	3/165	27/18800	0.00166324	0.0416497	0.0342198	PDPN/SMAD3/ABL1	3	Micro_A	Micro3
GO:0002011	morphogenesis of an epithelial sheet	4/165	58/18800	0.00167881	0.0416951	0.034257	ARHGAP12/PDPN/TMEFF2/ADAM17	4	Micro_A	Micro3
GO:0051495	positive regulation of cytoskeleton organization	7/165	195/18800	0.00169845	0.0418064	0.0343485	NCK2/SNX9/SMAD3/LPAR1/SLAIN1/FMN1/ABL1	7	Micro_A	Micro3
GO:0033135	regulation of peptidyl-serine phosphorylation	6/165	144/18800	0.00171678	0.0418064	0.0343485	ATP2B4/CALCR/STK4/NCK2/APP/PRKD1	6	Micro_A	Micro3
GO:0018108	peptidyl-tyrosine phosphorylation	10/165	373/18800	0.00172468	0.0418064	0.0343485	ERBB4/PEAK1/CLEC7A/NCK2/APP/ADAM17/SAMSN1/IL6R/CASS4/ABL1	10	Micro_A	Micro3
GO:0018212	peptidyl-tyrosine modification	10/165	376/18800	0.00182907	0.0439848	0.0361383	ERBB4/PEAK1/CLEC7A/NCK2/APP/ADAM17/SAMSN1/IL6R/CASS4/ABL1	10	Micro_A	Micro3
GO:0048167	regulation of synaptic plasticity	7/165	198/18800	0.00185239	0.0441949	0.0363109	GRIK2/PLAT/MEF2C/APP/LGMN/CPEB3/ABL1	7	Micro_A	Micro3
GO:0018105	peptidyl-serine phosphorylation	9/165	315/18800	0.00189931	0.0449602	0.0369397	ATP2B4/CAMK2D/CALCR/MKNK1/STK4/NCK2/APP/IKBKB/PRKD1	9	Micro_A	Micro3
GO:0002825	regulation of T-helper 1 type immune response	3/165	29/18800	0.00205126	0.0481807	0.0395857	SLC11A1/ARID5A/PLA2G4A	3	Micro_A	Micro3
GO:0050900	leukocyte migration	10/165	384/18800	0.00213265	0.0496901	0.0408258	LYVE1/FUT9/APP/JAM3/LGMN/ADAM17/IL6R/GBF1/SLIT2/APOD	10	Micro_A	Micro3
GO:0032731	positive regulation of interleukin-1 beta production	4/165	62/18800	0.00214832	0.0496901	0.0408258	LPL/CLEC7A/APP/SMAD3	4	Micro_A	Micro3
GO:0007176	regulation of epidermal growth factor-activated receptor activity	3/165	30/18800	0.0022646	0.0518445	0.0425958	NCK2/APP/ADAM17	3	Micro_A	Micro3
GO:0198738	cell-cell signaling by wnt	11/165	454/18800	0.00227568	0.0518445	0.0425958	OPRM1/GPC6/FBXW11/STK4/MAGI2/KANK1/APP/SMAD3/TLE4/ABL1/MITF	11	Micro_A	Micro3
GO:1901890	positive regulation of cell junction assembly	5/165	105/18800	0.00233624	0.052827	0.0434031	IL1RAP/LIMS1/SMAD3/FMN1/ABL1	5	Micro_A	Micro3
GO:0006874	cellular calcium ion homeostasis	11/165	456/18800	0.00235427	0.0528402	0.0434139	GRIK2/ATP2B4/RASA3/CAMK2D/CALCR/GNA13/APP/SMAD3/LPAR1/PRKD1/ABL1	11	Micro_A	Micro3
GO:0051092	positive regulation of NF-kappaB transcription factor activity	6/165	154/18800	0.00240784	0.0532538	0.0437538	IRAK2/IL1RAP/CLEC7A/APP/IKBKB/PRKD1	6	Micro_A	Micro3
GO:0097553	calcium ion transmembrane import into cytosol	6/165	154/18800	0.00240784	0.0532538	0.0437538	ATP2B4/RASA3/CAMK2D/CALCR/PRKD1/ABL1	6	Micro_A	Micro3
GO:0021772	olfactory bulb development	3/165	31/18800	0.0024912	0.0533694	0.0438488	ERBB4/ROBO1/SLIT2	3	Micro_A	Micro3
GO:1905145	cellular response to acetylcholine	3/165	31/18800	0.0024912	0.0533694	0.0438488	OPRM1/GNB1/ATP2B4	3	Micro_A	Micro3
GO:0050807	regulation of synapse organization	7/165	209/18800	0.00251145	0.0533694	0.0438488	IL1RAP/MEF2C/GPC6/DNM3/PAFAH1B1/APP/ABL1	7	Micro_A	Micro3
GO:0030038	contractile actin filament bundle assembly	5/165	107/18800	0.00253637	0.0533694	0.0438488	TMEFF2/ITGB5/SMAD3/LPAR1/ABL1	5	Micro_A	Micro3
GO:0033138	positive regulation of peptidyl-serine phosphorylation	5/165	107/18800	0.00253637	0.0533694	0.0438488	ATP2B4/CALCR/STK4/APP/PRKD1	5	Micro_A	Micro3
GO:0033209	tumor necrosis factor-mediated signaling pathway	5/165	107/18800	0.00253637	0.0533694	0.0438488	LIMS1/UBE2K/TNFRSF1B/ADAM17/IKBKB	5	Micro_A	Micro3
GO:0043149	stress fiber assembly	5/165	107/18800	0.00253637	0.0533694	0.0438488	TMEFF2/ITGB5/SMAD3/LPAR1/ABL1	5	Micro_A	Micro3
GO:0003170	heart valve development	4/165	65/18800	0.00255492	0.053389	0.0438649	ROBO1/MEF2C/TNFRSF1B/SLIT2	4	Micro_A	Micro3
GO:0030837	negative regulation of actin filament polymerization	4/165	66/18800	0.00270141	0.0560635	0.0460623	CAPZB/KANK1/TMOD1/SLIT2	4	Micro_A	Micro3
GO:1905144	response to acetylcholine	3/165	32/18800	0.00273134	0.0562991	0.0462558	OPRM1/GNB1/ATP2B4	3	Micro_A	Micro3
GO:0043547	positive regulation of GTPase activity	8/165	272/18800	0.00282016	0.0577371	0.0474373	RGL1/LIMS1/TBC1D16/SIPA1L2/RAP1A/SNX9/TBC1D4/RGS1	8	Micro_A	Micro3
GO:0002824	positive regulation of adaptive immune response based on somatic recombination of immune receptors built from immunoglobulin superfamily domains	5/165	110/18800	0.00285949	0.0580415	0.0476874	SLC11A1/NFKBID/ARID5A/CLEC7A/PLA2G4A	5	Micro_A	Micro3
GO:0055074	calcium ion homeostasis	11/165	468/18800	0.00287334	0.0580415	0.0476874	GRIK2/ATP2B4/RASA3/CAMK2D/CALCR/GNA13/APP/SMAD3/LPAR1/PRKD1/ABL1	11	Micro_A	Micro3
GO:0050803	regulation of synapse structure or activity	7/165	215/18800	0.00293987	0.0588693	0.0483675	IL1RAP/MEF2C/GPC6/DNM3/PAFAH1B1/APP/ABL1	7	Micro_A	Micro3
GO:0046632	alpha-beta T cell differentiation	5/165	111/18800	0.00297353	0.0588693	0.0483675	TOX/NFKBID/CD83/IL6R/ABL1	5	Micro_A	Micro3
GO:0021988	olfactory lobe development	3/165	33/18800	0.00298528	0.0588693	0.0483675	ERBB4/ROBO1/SLIT2	3	Micro_A	Micro3
GO:0010611	regulation of cardiac muscle hypertrophy	4/165	68/18800	0.00301147	0.0588693	0.0483675	ATP2B4/CAMK2D/SMAD3/TNFRSF1B	4	Micro_A	Micro3
GO:0046503	glycerolipid catabolic process	4/165	68/18800	0.00301147	0.0588693	0.0483675	DAGLB/GPCPD1/LPL/PLA2G4A	4	Micro_A	Micro3
GO:0018209	peptidyl-serine modification	9/165	338/18800	0.00304567	0.0591562	0.0486033	ATP2B4/CAMK2D/CALCR/MKNK1/STK4/NCK2/APP/IKBKB/PRKD1	9	Micro_A	Micro3
GO:0032743	positive regulation of interleukin-2 production	3/165	34/18800	0.00325327	0.0607861	0.0499424	CD83/CLEC7A/ABL1	3	Micro_A	Micro3
GO:0099174	regulation of presynapse organization	3/165	34/18800	0.00325327	0.0607861	0.0499424	IL1RAP/GPC6/APP	3	Micro_A	Micro3
GO:1905606	regulation of presynapse assembly	3/165	34/18800	0.00325327	0.0607861	0.0499424	IL1RAP/GPC6/APP	3	Micro_A	Micro3
GO:0007163	establishment or maintenance of cell polarity	7/165	219/18800	0.00325519	0.0607861	0.0499424	PARVB/FBXW11/PAFAH1B1/CYTH3/KANK1/JAM3/GBF1	7	Micro_A	Micro3
GO:0070099	regulation of chemokine-mediated signaling pathway	2/165	10/18800	0.00328968	0.0607861	0.0499424	ROBO1/SLIT2	2	Micro_A	Micro3
GO:1901725	regulation of histone deacetylase activity	2/165	10/18800	0.00328968	0.0607861	0.0499424	CAMK2D/PRKD1	2	Micro_A	Micro3
GO:0001764	neuron migration	6/165	164/18800	0.00329007	0.0607861	0.0499424	CCK/MEF2C/PAFAH1B1/CHL1/DNER/ASTN2	6	Micro_A	Micro3
GO:0035637	multicellular organismal signaling	6/165	164/18800	0.00329007	0.0607861	0.0499424	GRIK2/ATP2B4/CAMK2D/FGF12/PAFAH1B1/JAM3	6	Micro_A	Micro3
GO:0070374	positive regulation of ERK1 and ERK2 cascade	7/165	220/18800	0.00333791	0.0610562	0.0501643	ERBB4/OPRM1/CALCR/RAP1A/TNFAIP8L3/APP/ABL1	7	Micro_A	Micro3
GO:0051966	regulation of synaptic transmission, glutamatergic	4/165	70/18800	0.00334499	0.0610562	0.0501643	GRM8/GRIK2/MEF2C/GRIK1	4	Micro_A	Micro3
GO:0051494	negative regulation of cytoskeleton organization	6/165	165/18800	0.00338996	0.0612156	0.0502952	CAPZB/TMEFF2/IQCJ-SCHIP1/KANK1/TMOD1/SLIT2	6	Micro_A	Micro3
GO:0002821	positive regulation of adaptive immune response	5/165	115/18800	0.00346269	0.0612156	0.0502952	SLC11A1/NFKBID/ARID5A/CLEC7A/PLA2G4A	5	Micro_A	Micro3
GO:0014743	regulation of muscle hypertrophy	4/165	71/18800	0.00352082	0.0612156	0.0502952	ATP2B4/CAMK2D/SMAD3/TNFRSF1B	4	Micro_A	Micro3
GO:0030032	lamellipodium assembly	4/165	71/18800	0.00352082	0.0612156	0.0502952	CAPZB/PARVB/NCK2/SLIT2	4	Micro_A	Micro3
GO:0001569	branching involved in blood vessel morphogenesis	3/165	35/18800	0.00353555	0.0612156	0.0502952	STK4/GNA13/ABL1	3	Micro_A	Micro3
GO:0010614	negative regulation of cardiac muscle hypertrophy	3/165	35/18800	0.00353555	0.0612156	0.0502952	ATP2B4/SMAD3/TNFRSF1B	3	Micro_A	Micro3
GO:0044319	wound healing, spreading of cells	3/165	35/18800	0.00353555	0.0612156	0.0502952	PDPN/TMEFF2/ADAM17	3	Micro_A	Micro3
GO:0090505	epiboly involved in wound healing	3/165	35/18800	0.00353555	0.0612156	0.0502952	PDPN/TMEFF2/ADAM17	3	Micro_A	Micro3
GO:1903539	protein localization to postsynaptic membrane	3/165	35/18800	0.00353555	0.0612156	0.0502952	GPC6/GRIP1/RAP1A	3	Micro_A	Micro3
GO:0071675	regulation of mononuclear cell migration	5/165	116/18800	0.0035935	0.0618653	0.0508291	APP/LGMN/ADAM17/SLIT2/APOD	5	Micro_A	Micro3
GO:0046777	protein autophosphorylation	7/165	224/18800	0.00368496	0.0630815	0.0518283	ERBB4/PEAK1/CAMK2D/MKNK1/STK4/PRKD1/ABL1	7	Micro_A	Micro3
GO:0019221	cytokine-mediated signaling pathway	11/165	486/18800	0.00382169	0.0640765	0.0526458	IRAK2/IL1RAP/LIMS1/ROBO1/PAFAH1B1/UBE2K/TNFRSF1B/ADAM17/IL6R/SLIT2/IKBKB	11	Micro_A	Micro3
GO:0010922	positive regulation of phosphatase activity	3/165	36/18800	0.00383236	0.0640765	0.0526458	MEF2C/MAGI2/SMAD3	3	Micro_A	Micro3
GO:0062237	protein localization to postsynapse	3/165	36/18800	0.00383236	0.0640765	0.0526458	GPC6/GRIP1/RAP1A	3	Micro_A	Micro3
GO:0090504	epiboly	3/165	36/18800	0.00383236	0.0640765	0.0526458	PDPN/TMEFF2/ADAM17	3	Micro_A	Micro3
GO:0090066	regulation of anatomical structure size	11/165	487/18800	0.00388094	0.0640765	0.0526458	CAPZB/PRR16/NCK2/PAFAH1B1/KANK1/TMOD1/SNX9/DEPTOR/SLIT2/FMN1/ABL1	11	Micro_A	Micro3
GO:0019226	transmission of nerve impulse	4/165	73/18800	0.00389111	0.0640765	0.0526458	GRIK2/FGF12/PAFAH1B1/JAM3	4	Micro_A	Micro3
GO:0032732	positive regulation of interleukin-1 production	4/165	73/18800	0.00389111	0.0640765	0.0526458	LPL/CLEC7A/APP/SMAD3	4	Micro_A	Micro3
GO:0050808	synapse organization	10/165	419/18800	0.00397309	0.064225	0.0527678	ERBB4/IL1RAP/MEF2C/GPC6/DNM3/PAFAH1B1/APP/DNER/LGMN/ABL1	10	Micro_A	Micro3
GO:1904062	regulation of cation transmembrane transport	9/165	352/18800	0.00397485	0.064225	0.0527678	OPRM1/MEF2C/ATP2B4/CAMK2D/CALCR/FGF12/APP/PRKD1/ABL1	9	Micro_A	Micro3
GO:2000392	regulation of lamellipodium morphogenesis	2/165	11/18800	0.00399761	0.064225	0.0527678	PDPN/KANK1	2	Micro_A	Micro3
GO:0060402	calcium ion transport into cytosol	6/165	171/18800	0.00403746	0.064225	0.0527678	ATP2B4/RASA3/CAMK2D/CALCR/PRKD1/ABL1	6	Micro_A	Micro3
GO:0031349	positive regulation of defense response	8/165	289/18800	0.00406954	0.064225	0.0527678	CADM1/MEF2C/LPL/CLEC7A/UBE2K/APP/IKBKB/SLC15A4	8	Micro_A	Micro3
GO:1901652	response to peptide	11/165	491/18800	0.00412536	0.064225	0.0527678	PDE3B/PLAT/LPL/CALCR/KANK1/TBC1D4/APP/RAB8B/LGMN/CRY1/PDK4	11	Micro_A	Micro3
GO:0003176	aortic valve development	3/165	37/18800	0.00414391	0.064225	0.0527678	ROBO1/TNFRSF1B/SLIT2	3	Micro_A	Micro3
GO:0014741	negative regulation of muscle hypertrophy	3/165	37/18800	0.00414391	0.064225	0.0527678	ATP2B4/SMAD3/TNFRSF1B	3	Micro_A	Micro3
GO:0120033	negative regulation of plasma membrane bounded cell projection assembly	3/165	37/18800	0.00414391	0.064225	0.0527678	CAPZB/KANK1/SLIT2	3	Micro_A	Micro3
GO:0032635	interleukin-6 production	6/165	172/18800	0.00415369	0.064225	0.0527678	IL1RAP/LPL/ARID5A/CLEC7A/APP/IL6R	6	Micro_A	Micro3
GO:0032675	regulation of interleukin-6 production	6/165	172/18800	0.00415369	0.064225	0.0527678	IL1RAP/LPL/ARID5A/CLEC7A/APP/IL6R	6	Micro_A	Micro3
GO:0010632	regulation of epithelial cell migration	8/165	290/18800	0.00415449	0.064225	0.0527678	RIN2/MEF2C/ATP2B4/LGMN/ADAM17/SLIT2/PRKD1/ABL1	8	Micro_A	Micro3
GO:0016311	dephosphorylation	10/165	422/18800	0.00417618	0.0642326	0.0527741	MGAT5/MEF2C/PPP2R2B/FBXW11/PTPRT/MAGI2/CDC14B/PTPRK/SMAD3/IKBKB	10	Micro_A	Micro3
GO:0006470	protein dephosphorylation	8/165	291/18800	0.00424081	0.0648032	0.0532428	MGAT5/PPP2R2B/FBXW11/PTPRT/MAGI2/CDC14B/PTPRK/IKBKB	8	Micro_A	Micro3
GO:0010469	regulation of signaling receptor activity	6/165	173/18800	0.00427238	0.0648032	0.0532428	OPRM1/MEF2C/CALCR/NCK2/APP/ADAM17	6	Micro_A	Micro3
GO:0051480	regulation of cytosolic calcium ion concentration	9/165	356/18800	0.00427744	0.0648032	0.0532428	ATP2B4/RASA3/CAMK2D/CALCR/GNA13/SMAD3/LPAR1/PRKD1/ABL1	9	Micro_A	Micro3
GO:1901653	cellular response to peptide	9/165	361/18800	0.00468068	0.0678169	0.0557189	PDE3B/PLAT/LPL/KANK1/TBC1D4/APP/RAB8B/LGMN/PDK4	9	Micro_A	Micro3
GO:0032729	positive regulation of interferon-gamma production	4/165	77/18800	0.00470906	0.0678169	0.0557189	SLC11A1/ARID5A/CLEC7A/ABL1	4	Micro_A	Micro3
GO:0060284	regulation of cell development	11/165	500/18800	0.00472037	0.0678169	0.0557189	OPRM1/LIMS1/ROBO1/CLEC7A/PAFAH1B1/KANK1/TNFRSF1B/SLIT2/IKBKB/CASS4/ABL1	11	Micro_A	Micro3
GO:0014745	negative regulation of muscle adaptation	2/165	12/18800	0.00476957	0.0678169	0.0557189	ATP2B4/SMAD3	2	Micro_A	Micro3
GO:0033629	negative regulation of cell adhesion mediated by integrin	2/165	12/18800	0.00476957	0.0678169	0.0557189	PDE3B/JAM3	2	Micro_A	Micro3
GO:0034154	toll-like receptor 7 signaling pathway	2/165	12/18800	0.00476957	0.0678169	0.0557189	PIK3AP1/SLC15A4	2	Micro_A	Micro3
GO:0038180	nerve growth factor signaling pathway	2/165	12/18800	0.00476957	0.0678169	0.0557189	MAGI2/RAP1A	2	Micro_A	Micro3
GO:0038203	TORC2 signaling	2/165	12/18800	0.00476957	0.0678169	0.0557189	SIK3/DEPTOR	2	Micro_A	Micro3
GO:0106072	negative regulation of adenylate cyclase-activating G protein-coupled receptor signaling pathway	2/165	12/18800	0.00476957	0.0678169	0.0557189	OPRM1/ATP2B4	2	Micro_A	Micro3
GO:0150065	regulation of deacetylase activity	2/165	12/18800	0.00476957	0.0678169	0.0557189	CAMK2D/PRKD1	2	Micro_A	Micro3
GO:1900272	negative regulation of long-term synaptic potentiation	2/165	12/18800	0.00476957	0.0678169	0.0557189	APP/ABL1	2	Micro_A	Micro3
GO:2001214	positive regulation of vasculogenesis	2/165	12/18800	0.00476957	0.0678169	0.0557189	RIN2/RAP1A	2	Micro_A	Micro3
GO:0002688	regulation of leukocyte chemotaxis	5/165	124/18800	0.00477074	0.0678169	0.0557189	JAM3/LGMN/ADAM17/IL6R/SLIT2	5	Micro_A	Micro3
GO:0002691	regulation of cellular extravasation	3/165	39/18800	0.00481209	0.0678169	0.0557189	LYVE1/FUT9/JAM3	3	Micro_A	Micro3
GO:0014912	negative regulation of smooth muscle cell migration	3/165	39/18800	0.00481209	0.0678169	0.0557189	MEF2C/GNA13/SLIT2	3	Micro_A	Micro3
GO:0007193	adenylate cyclase-inhibiting G protein-coupled receptor signaling pathway	4/165	78/18800	0.00493024	0.0691604	0.0568227	GRM8/OPRM1/RGS1/LPAR1	4	Micro_A	Micro3
GO:0010770	positive regulation of cell morphogenesis involved in differentiation	4/165	79/18800	0.00515829	0.0720259	0.0591771	LIMS1/PAFAH1B1/CASS4/ABL1	4	Micro_A	Micro3
GO:0051402	neuron apoptotic process	7/165	241/18800	0.00547479	0.0760945	0.0625199	GRIK2/MEF2C/BCL2L1/CHL1/APP/LGMN/ABL1	7	Micro_A	Micro3
GO:1905314	semi-lunar valve development	3/165	41/18800	0.0055417	0.0763243	0.0627087	ROBO1/TNFRSF1B/SLIT2	3	Micro_A	Micro3
GO:2000008	regulation of protein localization to cell surface	3/165	41/18800	0.0055417	0.0763243	0.0627087	ERBB4/ASTN2/GBF1	3	Micro_A	Micro3
GO:1903265	positive regulation of tumor necrosis factor-mediated signaling pathway	2/165	13/18800	0.0056044	0.0768387	0.0631313	UBE2K/ADAM17	2	Micro_A	Micro3
GO:0032272	negative regulation of protein polymerization	4/165	81/18800	0.00563537	0.0769152	0.0631942	CAPZB/KANK1/TMOD1/SLIT2	4	Micro_A	Micro3
GO:0035303	regulation of dephosphorylation	5/165	130/18800	0.00581709	0.0790394	0.0649394	MGAT5/MEF2C/MAGI2/SMAD3/IKBKB	5	Micro_A	Micro3
GO:0043367	CD4-positive, alpha-beta T cell differentiation	4/165	82/18800	0.00588459	0.0795996	0.0653997	TOX/NFKBID/CD83/IL6R	4	Micro_A	Micro3
GO:1900026	positive regulation of substrate adhesion-dependent cell spreading	3/165	42/18800	0.00593	0.0798574	0.0656115	LIMS1/CASS4/ABL1	3	Micro_A	Micro3
GO:0010595	positive regulation of endothelial cell migration	5/165	131/18800	0.00600599	0.0801681	0.0658668	RIN2/LGMN/ADAM17/PRKD1/ABL1	5	Micro_A	Micro3
GO:0060078	regulation of postsynaptic membrane potential	5/165	131/18800	0.00600599	0.0801681	0.0658668	OPRM1/GRIK2/MEF2C/GRIK1/APP	5	Micro_A	Micro3
GO:0070372	regulation of ERK1 and ERK2 cascade	8/165	311/18800	0.00627578	0.0834019	0.0685237	ERBB4/OPRM1/CALCR/RAP1A/RANBP9/TNFAIP8L3/APP/ABL1	8	Micro_A	Micro3
GO:0140353	lipid export from cell	3/165	43/18800	0.0063342	0.0838106	0.0688595	ABCC4/PLA2G4A/CRY1	3	Micro_A	Micro3
GO:0035672	oligopeptide transmembrane transport	2/165	14/18800	0.00650096	0.0849048	0.0697585	ABCC4/SLC15A4	2	Micro_A	Micro3
GO:0071236	cellular response to antibiotic	2/165	14/18800	0.00650096	0.0849048	0.0697585	MEF2C/PLA2G4A	2	Micro_A	Micro3
GO:0071871	response to epinephrine	2/165	14/18800	0.00650096	0.0849048	0.0697585	ATP2B4/ABL1	2	Micro_A	Micro3
GO:0070588	calcium ion transmembrane transport	8/165	314/18800	0.00663582	0.0853355	0.0701123	OPRM1/ATP2B4/RASA3/CAMK2D/CALCR/SLC25A25/PRKD1/ABL1	8	Micro_A	Micro3
GO:0016055	Wnt signaling pathway	10/165	452/18800	0.00669201	0.0853355	0.0701123	GPC6/FBXW11/STK4/MAGI2/KANK1/APP/SMAD3/TLE4/ABL1/MITF	10	Micro_A	Micro3
GO:0050731	positive regulation of peptidyl-tyrosine phosphorylation	6/165	190/18800	0.00669626	0.0853355	0.0701123	ERBB4/CLEC7A/ADAM17/IL6R/CASS4/ABL1	6	Micro_A	Micro3
GO:0060401	cytosolic calcium ion transport	6/165	190/18800	0.00669626	0.0853355	0.0701123	ATP2B4/RASA3/CAMK2D/CALCR/PRKD1/ABL1	6	Micro_A	Micro3
GO:0006509	membrane protein ectodomain proteolysis	3/165	44/18800	0.00675445	0.0853355	0.0701123	SNX9/TNFRSF1B/ADAM17	3	Micro_A	Micro3
GO:0021795	cerebral cortex cell migration	3/165	44/18800	0.00675445	0.0853355	0.0701123	ROBO1/PAFAH1B1/SLIT2	3	Micro_A	Micro3
GO:2000404	regulation of T cell migration	3/165	44/18800	0.00675445	0.0853355	0.0701123	APP/ADAM17/APOD	3	Micro_A	Micro3
GO:0060326	cell chemotaxis	8/165	315/18800	0.00675924	0.0853355	0.0701123	JAM3/LGMN/ADAM17/IL6R/LPAR1/GBF1/SLIT2/PRKD1	8	Micro_A	Micro3
GO:0071560	cellular response to transforming growth factor beta stimulus	7/165	252/18800	0.00693833	0.0870778	0.0715439	LIMS1/MEF2C/ITGB5/PTPRK/SMAD3/ADAM17/ABL1	7	Micro_A	Micro3
GO:0033627	cell adhesion mediated by integrin	4/165	86/18800	0.00695473	0.0870778	0.0715439	PDE3B/ITGB5/JAM3/ADAM17	4	Micro_A	Micro3
GO:0007626	locomotory behavior	6/165	192/18800	0.00703579	0.0877302	0.0720798	FGF12/PAFAH1B1/CHL1/TMOD1/APP/TAL1	6	Micro_A	Micro3
GO:0006378	mRNA polyadenylation	3/165	45/18800	0.00719091	0.0878567	0.0721838	APP/CPEB3/SCAF8	3	Micro_A	Micro3
GO:0042088	T-helper 1 type immune response	3/165	45/18800	0.00719091	0.0878567	0.0721838	SLC11A1/ARID5A/PLA2G4A	3	Micro_A	Micro3
GO:0047496	vesicle transport along microtubule	3/165	45/18800	0.00719091	0.0878567	0.0721838	FBXW11/RAB1A/PAFAH1B1	3	Micro_A	Micro3
GO:1900271	regulation of long-term synaptic potentiation	3/165	45/18800	0.00719091	0.0878567	0.0721838	APP/LGMN/ABL1	3	Micro_A	Micro3
GO:1990090	cellular response to nerve growth factor stimulus	3/165	45/18800	0.00719091	0.0878567	0.0721838	MAGI2/RAP1A/APP	3	Micro_A	Micro3
GO:0031334	positive regulation of protein-containing complex assembly	6/165	194/18800	0.00738762	0.0889688	0.0730975	CLEC7A/NCK2/SNX9/TAL1/SLAIN1/FMN1	6	Micro_A	Micro3
GO:0008277	regulation of G protein-coupled receptor signaling pathway	5/165	138/18800	0.0074509	0.0889688	0.0730975	OPRM1/ATP2B4/CALCR/RGS1/CRY1	5	Micro_A	Micro3
GO:0007216	G protein-coupled glutamate receptor signaling pathway	2/165	15/18800	0.00745811	0.0889688	0.0730975	GRM8/DAGLB	2	Micro_A	Micro3
GO:0032488	Cdc42 protein signal transduction	2/165	15/18800	0.00745811	0.0889688	0.0730975	RIT2/ABL1	2	Micro_A	Micro3
GO:0106070	regulation of adenylate cyclase-activating G protein-coupled receptor signaling pathway	2/165	15/18800	0.00745811	0.0889688	0.0730975	OPRM1/ATP2B4	2	Micro_A	Micro3
GO:2001028	positive regulation of endothelial cell chemotaxis	2/165	15/18800	0.00745811	0.0889688	0.0730975	LGMN/PRKD1	2	Micro_A	Micro3
GO:0043631	RNA polyadenylation	3/165	46/18800	0.00764373	0.0908254	0.074623	APP/CPEB3/SCAF8	3	Micro_A	Micro3
GO:0106027	neuron projection organization	4/165	89/18800	0.00783671	0.0924747	0.075978	DNM3/PAFAH1B1/APP/LGMN	4	Micro_A	Micro3
GO:0071559	response to transforming growth factor beta	7/165	258/18800	0.0078498	0.0924747	0.075978	LIMS1/MEF2C/ITGB5/PTPRK/SMAD3/ADAM17/ABL1	7	Micro_A	Micro3
GO:0045089	positive regulation of innate immune response	5/165	140/18800	0.0079046	0.0924747	0.075978	CADM1/CLEC7A/UBE2K/IKBKB/SLC15A4	5	Micro_A	Micro3
GO:0072073	kidney epithelium development	5/165	140/18800	0.0079046	0.0924747	0.075978	MEF2C/MAGI2/SMAD3/SLIT2/FMN1	5	Micro_A	Micro3
GO:0032868	response to insulin	7/165	259/18800	0.00800992	0.0933464	0.0766942	PDE3B/LPL/KANK1/TBC1D4/RAB8B/CRY1/PDK4	7	Micro_A	Micro3
GO:0007204	positive regulation of cytosolic calcium ion concentration	8/165	325/18800	0.00809133	0.093376	0.0767185	ATP2B4/RASA3/CAMK2D/CALCR/GNA13/LPAR1/PRKD1/ABL1	8	Micro_A	Micro3
GO:1990089	response to nerve growth factor	3/165	47/18800	0.00811303	0.093376	0.0767185	MAGI2/RAP1A/APP	3	Micro_A	Micro3
GO:0002028	regulation of sodium ion transport	4/165	90/18800	0.00814627	0.093376	0.0767185	ATP2B4/CAMK2D/FGF12/NKAIN2	4	Micro_A	Micro3
GO:0061097	regulation of protein tyrosine kinase activity	4/165	90/18800	0.00814627	0.093376	0.0767185	NCK2/APP/ADAM17/CASS4	4	Micro_A	Micro3
GO:0061448	connective tissue development	7/165	260/18800	0.00817244	0.093376	0.0767185	SPTLC2/MEF2C/CHSY1/ARID5A/SMAD3/IL6R/SLC25A25	7	Micro_A	Micro3
GO:0031032	actomyosin structure organization	6/165	199/18800	0.00832265	0.093376	0.0767185	TMEFF2/ITGB5/TMOD1/SMAD3/LPAR1/ABL1	6	Micro_A	Micro3
GO:0071674	mononuclear cell migration	6/165	199/18800	0.00832265	0.093376	0.0767185	APP/LGMN/ADAM17/IL6R/SLIT2/APOD	6	Micro_A	Micro3
GO:0014909	smooth muscle cell migration	4/165	91/18800	0.00846375	0.093376	0.0767185	PLAT/MEF2C/GNA13/SLIT2	4	Micro_A	Micro3
GO:0006857	oligopeptide transport	2/165	16/18800	0.00847472	0.093376	0.0767185	ABCC4/SLC15A4	2	Micro_A	Micro3
GO:0051044	positive regulation of membrane protein ectodomain proteolysis	2/165	16/18800	0.00847472	0.093376	0.0767185	SNX9/TNFRSF1B	2	Micro_A	Micro3
GO:0071391	cellular response to estrogen stimulus	2/165	16/18800	0.00847472	0.093376	0.0767185	ARID5A/SERPINB9	2	Micro_A	Micro3
GO:0099633	protein localization to postsynaptic specialization membrane	2/165	16/18800	0.00847472	0.093376	0.0767185	GPC6/RAP1A	2	Micro_A	Micro3
GO:0099645	neurotransmitter receptor localization to postsynaptic specialization membrane	2/165	16/18800	0.00847472	0.093376	0.0767185	GPC6/RAP1A	2	Micro_A	Micro3
GO:2001044	regulation of integrin-mediated signaling pathway	2/165	16/18800	0.00847472	0.093376	0.0767185	LIMS1/PRKD1	2	Micro_A	Micro3
GO:2001212	regulation of vasculogenesis	2/165	16/18800	0.00847472	0.093376	0.0767185	RIN2/RAP1A	2	Micro_A	Micro3
GO:1903531	negative regulation of secretion by cell	5/165	143/18800	0.00862066	0.0946399	0.0777569	OPRM1/RAP1A/TNFRSF1B/CRY1/VSNL1	5	Micro_A	Micro3
GO:0002285	lymphocyte activation involved in immune response	6/165	201/18800	0.00871948	0.0953792	0.0783643	SLC11A1/NFKBID/IL6R/SLC15A4/ST3GAL1/ABL1	6	Micro_A	Micro3
GO:0051492	regulation of stress fiber assembly	4/165	92/18800	0.00878923	0.0957963	0.0787071	TMEFF2/SMAD3/LPAR1/ABL1	4	Micro_A	Micro3
GO:0051235	maintenance of location	8/165	331/18800	0.0089801	0.0963137	0.0791322	RASA3/LPL/CAMK2D/PAFAH1B1/RIT2/CRY1/PRKD1/ABL1	8	Micro_A	Micro3
GO:0051091	positive regulation of DNA-binding transcription factor activity	7/165	265/18800	0.00902177	0.0963137	0.0791322	IRAK2/IL1RAP/CLEC7A/APP/SMAD3/IKBKB/PRKD1	7	Micro_A	Micro3
GO:0008038	neuron recognition	3/165	49/18800	0.00910165	0.0963137	0.0791322	ROBO1/NTM/APP	3	Micro_A	Micro3
GO:0050885	neuromuscular process controlling balance	3/165	49/18800	0.00910165	0.0963137	0.0791322	PAFAH1B1/APP/ABL1	3	Micro_A	Micro3
GO:1904894	positive regulation of receptor signaling pathway via STAT	3/165	49/18800	0.00910165	0.0963137	0.0791322	ERBB4/MGAT5/IL6R	3	Micro_A	Micro3
GO:0031333	negative regulation of protein-containing complex assembly	5/165	145/18800	0.00912225	0.0963137	0.0791322	CAPZB/KANK1/TMOD1/JAM3/SLIT2	5	Micro_A	Micro3
GO:0043524	negative regulation of neuron apoptotic process	5/165	145/18800	0.00912225	0.0963137	0.0791322	GRIK2/MEF2C/BCL2L1/CHL1/LGMN	5	Micro_A	Micro3
GO:0072006	nephron development	5/165	145/18800	0.00912225	0.0963137	0.0791322	ERBB4/MEF2C/MAGI2/IL6R/FMN1	5	Micro_A	Micro3
GO:0032273	positive regulation of protein polymerization	4/165	93/18800	0.00912279	0.0963137	0.0791322	NCK2/SNX9/SLAIN1/FMN1	4	Micro_A	Micro3
GO:0045165	cell fate commitment	7/165	266/18800	0.00919913	0.0967826	0.0795174	ERBB4/PDPN/TOX/MEF2C/TAL1/IL6R/MITF	7	Micro_A	Micro3
GO:0032496	response to lipopolysaccharide	8/165	333/18800	0.009292	0.0974213	0.0800422	IRAK2/OPRM1/MEF2C/SLC11A1/ARID5A/TNFRSF1B/ADAM17/ABL1	8	Micro_A	Micro3
GO:0003184	pulmonary valve morphogenesis	2/165	17/18800	0.0095497	0.0987964	0.081172	ROBO1/SLIT2	2	Micro_A	Micro3
GO:0032310	prostaglandin secretion	2/165	17/18800	0.0095497	0.0987964	0.081172	ABCC4/PLA2G4A	2	Micro_A	Micro3
GO:0072673	lamellipodium morphogenesis	2/165	17/18800	0.0095497	0.0987964	0.081172	PDPN/KANK1	2	Micro_A	Micro3
GO:0032869	cellular response to insulin stimulus	6/165	205/18800	0.00955358	0.0987964	0.081172	PDE3B/LPL/KANK1/TBC1D4/RAB8B/PDK4	6	Micro_A	Micro3
GO:0070371	ERK1 and ERK2 cascade	8/165	335/18800	0.00961193	0.098821	0.0811922	ERBB4/OPRM1/CALCR/RAP1A/RANBP9/TNFAIP8L3/APP/ABL1	8	Micro_A	Micro3
GO:0099054	presynapse assembly	3/165	50/18800	0.00962119	0.098821	0.0811922	IL1RAP/GPC6/APP	3	Micro_A	Micro3
GO:0043502	regulation of muscle adaptation	4/165	95/18800	0.00981443	0.100127	0.0822652	ATP2B4/CAMK2D/SMAD3/TNFRSF1B	4	Micro_A	Micro3
GO:0060079	excitatory postsynaptic potential	4/165	95/18800	0.00981443	0.100127	0.0822652	OPRM1/GRIK2/MEF2C/APP	4	Micro_A	Micro3
GO:0046467	membrane lipid biosynthetic process	5/165	148/18800	0.00991187	0.10073	0.0827606	SPTLC2/FUT9/B3GNT5/PRKD1/ST3GAL1	5	Micro_A	Micro3
GO:1990778	protein localization to cell periphery	8/165	337/18800	0.00994001	0.10073	0.0827606	ATP2B4/GPC6/BCL2L1/GRIP1/RAP1A/GPR158/RAB8B/IKBKB	8	Micro_A	Micro3
GO:0043523	regulation of neuron apoptotic process	6/165	207/18800	0.00999132	0.100912	0.0829105	GRIK2/MEF2C/BCL2L1/CHL1/LGMN/ABL1	6	Micro_A	Micro3
GO:0035871	protein K11-linked deubiquitination	44942	10/18800	0.00848014	0.202795	0.16192	OTUD7A	1	Micro_P	Micro4
GO:0071389	cellular response to mineralocorticoid stimulus	44942	10/18800	0.00848014	0.202795	0.16192	SGK1	1	Micro_P	Micro4
GO:0007156	homophilic cell adhesion via plasma membrane adhesion molecules	44973	168/18800	0.00877362	0.202795	0.16192	DSCAML1/KIRREL3	2	Micro_P	Micro4
GO:0003096	renal sodium ion transport	44942	11/18800	0.00932444	0.202795	0.16192	SGK1	1	Micro_P	Micro4
GO:0060433	bronchus development	44942	11/18800	0.00932444	0.202795	0.16192	ADAMTSL2	1	Micro_P	Micro4
GO:0060453	regulation of gastric acid secretion	44942	11/18800	0.00932444	0.202795	0.16192	SGK1	1	Micro_P	Micro4
GO:0071872	cellular response to epinephrine stimulus	44942	11/18800	0.00932444	0.202795	0.16192	PDE4B	1	Micro_P	Micro4
GO:0043087	regulation of GTPase activity	13/143	364/18800	4.30605e-06	0.00440255	0.0041212	ARHGAP24/SRGAP2/ABR/RABGAP1L/RASA2/SBF2/SOS1/TBC1D1/RAPGEF1/MYO9A/RAB3GAP1/RABGAP1/FGD2	13	Micro_A	Micro4
GO:0050804	modulation of chemical synaptic transmission	14/143	429/18800	5.14012e-06	0.00440255	0.0041212	SYT11/ABR/SLC1A3/BTBD9/CYFIP1/RIMS2/PACSIN2/MAPK1/FBXL20/PTEN/ERC1/RAB3GAP1/APBA1/STXBP5	14	Micro_A	Micro4
GO:0099177	regulation of trans-synaptic signaling	14/143	430/18800	5.27884e-06	0.00440255	0.0041212	SYT11/ABR/SLC1A3/BTBD9/CYFIP1/RIMS2/PACSIN2/MAPK1/FBXL20/PTEN/ERC1/RAB3GAP1/APBA1/STXBP5	14	Micro_A	Micro4
GO:0048511	rhythmic process	11/143	297/18800	1.73125e-05	0.0101034	0.00945777	MYCBP2/FOXO3/BTBD9/FBXL17/ATG7/MAPK8/KAT2B/PTEN/BTRC/TOP1/AXL	11	Micro_A	Micro4
GO:0099003	vesicle-mediated transport in synapse	9/143	197/18800	2.01907e-05	0.0101034	0.00945777	BTBD9/CYFIP1/RIMS2/NUMB/FBXL20/PTEN/RAB3GAP1/APBA1/STXBP5	9	Micro_A	Micro4
GO:0017157	regulation of exocytosis	9/143	204/18800	2.66041e-05	0.010639	0.00995909	SYT11/NSF/GAB2/SYK/RIMS2/FBXL20/RAB3GAP1/APBA1/STXBP5	9	Micro_A	Micro4
GO:0018105	peptidyl-serine phosphorylation	11/143	315/18800	2.97654e-05	0.010639	0.00995909	SMYD3/SYK/CAMK1D/AKT3/ATM/MAPK8/MAPK1/PTEN/CAB39/TGFBR1/TOP1	11	Micro_A	Micro4
GO:0043547	positive regulation of GTPase activity	10/143	272/18800	4.49507e-05	0.0140583	0.0131599	ARHGAP24/SRGAP2/ABR/RABGAP1L/SOS1/TBC1D1/RAPGEF1/MYO9A/RAB3GAP1/RABGAP1	10	Micro_A	Micro4
GO:0018209	peptidyl-serine modification	11/143	338/18800	5.6391e-05	0.0156767	0.0146748	SMYD3/SYK/CAMK1D/AKT3/ATM/MAPK8/MAPK1/PTEN/CAB39/TGFBR1/TOP1	11	Micro_A	Micro4
GO:0099504	synaptic vesicle cycle	8/143	183/18800	8.03487e-05	0.0201032	0.0188185	BTBD9/CYFIP1/RIMS2/FBXL20/PTEN/RAB3GAP1/APBA1/STXBP5	8	Micro_A	Micro4
GO:1903305	regulation of regulated secretory pathway	7/143	140/18800	9.83549e-05	0.0223713	0.0209416	SYT11/GAB2/SYK/FBXL20/RAB3GAP1/APBA1/STXBP5	7	Micro_A	Micro4
GO:0048854	brain morphogenesis	4/143	36/18800	0.000156471	0.0326242	0.0305393	FOXO3/SOS1/AKT3/PTEN	4	Micro_A	Micro4
GO:0007623	circadian rhythm	8/143	205/18800	0.000176197	0.0327695	0.0306754	MYCBP2/BTBD9/FBXL17/ATG7/MAPK8/PTEN/BTRC/TOP1	8	Micro_A	Micro4
GO:0031269	pseudopodium assembly	3/143	15/18800	0.000183363	0.0327695	0.0306754	SRGAP2/SRGAP2C/APC	3	Micro_A	Micro4
GO:0031268	pseudopodium organization	3/143	16/18800	0.000224422	0.0352065	0.0329566	SRGAP2/SRGAP2C/APC	3	Micro_A	Micro4
GO:0009267	cellular response to starvation	7/143	160/18800	0.000225142	0.0352065	0.0329566	FOXO3/MAP3K5/ATG7/MAPK8/MAPK1/PRKAG2/XPR1	7	Micro_A	Micro4
GO:0006887	exocytosis	10/143	357/18800	0.000411162	0.0597447	0.0559266	SYT11/NSF/GAB2/SYK/RIMS2/EXOC4/FBXL20/RAB3GAP1/APBA1/STXBP5	10	Micro_A	Micro4
GO:0045055	regulated exocytosis	8/143	234/18800	0.000429818	0.0597447	0.0559266	SYT11/GAB2/SYK/RIMS2/FBXL20/RAB3GAP1/APBA1/STXBP5	8	Micro_A	Micro4
GO:0046928	regulation of neurotransmitter secretion	5/143	86/18800	0.000504222	0.063352	0.0593034	SYT11/FBXL20/RAB3GAP1/APBA1/STXBP5	5	Micro_A	Micro4
GO:0031146	SCF-dependent proteasomal ubiquitin-dependent protein catabolic process	4/143	49/18800	0.000521352	0.063352	0.0593034	FBXL17/FBXL20/CUL5/BTRC	4	Micro_A	Micro4
GO:0009791	post-embryonic development	5/143	87/18800	0.000531731	0.063352	0.0593034	CHST11/ASH1L/DSCAM/ATM/TGFBR1	5	Micro_A	Micro4
GO:0031668	cellular response to extracellular stimulus	8/143	245/18800	0.000582084	0.0659953	0.0617777	FOXO3/MAP3K5/ATG7/MAPK8/MAPK1/PRKAG2/XPR1/AXL	8	Micro_A	Micro4
GO:0071496	cellular response to external stimulus	9/143	309/18800	0.000606671	0.0659953	0.0617777	FOXO3/MAP3K5/ATG7/MAP3K2/MAPK8/MAPK1/PRKAG2/XPR1/AXL	9	Micro_A	Micro4
GO:0090398	cellular senescence	5/143	91/18800	0.000653188	0.0680949	0.0637432	MAP3K5/AKT3/ATM/MAPK8/KAT6A	5	Micro_A	Micro4
GO:0042594	response to starvation	7/143	196/18800	0.00076199	0.074653	0.0698822	FOXO3/MAP3K5/ATG7/MAPK8/MAPK1/PRKAG2/XPR1	7	Micro_A	Micro4
GO:0038095	Fc-epsilon receptor signaling pathway	3/143	24/18800	0.000775771	0.074653	0.0698822	SOS1/SYK/MAPK8	3	Micro_A	Micro4
GO:0007269	neurotransmitter secretion	6/143	145/18800	0.000852521	0.0748331	0.0700507	SYT11/RIMS2/FBXL20/RAB3GAP1/APBA1/STXBP5	6	Micro_A	Micro4
GO:0099643	signal release from synapse	6/143	145/18800	0.000852521	0.0748331	0.0700507	SYT11/RIMS2/FBXL20/RAB3GAP1/APBA1/STXBP5	6	Micro_A	Micro4
GO:2000300	regulation of synaptic vesicle exocytosis	4/143	56/18800	0.00086737	0.0748331	0.0700507	FBXL20/RAB3GAP1/APBA1/STXBP5	4	Micro_A	Micro4
GO:0051588	regulation of neurotransmitter transport	5/143	99/18800	0.000957059	0.0798187	0.0747177	SYT11/FBXL20/RAB3GAP1/APBA1/STXBP5	5	Micro_A	Micro4
GO:0006836	neurotransmitter transport	7/143	207/18800	0.00104841	0.0846167	0.0792091	SYT11/SLC1A3/RIMS2/FBXL20/RAB3GAP1/APBA1/STXBP5	7	Micro_A	Micro4
GO:0010506	regulation of autophagy	9/143	336/18800	0.00109583	0.0856801	0.0802046	FOXO3/ATG7/TAB2/ATM/EXOC4/MAPK8/VPS13D/RAB3GAP1/SCFD1	9	Micro_A	Micro4
GO:0010800	positive regulation of peptidyl-threonine phosphorylation	3/143	28/18800	0.00122803	0.0878949	0.0822778	MAPK1/PRKAG2/CAB39	3	Micro_A	Micro4
GO:0001505	regulation of neurotransmitter levels	7/143	213/18800	0.00123692	0.0878949	0.0822778	SYT11/SLC1A3/RIMS2/FBXL20/RAB3GAP1/APBA1/STXBP5	7	Micro_A	Micro4
GO:0031669	cellular response to nutrient levels	7/143	213/18800	0.00123692	0.0878949	0.0822778	FOXO3/MAP3K5/ATG7/MAPK8/MAPK1/PRKAG2/XPR1	7	Micro_A	Micro4
GO:0043030	regulation of macrophage activation	4/143	62/18800	0.00127182	0.0878949	0.0822778	SYT11/HAVCR2/ATM/PJA2	4	Micro_A	Micro4
GO:0042116	macrophage activation	5/143	106/18800	0.0012998	0.0878949	0.0822778	SYT11/SYK/HAVCR2/ATM/PJA2	5	Micro_A	Micro4
GO:0016079	synaptic vesicle exocytosis	5/143	107/18800	0.0013553	0.0892357	0.083533	RIMS2/FBXL20/RAB3GAP1/APBA1/STXBP5	5	Micro_A	Micro4
GO:0046847	filopodium assembly	4/143	66/18800	0.00160511	0.102974	0.0963932	SRGAP2/SRGAP2C/TGFBR1/FGD2	4	Micro_A	Micro4
GO:0042060	wound healing	10/143	429/18800	0.00166273	0.104003	0.0973569	SYT11/ARHGAP24/SYK/MAP3K5/JMJD1C/B4GALT1/MERTK/PTEN/TGFBR1/AXL	10	Micro_A	Micro4
GO:0090630	activation of GTPase activity	5/143	114/18800	0.00179402	0.109479	0.102483	ARHGAP24/ABR/RABGAP1L/TBC1D1/RABGAP1	5	Micro_A	Micro4
GO:0018107	peptidyl-threonine phosphorylation	5/143	115/18800	0.00186427	0.110909	0.103821	MAPK8/MAPK1/PRKAG2/CAB39/TGFBR1	5	Micro_A	Micro4
GO:0045736	negative regulation of cyclin-dependent protein serine/threonine kinase activity	3/143	33/18800	0.00198924	0.110909	0.103821	KAT2B/PTEN/APC	3	Micro_A	Micro4
GO:1904030	negative regulation of cyclin-dependent protein kinase activity	3/143	33/18800	0.00198924	0.110909	0.103821	KAT2B/PTEN/APC	3	Micro_A	Micro4
GO:1904888	cranial skeletal system development	4/143	70/18800	0.00199476	0.110909	0.103821	FOXN3/CHST11/MTHFD1L/TGFBR1	4	Micro_A	Micro4
GO:0051056	regulation of small GTPase mediated signal transduction	8/143	299/18800	0.00207872	0.113064	0.105839	ARHGAP24/SRGAP2/ABR/ARHGAP31/RASA2/SOS1/MYO9A/FGD2	8	Micro_A	Micro4
GO:0071900	regulation of protein serine/threonine kinase activity	9/143	372/18800	0.00220091	0.117164	0.109676	SOS1/SYK/MAP3K5/KAT2B/PTEN/PRKAG2/APC/CAB39/FGD2	9	Micro_A	Micro4
GO:0048703	embryonic viscerocranium morphogenesis	2/143	10/18800	0.00248407	0.126839	0.118734	CHST11/MTHFD1L	2	Micro_A	Micro4
GO:0060068	vagina development	2/143	10/18800	0.00248407	0.126839	0.118734	MERTK/AXL	2	Micro_A	Micro4
GO:0018210	peptidyl-threonine modification	5/143	124/18800	0.0025903	0.129619	0.121335	MAPK8/MAPK1/PRKAG2/CAB39/TGFBR1	5	Micro_A	Micro4
GO:0038179	neurotrophin signaling pathway	3/143	37/18800	0.00277082	0.135933	0.127246	SOS1/CYFIP1/RAPGEF1	3	Micro_A	Micro4
GO:0072584	caveolin-mediated endocytosis	2/143	11/18800	0.00302097	0.142613	0.133499	PACSIN2/MAPK1	2	Micro_A	Micro4
GO:1904668	positive regulation of ubiquitin protein ligase activity	2/143	11/18800	0.00302097	0.142613	0.133499	PTEN/BTRC	2	Micro_A	Micro4
GO:0042176	regulation of protein catabolic process	9/143	395/18800	0.00328149	0.152043	0.142326	NSF/MYCBP2/ATG7/PIAS1/FBXL20/PTEN/USP25/APC/BTRC	9	Micro_A	Micro4
GO:0062197	cellular response to chemical stress	8/143	332/18800	0.00393767	0.179128	0.167681	FOXO3/MAP3K5/ATG7/ATM/MAPK8/MAPK1/CAB39/AXL	8	Micro_A	Micro4
GO:0061000	negative regulation of dendritic spine development	2/143	13/18800	0.00424178	0.186869	0.174926	SRGAP2C/PTEN	2	Micro_A	Micro4
GO:0043507	positive regulation of JUN kinase activity	3/143	43/18800	0.0042572	0.186869	0.174926	SYK/MAP3K5/FGD2	3	Micro_A	Micro4
GO:1903322	positive regulation of protein modification by small protein conjugation or removal	5/143	140/18800	0.0043564	0.187926	0.175916	MYCBP2/PIAS1/RNF111/PTEN/BTRC	5	Micro_A	Micro4
GO:0010799	regulation of peptidyl-threonine phosphorylation	3/143	44/18800	0.00454353	0.192676	0.180363	MAPK1/PRKAG2/CAB39	3	Micro_A	Micro4
GO:0048538	thymus development	3/143	45/18800	0.00484125	0.20188	0.188979	ATM/MAPK1/TGFBR1	3	Micro_A	Micro4
GO:0043650	dicarboxylic acid biosynthetic process	2/143	14/18800	0.00492416	0.201971	0.189064	MTHFD1L/GLS2	2	Micro_A	Micro4
GO:0048701	embryonic cranial skeleton morphogenesis	3/143	46/18800	0.0051505	0.206633	0.193427	CHST11/MTHFD1L/TGFBR1	3	Micro_A	Micro4
GO:0030100	regulation of endocytosis	6/143	208/18800	0.00520298	0.206633	0.193427	SYT11/SYK/BTBD9/NUMB/PACSIN2/AXL	6	Micro_A	Micro4
GO:0034614	cellular response to reactive oxygen species	5/143	147/18800	0.00534945	0.20913	0.195765	FOXO3/MAP3K5/MAPK8/MAPK1/AXL	5	Micro_A	Micro4
GO:0034198	cellular response to amino acid starvation	3/143	47/18800	0.0054714	0.210607	0.197147	MAP3K5/MAPK8/MAPK1	3	Micro_A	Micro4
GO:0033008	positive regulation of mast cell activation involved in immune response	2/143	15/18800	0.00565352	0.211121	0.197629	GAB2/SYK	2	Micro_A	Micro4
GO:0043306	positive regulation of mast cell degranulation	2/143	15/18800	0.00565352	0.211121	0.197629	GAB2/SYK	2	Micro_A	Micro4
GO:1990928	response to amino acid starvation	3/143	49/18800	0.00614857	0.226231	0.211774	MAP3K5/MAPK8/MAPK1	3	Micro_A	Micro4
GO:0001780	neutrophil homeostasis	2/143	16/18800	0.0064291	0.229795	0.215109	MERTK/AXL	2	Micro_A	Micro4
GO:0007028	cytoplasm organization	2/143	16/18800	0.0064291	0.229795	0.215109	SOS1/ETV6	2	Micro_A	Micro4
GO:0050764	regulation of phagocytosis	4/143	99/18800	0.00691582	0.24371	0.228135	SYT11/SYK/CAMK1D/MERTK	4	Micro_A	Micro4
[truncated: 62 more rows]

## Sheet: oli_A_P_diff_GO
ID	Description	GeneRatio	BgRatio	pvalue	p.adjust	qvalue	geneID	Count	Group	Celltype
[truncated: 1,079 more rows]
