# Supplementary material for: Uncovering the Key Circuit FOSL2/FOS/EGR3/EGR1, Contributing to the Hyperexcitability of Excitatory Neurons in the Epileptic Temporal Cortex and Hippocampus
Source: Int J Mol Sci. 2026 May 16;27(10):4466. doi: 10.3390/ijms27104466 (PMC13206787; doi:10.3390/ijms27104466)
Supplement: Supplementary file 1 [file ijms-27-04466-s001.zip › Supplementary Tables/Table S6.xlsx]

## Sheet: sheet
Dataset	Group	Sample size	Tissue source	Epilepsy subtype / pathology	Notes
GSE256068 (discovery)	Control	17	Cortex (4) + Hippocampus (13)	–	Mixed tissue origin
	Epilepsy	79	Temporal lobe	FCD2a (3), FCD2b (6), TLE_HS (64), TSC (6)	Diverse pathology; largest sample
GSE139914 (validation 1)	Control	8	Temporal lobe	–
	Epilepsy	39	Temporal lobe	Not specified	All temporal lobe
GSE140393 (validation 2)	Control	9	Temporal lobe	–	isolates nuclei populations of astrocytes (PAX6+), oligodendroglial progenitors (OPCs) (OLIG2+) and neurons (NEUN+) from non-pathological fresh-frozen human postmortem temporal neocortex brain tissue
	Epilepsy	12	Temporal lobe	Not specified
focal cortical dysplasia type IIa and type IIb (FCD IIa and FCD IIb); TLE_HS, temporal lobe epilepsy with hippocampal sclerosis; TSC, tuberous sclerosis complex.
